# Supplementary material for: In Vivo Determination of Direct Targets of the Nonsense-Mediated Decay Pathway in Drosophila
Source: G3 (Bethesda). 2014 Jan 15;4(3):485–96. doi: 10.1534/g3.113.009357 (PMC3962487; doi:10.1534/g3.113.009357)
Supplement: Supporting Information [file supp_g3.113.009357_FileS1.xlsx]

## Sheet: Sheet1
FBgn	Gene name	FPKM-control	FPKM-Upf2-25G	Log2 fold change in Upf2-25G	Upregulation p value	Upregulated in Upf2-25G	Realtive slope	Relative slope p value	Fold decay-4 hour	Reactivation target	3' UTR length
FBgn0028396	TotA	0.137582	45.3941	8.36607	3.80838e-66	1	-0.200345	0.1116	0.893176	na	153
FBgn0010041	GstD5	3.54838	142.066	5.32325	4.26371e-50	1	0.0793438	0.732	2.09463	na	na
FBgn0010042	GstD6	0.668655	38.567	5.84996	2.45857e-49	1	0.0789435	0.7144	1.08383	na	88
FBgn0034480	CG16898	4.62306	161.02	5.12225	5.29131e-49	1	-0.763885	0.0816	6.79162	na	72
FBgn0039316	CG11893	6.9488	210.942	4.92394	1.7006e-46	1	-0.328841	0.3836	1.16183	na	126
FBgn0040104	lectin-24A	1.48487	44.5155	4.9059	6.76043e-42	1	0.17728	0.8364	1.07277	0	80
FBgn0010039	GstD3	2.59838	53.1894	4.35546	5.56609e-35	1	0.0999079	0.9576	0.964629	0	84
FBgn0039476	CG6271	31.5008	1.44481	-4.44644	6.31601e-35	0	-0.217948	0.2104	1.21513	na	25
FBgn0002564	Lsp1gamma	3.46174	52.0313	3.90981	1.57827e-32	1	-0.0892766	0.2016	1.06905	0	97
FBgn0023495	Lip3	7.96211	0.269675	-4.88386	3.62176e-30	0	0.0277086	0.9164	0.850088	0	91
FBgn0262146	MtnE	97.0384	6.70208	-3.85587	6.24373e-29	0	na	na	#VALUE!	na	150
FBgn0037850	CG14695	0.387742	9.28679	4.58201	1.55794e-28	1	-0.251302	0.1648	2.17598	0	200
FBgn0010040	GstD4	3.72289	48.447	3.70191	5.32288e-27	1	0.41107	0.962	0.699651	na	24
FBgn0032945	CG8665	21.1249	1.95789	-3.43157	4.71514e-26	0	0.0325674	0.5748	1.26157	0	758
FBgn0053192	MtnD	66.1256	5.53766	-3.57786	7.8538e-24	0	-0.632134	0.138	2.59515	na	84
FBgn0041183	TepI	0.0285596	1.01761	5.15506	1.54806e-23	1	-0.130573	0.1308	0.947059	na	63
FBgn0259711	CG42365	2.01122	23.1842	3.52699	5.45865e-23	1	na	na	#VALUE!	na	96
FBgn0010038	GstD2	10.5224	96.0854	3.19086	3.02601e-22	1	0.174485	0.9524	0.96207	na	59
FBgn0033926	Arc1	150.758	1271.36	3.07606	6.72922e-22	1	-0.0213421	0.4176	1.04741	0	1509
FBgn0013772	Cyp6a8	3.27259	0.176919	-4.20927	2.70222e-21	0	-0.293809	0.0804	2.2968	na	230
FBgn0002869	MtnB	58.5924	5.94449	-3.30109	3.2483e-21	0	-0.530415	0.2488	3.20258	na	100
FBgn0033945	CG12868	5.03553	45.5581	3.17749	5.5946e-21	1	-0.935842	0.0776	6.26378	na	89
FBgn0261997	CG42815	16.4437	0.79524	-4.37	1.23959e-20	0	na	na	#VALUE!	na	na
FBgn0083123	Uhg5	4.33492	34.9341	3.01056	4.30016e-18	1	0.475188	0.9032	0.444027	0	na
FBgn0051104	CG31104	1.51887	12.2739	3.01452	8.40007e-18	1	-0.64673	0.1288	3.40194	na	59
FBgn0036806	Cyp12c1	7.29362	49.6224	2.76629	1.3314e-17	1	-0.349357	0.0472	1.40071	0	13
FBgn0261113	Xrp1	10.9738	71.4972	2.70383	3.5076e-17	1	-0.388843	0.0412	1.94251	1	345
FBgn0083124	Uhg4	7.48749	55.8002	2.89771	7.47987e-17	1	0.111031	0.752	1.14421	0	na
FBgn0033928	Arc2	1.66252	13.6165	3.03391	8.15352e-17	1	-0.293084	0.0728	1.20999	0	204
FBgn0038095	Cyp304a1	2.0239	0.116716	-4.11607	8.44549e-17	0	na	na	#VALUE!	na	158
FBgn0029766	CG15784	4.63848	30.2513	2.70527	1.28655e-16	1	-0.395236	0.0396	2.41951	1	117
FBgn0052437	CG32437	0.0735448	1.42161	4.27275	3.34679e-16	1	-0.310029	0.2812	1.25598	0	51
FBgn0259936	Uhg3	8.42876	54.979	2.70549	4.55568e-16	1	0.0302304	0.5888	1.03498	0	na
FBgn0039475	CG6277	7.22164	0.859918	-3.07006	6.95439e-16	0	-0.14919	0.2408	1.3799	na	29
FBgn0039798	CG11313	0.207451	2.82412	3.76696	8.76014e-16	1	-0.105686	0.4288	0.959298	0	90
FBgn0033205	CG2064	5.27984	33.2753	2.65589	1.29043e-15	1	na	na	#VALUE!	na	108
FBgn0038347	CG18522	12.7469	72.2697	2.50324	2.49128e-15	1	0.0623901	0.764	0.99465	na	189
FBgn0034352	CG17669	0.244395	2.69534	3.46318	2.69043e-15	1	-0.0602675	0.2852	0.960003	0	40
FBgn0259229	CG42329	2.38799	0.274377	-3.12156	3.03604e-15	0	-0.225178	0.0456	1.89341	0	331
FBgn0033726	Cpr49Ad	4.7511	0.200001	-4.57019	7.26211e-15	0	-0.142884	0.1568	2.0165	na	na
FBgn0033296	Mal-A7	3.20833	0.389668	-3.04151	8.63078e-15	0	0.109894	0.9084	1.15611	na	na
FBgn0063449	Uhg2	4.54848	31.2892	2.78221	1.17697e-14	1	0.130832	0.7	0.977476	na	na
FBgn0032304	CG17134	2.72027	0.193283	-3.81496	1.43177e-14	0	na	na	#VALUE!	na	60
FBgn0038717	CG17751	0.277311	2.80959	3.34079	1.56272e-14	1	-0.0474603	0.3276	1.12276	0	37
FBgn0262587	CG43124	1.59753	11.6269	2.86355	2.36086e-14	1	0.143418	1	0.963604	0	na
FBgn0033065	Cyp6w1	5.95945	0.949599	-2.64979	2.37189e-14	0	-0.532699	0.04	2.22373	1	51
FBgn0040319	Gclc	4.37286	28.9905	2.72893	8.6864e-14	1	0.138988	0.7884	0.565916	0	952
FBgn0033777	CG17574	4.31555	23.9094	2.46996	9.87338e-14	1	-0.400152	0.1676	2.90149	0	379
FBgn0042206	GstD10	8.17156	43.9691	2.42781	1.2613e-13	1	0.34077	1	0.557265	na	139
FBgn0051694	CG31694	8.76356	44.4506	2.34261	2.07653e-13	1	-0.100819	0.402	1.44498	0	544
FBgn0040837	CG8620	0.336508	3.9844	3.56565	2.38114e-13	1	-0.263828	0.0388	2.44361	1	264
FBgn0001149	GstD1	66.2835	329.445	2.31332	2.96922e-13	1	0.308107	0.9532	0.62197	na	395
FBgn0034441	CG10081	2.576	0.413165	-2.64034	3.4566e-13	0	0.146619	0.7928	0.970125	0	65
FBgn0262588	CG43125	1.66745	10.9983	2.72156	3.93802e-13	1	na	na	#VALUE!	na	na
FBgn0033835	IM10	4.73811	27.2495	2.52385	4.47655e-13	1	-0.00105024	0.4892	0.80651	0	122
FBgn0032669	CG15155	3.79993	20.6088	2.43922	1.03103e-12	1	0.316619	1	0.492176	na	117
FBgn0039308	CG11889	0.431977	7.64457	4.14541	1.32222e-12	1	-0.250829	0.2148	1.03748	na	1668
FBgn0027657	glob1	17.5609	83.9806	2.25769	1.52774e-12	1	-0.0492022	0.042	1.04902	0	675
FBgn0032067	CG9465	2.87591	0.511748	-2.49051	2.35766e-12	0	0.214048	0.864	0.928933	na	na
FBgn0038083	CG5999	3.74145	18.3587	2.2948	3.02708e-12	1	-0.503864	0.082	2.18889	na	70
FBgn0028514	CG4793	0.241219	1.77106	2.8762	3.87781e-12	1	na	na	#VALUE!	na	na
FBgn0004427	LysD	460.392	112.097	-2.03812	4.46778e-12	0	na	na	#VALUE!	na	38
FBgn0051288	CG31288	8.97858	42.0698	2.22823	5.37361e-12	1	na	na	#VALUE!	na	33
FBgn0036290	CG10638	4.64644	22.1286	2.25172	8.18508e-12	1	-0.00903717	0.4516	1.21219	0	172
FBgn0262524	ver	0.625978	5.23405	3.06374	8.42559e-12	1	-0.244395	0.0392	1.63466	0	65
FBgn0037936	CG6908	12.6342	56.792	2.16835	1.1776e-11	1	-0.68358	0.0392	5.21347	1	65
FBgn0037354	CG12171	10.8453	48.4144	2.15836	2.96962e-11	1	-0.101239	0.1196	1.18153	0	175
FBgn0038505	CG17283	5.9342	1.2108	-2.2931	3.04044e-11	0	-0.305041	0.1228	1.37275	0	181
FBgn0032069	CG9468	55.9306	14.5817	-1.93948	3.12777e-11	0	-0.00170905	0.4864	1.35267	0	70
FBgn0033294	Mal-A4	19.9513	4.95403	-2.00981	3.25585e-11	0	0.0636692	0.7948	1.25081	na	37
FBgn0036833	CG3819	10.5808	2.43786	-2.11777	3.39317e-11	0	-0.203567	0.1284	1.41649	na	41
FBgn0010043	GstD7	1.94706	10.8605	2.47972	4.19906e-11	1	0.297611	1	0.883131	na	35
FBgn0031033	CG14219	0.512563	2.98791	2.54334	5.41367e-11	1	0.881108	0.912	0.585545	0	na
FBgn0034160	CG5550	9.83933	48.6454	2.30567	8.23836e-11	1	0.548757	0.878	1.47854	0	160
FBgn0034501	CG13868	8.32327	36.0387	2.11432	9.14809e-11	1	-0.342014	0.042	2.12174	1	796
FBgn0011834	Ser6	2.90467	13.9003	2.25867	1.35445e-10	1	-0.348123	0.1612	1.59334	0	105
FBgn0052656	Muc11A	18.0758	5.00528	-1.85254	1.76786e-10	0	-0.0324483	0.3912	0.956109	0	158
FBgn0039319	CG13659	1.28153	6.215	2.27789	1.84234e-10	1	-0.327357	0.0808	2.37277	1	27
FBgn0014031	Spat	6.41072	26.8419	2.06593	2.23803e-10	1	-0.145568	0.0936	2.68102	1	57
FBgn0002641	mal	1.15078	5.09917	2.14765	3.5435e-10	1	-0.129133	0.2516	1.21067	0	284
FBgn0033367	CG8193	4.69782	1.14314	-2.03899	4.21076e-10	0	-0.361897	0.0468	1.22834	na	136
FBgn0051089	CG31089	2.14892	0.233597	-3.20152	5.58439e-10	0	0.308305	0.84	0.679306	0	88
FBgn0032066	CG9463	14.7227	4.11744	-1.83822	5.95794e-10	0	0.50686	1	1.10496	na	57
FBgn0053470	CG33470	17.0054	84.91	2.31994	6.96983e-10	1	-0.32558	0.0848	0.385413	na	354
FBgn0034512	CG18067	2.84461	13.2474	2.21941	7.46641e-10	1	-0.572435	0.0372	0.880642	na	53
FBgn0020388	Pcaf	0.802159	3.6595	2.18969	1.15161e-09	1	-0.447554	0.1252	2.46164	0	217
FBgn0033978	Cyp6a23	5.98492	23.0072	1.94268	2.26404e-09	1	0.241493	0.9096	0.584999	0	220
FBgn0004240	Dpt	0.526472	4.64638	3.14168	2.80826e-09	1	-0.340033	0.2468	0.415761	na	131
FBgn0014865	Mtk	1.66773	11.3564	2.76754	2.88628e-09	1	na	na	#VALUE!	na	79
FBgn0034901	CG11300	3.61288	0.492748	-2.87423	3.24457e-09	0	-0.0857163	0.26	1.44247	0	73
FBgn0032913	CG9259	3.40148	13.4565	1.98406	3.39359e-09	1	0.0544001	0.8812	1.37971	0	164
FBgn0031643	CG3008	2.16801	8.54086	1.97801	4.96897e-09	1	-0.209693	0.0816	1.84509	1	160
FBgn0085452	CG34423	0.799215	6.15098	2.94416	5.22145e-09	1	na	na	#VALUE!	na	104
FBgn0250753	exba	18.1158	65.2061	1.84776	7.22342e-09	1	0.12371	0.7856	0.824306	0	721
FBgn0004428	LysE	110.98	35.0701	-1.66199	9.13954e-09	0	na	na	#VALUE!	na	32
FBgn0039470	CG6296	23.1892	7.4028	-1.64731	9.22802e-09	0	-0.115621	0.3272	0.925567	0	84
FBgn0083120	Uhg8	2.12373	10.6569	2.32712	9.30782e-09	1	0.297857	0.9592	0.769419	na	na
FBgn0053225	CG33225	1.22481	5.72573	2.2249	1.07753e-08	1	-0.274009	0.12	1.85319	na	85
FBgn0025583	IM2	3.18583	14.8146	2.21727	1.62061e-08	1	-0.837829	0.0432	1.08469	na	158
FBgn0031517	CG15406	2.61447	9.81504	1.90848	2.03548e-08	1	na	na	#VALUE!	na	31
FBgn0033836	CG18278	0.573571	2.75898	2.26609	2.25631e-08	1	na	na	#VALUE!	na	128
FBgn0028855	CG15282	60.3744	211.185	1.8065	2.3471e-08	1	-0.0684924	0.0788	0.850486	0	214
FBgn0045800	Uhg1	4.38138	16.4004	1.90428	2.56778e-08	1	0.043506	0.9156	0.954617	0	na
FBgn0053346	CG33346	0.21993	1.76317	3.00306	3.13664e-08	1	-0.339027	0.204	1.32209	na	1
FBgn0004426	LysC	95.1965	30.2328	-1.65479	3.39689e-08	0	na	na	#VALUE!	na	97
FBgn0261362	proPO-A1	5.18884	1.57555	-1.71955	3.58685e-08	0	na	na	#VALUE!	na	199
FBgn0003935	snRNA:U5:34A	8.22457	38.0964	2.21164	3.66008e-08	1	na	na	#VALUE!	na	na
FBgn0038082	CG5724	8.47455	28.6879	1.75924	4.62963e-08	1	-0.372746	0.04	1.49987	0	97
FBgn0262531	CG43085	3.163	12.2848	1.95751	4.87067e-08	1	-0.288954	0.0368	0.975922	na	na
FBgn0041579	AttC	1.50593	6.60791	2.13354	4.88535e-08	1	-0.411986	0.0872	0.888707	0	118
FBgn0038242	CG14852	10.273	2.61748	-1.97261	5.57427e-08	0	1.04527	0.9612	0.0959754	na	na
FBgn0002563	Lsp1beta	4.05824	13.5783	1.74238	6.56127e-08	1	-0.0685465	0.2856	0.892645	na	147
FBgn0004425	LysB	181.857	62.6767	-1.5368	6.82711e-08	0	na	na	#VALUE!	na	40
FBgn0039769	CG15534	3.72221	1.11789	-1.73538	9.01505e-08	0	0.0280899	0.8372	1.276	0	163
FBgn0263314	CG43400	0.237014	3.25134	3.77799	9.41462e-08	1	na	na	#VALUE!	na	138
FBgn0036622	CG4753	2.77274	0.131727	-4.39569	1.05168e-07	0	0.0646332	0.7992	1.17316	0	153
FBgn0086254	CG6084	30.9712	101.638	1.71445	1.09384e-07	1	0.0647207	0.8312	1.04225	0	266
FBgn0044872	FucTC	0.603169	2.80889	2.21936	1.19982e-07	1	-0.0813318	0.0352	1.16866	0	156
FBgn0040393	CG14265	18.2543	5.76158	-1.6637	1.48631e-07	0	na	na	#VALUE!	na	169
FBgn0033240	CG2906	1.17582	8.5886	2.86875	1.946e-07	1	-0.264777	0.0468	1.80449	1	160
FBgn0015039	Cyp9b2	22.859	71.3306	1.64176	2.15379e-07	1	0.0313744	0.5828	0.822477	0	99
FBgn0035265	CG18173	1.47029	5.2614	1.83934	2.58956e-07	1	-0.00632403	0.5116	0.862765	na	377
FBgn0037922	CG14711	3.56616	18.982	2.41219	2.6906e-07	1	na	na	#VALUE!	na	113
FBgn0262003	CG42821	6.12288	1.31071	-2.22386	2.9563e-07	0	na	na	#VALUE!	na	na
FBgn0034229	CG4847	30.2901	10.3302	-1.55198	3.09788e-07	0	0.114261	0.8748	0.988882	0	104
FBgn0003922	snRNA:U2:38ABa	194.488	624.91	1.68397	3.29216e-07	1	na	na	#VALUE!	na	na
FBgn0003920	snRNA:U2:14B	194.54	624.537	1.68272	3.36198e-07	1	na	na	#VALUE!	na	na
FBgn0035359	CG1143	8.04801	2.57442	-1.64438	3.44414e-07	0	-0.171973	0.208	1.17865	0	106
FBgn0002562	Lsp1alpha	0.610557	2.37696	1.96092	3.58829e-07	1	0.0674619	0.6608	0.925826	0	na
FBgn0033999	CG8093	11.1653	3.78782	-1.55958	4.64366e-07	0	0.247847	0.6448	1.39573	na	51
FBgn0038730	CG6300	1.16433	4.07262	1.80645	5.54255e-07	1	na	na	#VALUE!	na	596
FBgn0014368	nol	9.58694	2.95296	-1.69891	6.38574e-07	0	na	na	#VALUE!	na	140
FBgn0031741	CG11034	0.356243	0.0183517	-4.27887	6.86127e-07	0	-0.122335	0.3016	1.45971	na	na
FBgn0000079	Amy-p	22.3181	8.22312	-1.44046	6.92373e-07	0	-0.0917436	0.4436	2.43555	na	80
FBgn0004191	snRNA:U2:34ABa	212.587	657.937	1.6299	7.97066e-07	1	na	na	#VALUE!	na	na
FBgn0034647	pirk	4.94315	1.62408	-1.6058	8.03746e-07	0	-1.19357	0.0744	4.08461	na	357
FBgn0052475	mthl8	0.921979	3.14983	1.77247	8.99453e-07	1	-0.280881	0.04	1.44784	0	230
FBgn0037921	CG6808	3.7258	13.2113	1.82614	9.09336e-07	1	0.0845205	0.9548	0.946987	0	259
FBgn0053337	CG33337	1.22297	4.18595	1.77517	1.02101e-06	1	-0.136624	0.4692	6.02181	na	na
FBgn0004183	snRNA:U1:82Eb	9.55354	35.2621	1.88401	1.09664e-06	1	-0.339036	0.1548	0.00151822	0	na
FBgn0031689	Cyp28d1	25.9012	9.86911	-1.39203	1.19138e-06	0	-0.031043	0.3424	1.19573	0	66
FBgn0002868	MtnA	142.775	54.8785	-1.37943	1.28265e-06	0	-0.395386	0.13	1.31671	na	94
FBgn0034880	alphaPS5	0.0301003	0.328901	3.4498	1.35767e-06	1	0.0457011	0.668	0.7367	0	na
FBgn0001089	Gal	3.64023	1.23019	-1.56515	1.40905e-06	0	na	na	#VALUE!	na	188
FBgn0053469	CG33469	0.471295	2.82581	2.58396	1.49297e-06	1	-0.119293	0.124	1.0657	0	41
FBgn0034628	Acox57D-p	4.99377	1.79356	-1.4773	1.51029e-06	0	-0.0239785	0.3016	0.878664	0	152
FBgn0037637	CG9836	7.51923	22.9883	1.61224	1.60175e-06	1	-0.104151	0.2136	1.20667	0	384
FBgn0035552	CG11350	46.2528	18.2238	-1.34372	1.61334e-06	0	0.272579	0.9576	0.844273	0	91
FBgn0000078	Amy-d	16.642	6.29618	-1.40228	1.62301e-06	0	-0.0734606	0.4568	2.49813	0	98
FBgn0032068	CG9466	35.5649	14.0996	-1.3348	1.80061e-06	0	0.032223	0.7052	1.38854	0	56
FBgn0038718	CG17752	11.1262	32.3407	1.53938	2.07283e-06	1	-0.102373	0.1968	1.17464	na	57
FBgn0036106	CG6409	18.7219	7.18075	-1.38252	2.10314e-06	0	0.114933	0.708	0.385761	0	98
FBgn0040759	CG13177	2.59338	0.515226	-2.33156	2.17796e-06	0	0.233851	0.872	0.144073	0	249
FBgn0033153	Gadd45	0.289263	1.44773	2.32334	2.2263e-06	1	-0.8009	0.0436	4.82271	1	743
FBgn0050109	CG30109	1.39043	5.38711	1.95399	2.3913e-06	1	0.138914	0.9592	0.796615	0	242
FBgn0259795	loopin-1	0.733168	0.133967	-2.45227	2.43589e-06	0	-0.00333886	0.378	1.02088	0	309
FBgn0012042	AttA	1.01756	4.20012	2.04532	2.60269e-06	1	-1.29504	0.196	4.8714	0	74
FBgn0034756	Cyp6d2	0.486159	1.9564	2.0087	2.91348e-06	1	-0.203107	0.0444	1.36692	0	108
FBgn0263121	Prosalpha1	1.73478	11.8419	2.77107	2.91743e-06	1	na	na	#VALUE!	na	98
FBgn0033588	CG13228	6.91719	1.89454	-1.86834	2.97255e-06	0	0.377634	1	0.559568	na	na
FBgn0034828	CG13545	3.65582	0.772974	-2.2417	3.085e-06	0	na	na	#VALUE!	na	131
FBgn0046322	p38c	0.432615	2.00691	2.21382	3.21063e-06	1	0.0176831	0.5712	1.07798	0	92
FBgn0033880	CG6553	0.141957	1.08748	2.93747	3.21861e-06	1	-0.0836067	0.3412	1.00244	0	159
FBgn0034624	CG17974	0.732387	0.125259	-2.54769	3.57589e-06	0	0.163851	0.9192	0.695993	0	868
FBgn0063493	GstE7	10.0957	29.6897	1.55622	3.70688e-06	1	0.0869636	0.8724	1.38424	0	62
FBgn0262794	CG43175	0.933746	4.54423	2.28293	4.32808e-06	1	na	na	#VALUE!	na	76
FBgn0028740	CG6362	0.251756	1.19859	2.25123	4.45695e-06	1	-0.137927	0.4132	0.685933	0	na
FBgn0083015	snoRNA:Psi18S-920	83.4106	243.039	1.54288	4.49431e-06	1	na	na	#VALUE!	na	na
FBgn0039428	CG14237	8.05893	2.60708	-1.62816	4.68674e-06	0	-0.298724	0.088	2.20499	na	na
FBgn0011774	Irbp	0.720062	2.47235	1.77969	5.08265e-06	1	-0.135045	0.1716	1.51383	0	162
FBgn0039644	CG11897	1.02919	4.50168	2.12896	5.10849e-06	1	-0.127896	0.3	1.29733	0	423
FBgn0034312	CG10916	1.82161	6.0485	1.73137	5.33782e-06	1	-0.255434	0.1216	2.02908	0	89
FBgn0023129	aay	9.92698	4.00285	-1.31033	5.44908e-06	0	na	na	#VALUE!	na	419
FBgn0031522	CG3285	2.93474	8.7081	1.56913	5.52921e-06	1	na	na	#VALUE!	na	195
FBgn0082922	snoRNA:Or-aca4	209.239	587.153	1.48858	5.64326e-06	1	na	na	#VALUE!	na	na
FBgn0032986	CG3262	7.10492	20.9799	1.56212	5.89527e-06	1	-0.107453	0.0824	1.34791	0	698
FBgn0051549	CG31549	2.01758	6.46045	1.67901	5.94942e-06	1	-0.040299	0.2092	1.17897	0	152
FBgn0039152	Rootletin	0.204346	0.715064	1.80706	5.98171e-06	1	0.255875	1	0.810591	0	490
FBgn0035582	CG13705	18.6801	7.69558	-1.2794	6.21709e-06	0	0.434159	1	0.597375	na	185
FBgn0020506	Amyrel	17.9061	7.28629	-1.2972	7.01459e-06	0	-0.0366779	0.4592	1.08684	na	65
FBgn0040251	Ugt86Di	0.10793	0.734945	2.76754	7.40162e-06	1	0.224437	0.878	0.840013	0	62
FBgn0028956	mthl3	11.3073	31.327	1.47014	7.63288e-06	1	-0.195251	0.2152	1.11362	0	300
FBgn0086659	snoRNA:Psi18S-176	184.891	511.412	1.46781	8.95257e-06	1	na	na	#VALUE!	na	na
FBgn0039315	CG13658	1.41542	4.57114	1.69132	8.99279e-06	1	-0.178917	0.08	1.514	0	54
FBgn0039474	CG6283	26.9855	11.1202	-1.279	9.10184e-06	0	0.0575067	0.542	1.64915	na	38
FBgn0053301	CG33301	4.77348	13.4348	1.49287	9.74739e-06	1	-0.989562	0.0424	10.5368	na	58
FBgn0051633	CG31633	1.28495	4.13789	1.68718	9.97822e-06	1	-0.0333425	0.4892	1.22965	0	137
FBgn0030332	CG9360	4.14184	1.39956	-1.5653	1.04994e-05	0	na	na	#VALUE!	na	170
FBgn0038194	Cyp6d5	28.6107	12.1746	-1.23268	1.0622e-05	0	na	na	#VALUE!	na	58
FBgn0050457	CG30457	17.5184	6.9225	-1.33951	1.11955e-05	0	0.0309027	0.6932	1.04625	0	na
FBgn0050090	CG30090	0.644336	2.59465	2.00966	1.48202e-05	1	0.0724125	0.7708	0.703379	0	101
FBgn0041627	Ku80	0.390424	1.3968	1.83901	1.48865e-05	1	-0.273147	0.0828	1.85267	1	109
FBgn0051546	CG31546	0.091861	0.901919	3.29547	1.54106e-05	1	-0.0527701	0.3708	1.28831	na	142
FBgn0034219	mthl4	3.19187	8.86866	1.47432	1.98949e-05	1	-0.414541	0.04	1.17899	na	123
FBgn0025454	Cyp6g1	6.10965	2.49103	-1.29435	2.07126e-05	0	-0.128851	0.08	1.23958	0	294
FBgn0051300	CG31300	0.0813236	0.656798	3.0137	2.25428e-05	1	-0.0455917	0.3236	1.03531	0	144
FBgn0031264	CG11835	1.67939	0.585214	-1.5209	2.26256e-05	0	-0.0854956	0.4124	1.34742	na	226
FBgn0051044	CR31044	0.332422	1.04288	1.64948	2.29537e-05	1	0.0107925	0.5416	0.932875	0	na
FBgn0035176	CG13905	11.0335	29.5537	1.42145	2.33699e-05	1	0.178927	0.8764	0.814141	na	196
FBgn0041720	snRNA:U2:34ABc	372.759	986.868	1.40461	2.47064e-05	1	na	na	#VALUE!	na	na
FBgn0004192	snRNA:U2:34ABb	372.968	987.241	1.40435	2.48101e-05	1	0.105406	0.7976	0.875828	0	na
FBgn0038035	lig3	1.12979	3.27042	1.53342	2.55684e-05	1	na	na	#VALUE!	na	89
FBgn0033587	CG13218	2.5735	0.486882	-2.40209	2.61084e-05	0	-0.00904798	0.4156	1.01781	0	na
FBgn0024491	Bin1	2.39048	7.6964	1.68688	2.63798e-05	1	na	na	#VALUE!	na	94
FBgn0038731	CG11659	1.4432	4.24812	1.55756	2.75187e-05	1	0.427275	1	0.668021	na	14
FBgn0033375	CG8078	1.37154	4.30543	1.65037	2.81875e-05	1	0.0799752	0.776	0.875971	0	380
FBgn0010381	Drs	12.5409	35.2117	1.48941	2.83047e-05	1	0.316424	0.6468	0.112929	na	111
FBgn0033297	Mal-A8	12.4348	5.48515	-1.18078	2.87187e-05	0	-0.267112	0.1604	1.14391	0	18
FBgn0031805	CG9505	0.412686	1.43019	1.7931	3.02859e-05	1	0.00889084	0.5456	0.237789	0	96
FBgn0003923	snRNA:U2:38ABb	4.10152	14.764	1.84785	3.06748e-05	1	na	na	#VALUE!	na	na
FBgn0039328	CHKov2	1.07435	3.36866	1.64871	3.11441e-05	1	-0.47638	0.0396	2.66264	1	163
FBgn0039260	Smg6	0.865816	2.49397	1.52631	3.13359e-05	1	-0.462916	0.0436	2.06747	1	356
FBgn0035915	S-Lap1	0.823933	0.209215	-1.97754	3.14799e-05	0	-0.0159987	0.4104	1.06631	na	251
FBgn0039311	CG10513	7.649	19.96	1.38377	3.17534e-05	1	-0.290069	0.042	1.91932	na	72
FBgn0031249	CG11911	47.499	120.341	1.34116	3.25476e-05	1	na	na	#VALUE!	na	109
FBgn0260401	MED9	4.60876	13.2313	1.52151	3.31532e-05	1	na	na	#VALUE!	na	374
FBgn0045770	S-Lap3	0.617753	0.147688	-2.06448	3.45765e-05	0	-0.110644	0.2948	1.39009	na	361
FBgn0263241	Mocs1	1.91426	5.96582	1.63994	3.75687e-05	1	-0.294166	0.1604	2.07798	0	823
FBgn0000592	Est-6	2.78679	7.49536	1.4274	3.80458e-05	1	0.0875006	0.7128	0.886772	na	161
FBgn0027843	CAH2	8.69157	3.88476	-1.16179	3.86816e-05	0	0.0703064	0.6632	0.938996	na	608
FBgn0002531	Lcp1	3.22893	0.829428	-1.96087	3.97017e-05	0	-0.0536864	0.5228	0.909962	0	111
FBgn0036321	CG14120	3.85048	1.68322	-1.19382	4.0154e-05	0	-0.331334	0.1564	1.95529	na	77
FBgn0032281	CG17107	31.3336	13.5094	-1.21375	4.10657e-05	0	0.235709	0.6688	0.744029	0	102
FBgn0039218	Rpb10	8.42573	24.2575	1.52556	4.11322e-05	1	0.0242185	0.7412	0.931529	0	96
FBgn0032663	CG15153	1.02728	3.37269	1.71508	4.14057e-05	1	-0.0708891	0.3512	1.35454	na	na
FBgn0039856	CG1774	9.48057	4.29356	-1.1428	4.23101e-05	0	-0.0356467	0.5076	0.652579	na	132
FBgn0039086	CG16732	0.547825	3.64365	2.7336	4.33231e-05	1	-0.0833787	0.386	1.19844	0	173
FBgn0012036	Aldh	63.662	158.052	1.3119	4.47604e-05	1	na	na	#VALUE!	na	128
FBgn0263460	snoRNA:CG31191-a	6.69564	22.3966	1.74198	4.71234e-05	1	na	na	#VALUE!	na	na
FBgn0034132	S-Lap8	0.630466	0.139312	-2.1781	4.85279e-05	0	-0.166454	0.2452	1.32796	0	233
FBgn0039006	Cyp6d4	2.8957	7.63277	1.39829	5.03501e-05	1	-0.245947	0.0856	1.31277	0	247
FBgn0262004	CG42822	6.3105	1.85791	-1.76408	5.05834e-05	0	0.402662	0.9668	0.560182	0	na
FBgn0025879	Timp	1.28389	3.76788	1.55323	5.08072e-05	1	na	na	#VALUE!	na	639
FBgn0033873	CG6337	2.08976	0.654736	-1.67435	5.16385e-05	0	0.221722	0.9604	0.77332	0	66
FBgn0034011	CG8160	1.99749	5.84014	1.54781	5.30494e-05	1	-0.0806926	0.498	0.818073	0	416
FBgn0033968	CG10200	10.7282	3.44845	-1.63739	5.55134e-05	0	-0.00399921	0.416	0.958595	0	48
FBgn0034899	CG13560	1.648	5.38449	1.70809	5.62078e-05	1	0.0592679	0.6392	0.919811	0	74
FBgn0023197	Jon74E	77.1365	36.1883	-1.09189	5.62624e-05	0	-0.397083	0.082	2.27327	1	72
FBgn0030719	eIF5	12.8672	32.3902	1.33186	5.80638e-05	1	0.104441	0.918	0.782885	0	124
FBgn0019890	Smg5	0.556626	2.96634	2.41391	5.8995e-05	1	-0.547239	0.0792	2.4416	1	469
FBgn0083039	snoRNA:Psi18S-301	29.3298	79.9735	1.44715	6.1553e-05	1	na	na	#VALUE!	na	na
FBgn0083008	snoRNA:Psi28S-1135e	20.353	56.6885	1.47782	6.40454e-05	1	na	na	#VALUE!	na	na
FBgn0038832	CG15695	0.430908	1.36477	1.66321	6.66617e-05	1	0.46303	0.8372	0.517755	na	358
FBgn0003938	snRNA:U5:63BC	105.007	269.179	1.35808	6.67401e-05	1	na	na	#VALUE!	na	na
FBgn0034329	IM1	2.63711	8.67656	1.71817	7.25952e-05	1	-0.151483	0.0932	0.709782	0	149
FBgn0086667	snoRNA:Psi28S-3342	141.343	354.541	1.32675	7.49468e-05	1	na	na	#VALUE!	na	na
FBgn0037013	CG13250	2.15093	0.49445	-2.12107	8.00195e-05	0	na	na	#VALUE!	na	na
FBgn0086370	sra	2.82717	7.30929	1.37037	8.02248e-05	1	-0.311172	0.082	1.86886	1	678
FBgn0046294	CG12699	1.57339	0.355055	-2.14776	8.43448e-05	0	na	na	#VALUE!	na	255
FBgn0050000	CG30000	6.55096	16.7168	1.35152	8.69054e-05	1	-0.0794614	0.0884	1.27367	0	211
FBgn0022787	Hel89B	1.84102	4.54984	1.30531	9.48105e-05	1	-0.100552	0.202	1.17675	0	126
FBgn0030679	CG8206	8.79932	21.9648	1.31973	9.90851e-05	1	-0.314511	0.0352	1.43092	0	264
FBgn0003961	Uro	21.3205	51.518	1.27284	0.000103861	1	0.568932	1	0.48498	na	170
FBgn0036023	CG18179	22.5168	10.4224	-1.11131	0.000104178	0	na	na	#VALUE!	na	45
FBgn0052195	CG32195	1.31674	3.32454	1.33619	0.00011006	1	na	na	#VALUE!	na	3390
FBgn0037391	CG2017	1.15507	3.85463	1.73861	0.00011117	1	-0.501203	0.0344	2.31925	1	235
FBgn0038107	CG17327	2.08299	6.05097	1.53851	0.0001127	1	na	na	#VALUE!	na	54
FBgn0038020	GstD9	4.58742	12.0898	1.39804	0.000116302	1	0.108566	0.9232	0.76476	na	61
FBgn0036834	CG6836	0.552429	1.89181	1.77591	0.000119263	1	-0.253596	0.0404	1.68466	0	74
FBgn0032744	Ttc19	1.24989	3.57331	1.51546	0.00012441	1	-0.0411628	0.1268	0.867167	0	85
FBgn0030510	CG12177	1.14194	3.16773	1.47197	0.000126809	1	0.186238	0.7996	0.627423	0	471
FBgn0086672	snoRNA:Or-aca5	121.336	299.053	1.3014	0.000129448	1	na	na	#VALUE!	na	na
FBgn0030594	CG9509	13.8872	6.64856	-1.06264	0.000132538	0	na	na	#VALUE!	na	337
FBgn0051370	CG31370	1.79042	4.82905	1.43144	0.000135286	1	0.100352	0.6972	0.787468	na	120
FBgn0015037	Cyp4p1	9.01996	21.8212	1.27454	0.000139018	1	na	na	#VALUE!	na	97
FBgn0033659	Damm	0.645949	2.27188	1.81439	0.000141097	1	-0.0389127	0.272	1.09881	0	167
FBgn0039768	CG15533	11.889	5.63091	-1.07819	0.000144798	0	0.889313	1	0.334028	na	109
FBgn0030189	CG2909	0.57953	1.76993	1.61074	0.000145049	1	0.0576515	0.9172	0.868747	0	346
FBgn0035476	CG12766	2.36031	6.36808	1.43188	0.000146558	1	-0.540877	0.0872	2.16204	1	71
FBgn0083028	snoRNA:Psi18S-525k	8.17825	24.8456	1.60313	0.000149267	1	na	na	#VALUE!	na	na
FBgn0011822	pcl	5.09875	12.6238	1.30793	0.00015333	1	na	na	#VALUE!	na	47
FBgn0041780	Ssl2	0.241669	1.03331	2.09617	0.000154208	1	-0.153987	0.0852	1.24304	0	258
FBgn0028950	CG15255	3.62636	9.19216	1.34188	0.000156699	1	-0.575478	0.0464	7.75485	na	168
FBgn0052064	S-Lap4	0.522996	0.117331	-2.15622	0.000158437	0	na	na	#VALUE!	na	186
FBgn0065046	snoRNA:U3:9B	64.326	158.31	1.29928	0.000164239	1	0.0794132	0.9528	0.893851	0	na
FBgn0036422	CG3868	43.6271	21.6116	-1.01342	0.000172329	0	-0.0514857	0.34	1.01019	0	104
FBgn0043458	CG12084	1.72563	4.29159	1.31439	0.000174611	1	-0.147279	0.0468	0.902136	0	803
FBgn0083003	snoRNA:Psi28S-1175c	39.7308	100.2	1.33456	0.000176846	1	na	na	#VALUE!	na	na
FBgn0036575	CG5157	0.88768	2.71105	1.61074	0.000180289	1	0.217739	1	0.153244	0	218
FBgn0050371	CG30371	3.4729	1.44509	-1.26498	0.000180603	0	0.0313486	0.9108	0.908364	0	32
FBgn0033868	S-Lap7	0.40704	0.0742025	-2.45563	0.000181747	0	na	na	#VALUE!	na	235
FBgn0083007	snoRNA:Psi28S-1135f	114.136	275.101	1.2692	0.000185634	1	na	na	#VALUE!	na	na
FBgn0011695	PebIII	33.6742	16.3729	-1.04033	0.000187862	0	0.119116	0.956	0.749296	0	122
FBgn0058439	CG40439	6.30356	15.9263	1.33717	0.000195273	1	-0.0455832	0.356	1.21042	0	133
FBgn0040606	CG6503	1.40313	4.94686	1.81786	0.000208626	1	-0.195383	0.1576	1.89742	0	110
FBgn0003936	snRNA:U5:35D	0.87681	5.68029	2.69563	0.000228482	1	na	na	#VALUE!	na	na
FBgn0020653	Trxr-1	5.79291	14.1759	1.29108	0.000251962	1	-0.0492362	0.1852	1.14851	0	345
FBgn0010173	RpA-70	2.6792	6.48943	1.27629	0.000261678	1	0.0887774	0.8796	0.839541	0	242
FBgn0053244	Ste:CG33244	8.33922	3.63164	-1.19929	0.000267732	0	na	na	#VALUE!	na	58
FBgn0054003	nimB3	3.59498	9.92716	1.4654	0.000271112	1	-0.0109009	0.3292	0.784778	0	23
FBgn0043021	snRNA:U5:38ABb	1.10715	6.42454	2.53674	0.000284278	1	na	na	#VALUE!	na	na
FBgn0260770	CG42568	3.43592	12.1483	1.82199	0.000286743	1	-0.142574	0.0428	1.06125	0	113
FBgn0035824	CG8281	0.351229	1.33489	1.92624	0.000297844	1	-0.175095	0.0448	1.46149	0	110
FBgn0037708	CG9386	1.04183	2.84295	1.44827	0.000303418	1	-0.0319601	0.3904	0.91124	0	67
FBgn0037935	CG6834	2.2342	5.31207	1.24952	0.00030574	1	-0.353975	0.0396	2.62103	na	122
FBgn0034331	CG15067	0.220332	1.38695	2.65416	0.000309577	1	-0.727148	0.0744	1.05726	na	140
FBgn0039817	CG15553	0.698088	0.192569	-1.85803	0.000311743	0	0.0126487	0.5432	1.45095	0	123
FBgn0030376	CG2750	0.0841391	0.00734194	-3.51854	0.000318161	0	-0.0508332	0.486	1.15432	na	103
FBgn0050382	CG30382	17.7611	48.066	1.4363	0.000331828	1	0.0073238	0.5888	0.796441	0	98
FBgn0063491	GstE9	11.9749	27.8028	1.21522	0.000339546	1	-0.00676703	0.4544	0.949094	0	79
FBgn0003741	tra	0.13877	1.08779	2.97063	0.000340416	1	na	na	#VALUE!	na	744
FBgn0003930	snRNA:U4:39B	59.4882	141.842	1.25361	0.000342594	1	na	na	#VALUE!	na	na
FBgn0261363	CG42640	0.0181536	0.219922	3.59867	0.000347851	1	-0.616587	0.0836	1.54222	na	116
FBgn0033221	CG12825	14.3917	33.5864	1.22265	0.000352657	1	0.000859875	0.536	1.0089	0	100
FBgn0002569	Mal-A2	4.25428	1.99768	-1.09059	0.000363494	0	0.23028	0.9164	0.674876	na	314
FBgn0004228	mex1	18.4732	42.4766	1.20123	0.000370504	1	-0.0670665	0.3252	1.38542	0	406
FBgn0032032	CG17294	0.947877	2.83125	1.57867	0.000372667	1	-0.00297902	0.4952	0.912203	0	195
FBgn0003931	snRNA:U4:38AB	11.3166	30.6448	1.4372	0.000390615	1	na	na	#VALUE!	na	na
FBgn0082988	snoRNA:Psi28S-2442b	101.969	235.789	1.20936	0.000391688	1	na	na	#VALUE!	na	na
FBgn0015010	Ag5r	20.3801	10.3674	-0.975098	0.000408482	0	0.102825	0.9608	1.07406	0	648
FBgn0029728	CG2861	0.477929	0.190726	-1.3253	0.000408536	0	-0.190718	0.0392	1.16814	0	130
FBgn0011910	tRNA:L3:49Fb	1.08905	7.76078	2.83313	0.000422232	1	na	na	#VALUE!	na	na
FBgn0030354	Upf1	1.27807	2.99645	1.22929	0.000434168	1	-0.0448826	0.2928	1.40582	0	801
FBgn0083023	snoRNA:Psi18S-640d	4.29339	14.3143	1.73727	0.000442618	1	na	na	#VALUE!	na	na
FBgn0039873	Smvt	3.64667	1.7516	-1.05791	0.00044325	0	-0.112767	0.1264	0.24359	0	112
FBgn0035358	CG14949	3.60231	1.51726	-1.24746	0.000452639	0	0.177945	0.7616	0.138331	0	229
FBgn0031032	CG14204	0.0308894	0.257859	3.0614	0.000468548	1	0.360772	0.8352	0.712209	0	44
FBgn0262808	CG43179	1.43478	4.33325	1.59462	0.000473631	1	na	na	#VALUE!	na	na
FBgn0039124	CG13597	0.778231	0.227073	-1.77704	0.000480287	0	-0.108582	0.1228	1.14112	na	27
FBgn0024222	ird5	1.94494	4.60658	1.24397	0.000500448	1	-0.104688	0.0856	0.926071	0	233
FBgn0037069	Cpr78Cc	15.4619	7.47434	-1.0487	0.000513262	0	0.121229	0.956	0.790482	0	121
FBgn0004188	snRNA:U6:96Aa	15.206	40.2674	1.40497	0.000515823	1	na	na	#VALUE!	na	na
FBgn0034915	eIF6	4.06884	9.64248	1.24479	0.000520984	1	na	na	#VALUE!	na	89
FBgn0037835	CG14687	5.79899	2.58159	-1.16754	0.000525783	0	-0.507475	0.0864	2.18324	na	199
FBgn0030697	CG8565	0.276136	0.0506005	-2.44816	0.000536906	0	-0.178698	0.2428	1.28455	na	na
FBgn0030004	CG10958	0.188168	0.653699	1.79661	0.000548392	1	na	na	#VALUE!	na	224
FBgn0034407	DptB	1.52401	4.94948	1.69941	0.000550611	1	-0.713195	0.0432	0.627803	na	55
FBgn0052198	CG32198	42.7153	22.2551	-0.940615	0.00055599	0	-0.035706	0.2056	0.99051	0	na
FBgn0034759	CG13511	0.841337	2.67925	1.67107	0.000561283	1	-0.112607	0.2916	2.41024	0	84
FBgn0052564	CG32564	20.0939	10.5156	-0.934219	0.000578413	0	-0.010188	0.4652	1.33816	0	150
FBgn0083045	snoRNA:Psi18S-1389b	15.94	39.8031	1.32023	0.000600592	1	na	na	#VALUE!	na	na
FBgn0004189	snRNA:U6:96Ab	14.9244	39.1972	1.39308	0.000613261	1	na	na	#VALUE!	na	na
FBgn0030263	CG2076	3.5259	8.22312	1.2217	0.000615226	1	0.0953734	1	0.718445	0	92
FBgn0031219	CG13694	0.893547	2.54703	1.5112	0.000618015	1	na	na	#VALUE!	na	348
FBgn0261839	pre-mod(mdg4)-Y	0.325483	2.6508	3.02578	0.000619001	1	na	na	#VALUE!	na	1505
FBgn0020643	Lcp65Ab2	474.68	255.232	-0.895143	0.000623189	0	na	na	#VALUE!	na	53
FBgn0037677	CG12951	1.39702	0.358755	-1.96128	0.000635002	0	-0.154746	0.2776	1.23689	0	na
FBgn0036501	CG7272	15.3461	34.1212	1.1528	0.000637307	1	0.0616155	0.9152	0.93094	0	351
FBgn0032805	CG10337	3.81844	8.94074	1.22741	0.000649005	1	-0.00767651	0.4636	0.988134	0	429
FBgn0053861	His1:CG33861	0.201317	0.972354	2.27202	0.000655007	1	na	na	#VALUE!	na	93
FBgn0033826	CG4734	6.23867	2.95914	-1.07606	0.000658733	0	-0.134658	0.208	1.31857	0	33
FBgn0053494	CG33494	2.46202	6.29385	1.3541	0.000663006	1	-0.172543	0.038	1.41318	0	456
FBgn0004190	snRNA:U6:96Ac	14.8305	38.7958	1.38733	0.00066325	1	na	na	#VALUE!	na	na
FBgn0035434	dro5	0.149456	1.57628	3.39873	0.00068857	1	-0.0257994	0.2192	0.939923	0	100
FBgn0053241	Ste:CG33241	8.88524	4.17403	-1.08997	0.000693006	0	na	na	#VALUE!	na	58
FBgn0038893	CG6353	1.34689	3.49563	1.37592	0.000709114	1	0.0440826	0.6632	1.1487	na	643
FBgn0030244	CG2157	3.05967	1.26446	-1.27486	0.000720368	0	0.00221524	0.5364	1.28723	0	131
FBgn0051709	CG31709	0.637306	0.084103	-2.92176	0.000723161	0	-0.129036	0.2928	1.23711	na	278
FBgn0015033	Cyp4d8	1.21335	0.443645	-1.45152	0.000726516	0	-0.165709	0.3352	0.750006	0	61
FBgn0035770	pst	21.3981	47.8016	1.15958	0.000729338	1	-0.138703	0.3196	1.3706	0	263
FBgn0030593	CG9512	15.3968	33.1304	1.10552	0.000755274	1	na	na	#VALUE!	na	93
FBgn0030657	cerv	0.373411	1.50484	2.01077	0.00075939	1	-0.0687403	0.034	1.16819	0	166
FBgn0041721	snRNA:U12:73B	2.78516	8.54048	1.61656	0.000812839	1	na	na	#VALUE!	na	na
FBgn0036950	CG6996	1.87226	4.5508	1.28134	0.000820639	1	-0.182805	0.254	2.0228	0	642
FBgn0054043	CG34043	4.74159	2.3003	-1.04354	0.000829044	0	0.0636819	0.658	0.701396	0	168
FBgn0041102	ocn	1.69794	0.479427	-1.8244	0.000836835	0	-0.229376	0.2064	1.44729	na	95
FBgn0038953	CG18596	1.47058	3.34799	1.18691	0.000850761	1	-0.0606932	0.2412	1.25921	0	146
FBgn0004187	snRNA:U1:95Cc	330.638	722.961	1.12866	0.000869616	1	na	na	#VALUE!	na	na
FBgn0262732	mbf1	5.2558	12.6463	1.26674	0.000905435	1	0.108165	0.832	0.29424	0	1002
FBgn0036415	CG7768	1.72534	0.539786	-1.67642	0.000907379	0	na	na	#VALUE!	na	97
FBgn0051974	CG31974	9.12936	19.7496	1.11324	0.000907765	1	na	na	#VALUE!	na	53
FBgn0053281	CG33281	3.1319	7.07201	1.17508	0.000922004	1	0.0918889	0.8604	0.701943	0	60
FBgn0031277	CG13947	2.40602	0.660661	-1.86466	0.000937069	0	0.0108935	0.5376	1.11584	0	92
FBgn0037934	CG6830	6.16221	13.241	1.10349	0.000949008	1	-0.21643	0.0328	1.20297	na	19
FBgn0031432	Cyp309a1	9.31496	20.0028	1.10258	0.000964424	1	-0.158434	0.1736	1.61301	na	20
FBgn0036496	CG7804	0.320784	0.0498757	-2.68519	0.000970607	0	-0.0172222	0.4608	1.19993	na	425
FBgn0035409	CG14963	5.78338	2.74143	-1.07698	0.000979247	0	-0.0423008	0.2088	1.39083	0	142
FBgn0085736	CG40472	10.24	23.4942	1.19809	0.00099486	1	0.0533258	0.8716	1.00416	0	41
FBgn0033286	CG2127	0.301837	0.0421754	-2.83929	0.00100493	0	na	na	#VALUE!	na	661
FBgn0001230	Hsp68	5.21514	2.71758	-0.940382	0.0010075	0	-0.0143174	0.4612	1.17945	0	117
FBgn0067905	IM14	1.6383	6.80184	2.05373	0.00101286	1	-0.327463	0.1672	0.615564	0	49
FBgn0082980	snoRNA:Psi28S-2996	29.7612	69.0456	1.21412	0.00102346	1	na	na	#VALUE!	na	na
FBgn0043022	snRNA:U5:38ABa	2.53064	9.46774	1.90352	0.0010239	1	na	na	#VALUE!	na	na
FBgn0053239	Ste:CG33239	8.9662	4.34626	-1.04472	0.00103093	0	-0.193492	0.0476	1.18235	na	57
FBgn0263489	unsRNA:d-a	3.69759	10.8248	1.54968	0.00105505	1	na	na	#VALUE!	na	na
FBgn0053926	CG33926	1.72542	0.568903	-1.60069	0.00108035	0	-0.0998542	0.1232	1.24413	0	103
FBgn0050424	CG30424	0.528012	1.74526	1.7248	0.00111189	1	-0.464126	0.0824	2.34233	1	282
FBgn0037347	CG1427	1.5681	3.73693	1.25283	0.00111718	1	-0.244938	0.0792	1.5231	0	22
FBgn0053855	His1:CG33855	0.15658	0.812952	2.37627	0.00111788	1	na	na	#VALUE!	na	93
FBgn0031942	CG7203	10.4584	5.34238	-0.969102	0.00111988	0	0.015872	0.628	1.38322	0	263
FBgn0041712	yellow-d	3.58895	1.79029	-1.00337	0.00112922	0	na	na	#VALUE!	na	159
FBgn0040070	Trx-2	27.5236	58.4636	1.08687	0.00113325	1	-0.0828543	0.288	1.06662	0	367
FBgn0053858	His1:CG33858	0.15658	0.812952	2.37627	0.00114424	1	na	na	#VALUE!	na	93
FBgn0053245	Ste:CG33245	8.6205	4.19761	-1.0382	0.00116794	0	na	na	#VALUE!	na	58
FBgn0262683	CG43153	7.31561	16.4153	1.16599	0.0011827	1	na	na	#VALUE!	na	42
FBgn0003082	phr	1.27363	3.14293	1.30317	0.00118967	1	-0.282878	0.0436	1.58195	na	32
FBgn0053511	CG33511	0.55797	1.67612	1.58687	0.00120061	1	0.671855	0.956	0.386703	na	na
FBgn0053243	Ste:CG33243	8.27304	4.00896	-1.04519	0.00120873	0	na	na	#VALUE!	na	58
FBgn0083009	snoRNA:Psi28S-1135d	35.9301	81.2489	1.17715	0.00121307	1	na	na	#VALUE!	na	na
FBgn0036007	path	10.8369	24.1647	1.15695	0.00121902	1	-0.0855045	0.0916	1.06958	0	1144
FBgn0053247	Ste:CG33247	8.32267	4.05612	-1.03695	0.00125036	0	na	na	#VALUE!	na	58
FBgn0030559	CG13404	1.21448	3.06329	1.33474	0.00126577	1	0.0183674	0.6948	0.928051	0	831
FBgn0041581	AttB	1.56536	4.02234	1.36154	0.00126737	1	-1.56393	0.2032	7.09421	na	190
FBgn0039310	CG11878	0.328315	1.09538	1.73827	0.00129123	1	0.0929466	0.886	0.92622	0	72
FBgn0038783	CG4367	13.5144	29.2251	1.11271	0.00130121	1	-0.0635925	0.3028	1.17235	0	124
FBgn0030041	CG12116	7.77807	16.6284	1.09617	0.00130801	1	na	na	#VALUE!	na	490
FBgn0028920	CG8997	57.0362	31.363	-0.862814	0.00131556	0	na	na	#VALUE!	na	39
FBgn0038530	AttD	1.06932	0.289373	-1.88569	0.00132396	0	0.632122	0.9644	0.927728	na	140
FBgn0039087	CG10168	0.507433	1.42879	1.4935	0.00132945	1	0.0655512	0.7508	0.838153	0	na
FBgn0039091	CG10182	17.0706	36.1334	1.08182	0.00133395	1	-0.269086	0.1384	1.27401	0	na
FBgn0000053	ade3	3.48885	1.83517	-0.926837	0.00134615	0	0.115188	0.9592	0.805081	0	225
FBgn0030425	CG3775	1.48676	0.702612	-1.08137	0.00135784	0	na	na	#VALUE!	na	557
FBgn0034959	CG11388	0.523357	1.46518	1.48521	0.00137294	1	-0.182867	0.0888	1.41046	0	34
FBgn0034605	CG15661	0.497201	4.39351	3.14347	0.0013861	1	-0.435831	0.0824	2.1951	1	84
FBgn0040764	CG13230	5.64085	1.76478	-1.67642	0.00142602	0	na	na	#VALUE!	na	67
FBgn0031560	CG16713	41.1468	87.8989	1.09506	0.00142643	1	-0.509304	0.0384	2.34312	na	21
FBgn0050005	CG30005	2.22348	5.58345	1.32834	0.00142817	1	na	na	#VALUE!	na	125
FBgn0051019	CG31019	1.2884	3.02191	1.22988	0.00144206	1	na	na	#VALUE!	na	na
FBgn0031060	CG14231	0.740171	1.91258	1.36959	0.00144501	1	-0.0441722	0.292	1.10202	0	624
FBgn0053242	Ste:CG33242	8.36401	4.12366	-1.02027	0.00145433	0	na	na	#VALUE!	na	58
FBgn0032839	CG10659	1.22393	0.359141	-1.76891	0.00146568	0	0.813212	1	0.259098	na	138
FBgn0032283	CG7296	62.9312	35.1156	-0.841664	0.00150686	0	-0.373811	0.1264	1.64711	na	71
FBgn0020299	stumps	0.74361	0.340898	-1.12521	0.00153327	0	-0.118677	0.1656	1.24346	0	584
FBgn0082954	snoRNA:Psi28S-3571	41.778	92.4467	1.14588	0.00153755	1	na	na	#VALUE!	na	na
FBgn0053240	Ste:CG33240	8.42195	4.17403	-1.01271	0.00154062	0	-0.185152	0.13	1.15034	na	58
FBgn0261575	tobi	8.4152	4.52069	-0.896455	0.00155014	0	0.205958	1	0.818336	na	95
FBgn0035006	CG4563	4.31897	2.25461	-0.937812	0.00155102	0	0.106841	0.7864	0.916853	0	119
FBgn0085466	CG34437	1.20384	3.18641	1.40429	0.00155105	1	0.0614961	0.91	1.09016	0	44
FBgn0053237	Ste:CG33237	8.6205	4.29194	-1.00614	0.00156204	0	na	na	#VALUE!	na	58
FBgn0031910	CG15818	6.02143	12.9558	1.10542	0.00156798	1	0.145716	0.7012	1.01325	0	423
FBgn0031977	baf	5.42845	12.3505	1.18596	0.00157612	1	na	na	#VALUE!	na	188
FBgn0037781	Fancl	1.16708	2.92846	1.32724	0.00157685	1	-0.360477	0.0828	2.31262	1	39
FBgn0032285	CG17108	1.05267	0.356628	-1.56155	0.00164861	0	-0.133413	0.2156	1.31684	na	92
FBgn0030929	CG15043	18.0811	38.2406	1.08062	0.00168393	1	0.352075	0.9188	0.533295	0	117
FBgn0263445	CR43468	7.3327	15.5095	1.08074	0.00168714	1	na	na	#VALUE!	na	na
FBgn0032845	CG10747	1.29659	3.10926	1.26184	0.00169017	1	0.0125462	0.586	0.991966	0	393
FBgn0086670	snoRNA:Psi28S-2622	250.011	522.677	1.06393	0.0017042	1	na	na	#VALUE!	na	na
FBgn0263472	snoRNA:2R:9445205	50.2838	108.732	1.11261	0.00171485	1	na	na	#VALUE!	na	na
FBgn0051080	TwdlH	0.174859	0.841103	2.26609	0.00181433	1	0.269055	1	0.960516	na	133
FBgn0083040	snoRNA:Psi18S-1854c	57.5347	123.717	1.10454	0.0018941	1	na	na	#VALUE!	na	na
FBgn0063495	GstE5	7.47323	3.78265	-0.982337	0.00190026	0	-0.117262	0.1168	1.51576	0	36
FBgn0040736	IM3	5.12217	12.6443	1.30366	0.00191901	1	-0.572908	0.0384	0.587078	na	115
FBgn0032793	CG10189	1.08643	2.70688	1.31703	0.00192592	1	-0.0315147	0.2452	1.04366	0	29
FBgn0035887	Jon66Cii	11.9203	6.41614	-0.893639	0.0019446	0	-0.234013	0.0356	1.25513	na	na
FBgn0038240	CG14851	3.93861	1.52811	-1.36594	0.00195166	0	0.158275	0.9124	1.00153	0	na
FBgn0031654	Jon25Bii	56.5952	32.1223	-0.817104	0.00196113	0	-0.0968728	0.2144	1.30293	na	31
FBgn0028533	CG7953	31.8585	17.9028	-0.83149	0.00197299	0	na	na	#VALUE!	na	165
FBgn0034659	CG4021	0.349642	0.0373742	-3.22576	0.00199206	0	0.0287489	0.5472	1.03461	na	138
FBgn0083972	CG34136	3.82676	1.74367	-1.13399	0.00200012	0	na	na	#VALUE!	na	205
FBgn0023530	CG3740	1.68048	4.2101	1.32498	0.0020132	1	na	na	#VALUE!	na	118
FBgn0083027	snoRNA:Psi18S-531	79.6209	168.947	1.08535	0.00205728	1	na	na	#VALUE!	na	na
FBgn0033486	CG11866	1.94077	0.207454	-3.22576	0.00206762	0	0.0310829	0.6596	0.810377	0	425
FBgn0053246	Ste:CG33246	7.87593	3.96179	-0.991298	0.00209474	0	-0.213201	0.0368	1.11126	na	58
FBgn0030543	CG11585	2.54319	1.20412	-1.07866	0.00212393	0	0.012781	0.5928	1.95025	0	85
FBgn0039886	CG2003	0.849664	2.79455	1.71765	0.00217381	1	na	na	#VALUE!	na	11
FBgn0053813	His1:CG33813	1.61053	3.95318	1.29547	0.0021855	1	na	na	#VALUE!	na	93
FBgn0083968	CG34132	21.5217	45.7182	1.08698	0.00221831	1	na	na	#VALUE!	na	134
FBgn0033320	CG8586	0.624022	1.63833	1.39256	0.00224687	1	0.0667167	0.956	1.10477	0	96
FBgn0250757	CG42235	2.03602	4.18208	1.03847	0.00229872	1	0.00383081	0.7468	1.38299	0	249
FBgn0032685	CG10211	3.2989	1.85376	-0.831535	0.00230343	0	-0.373667	0.0712	2.05578	na	123
FBgn0262881	CG43236	0.552851	2.95479	2.41809	0.00236052	1	na	na	#VALUE!	na	65
FBgn0035170	dpr20	0.103579	0.379607	1.87377	0.00237962	1	0.0886306	0.958	0.991354	0	561
FBgn0053128	CG33128	26.7728	15.3719	-0.800468	0.00238429	0	-0.133218	0.1692	1.22657	0	93
FBgn0023479	Tequila	3.22951	6.88997	1.09318	0.00239029	1	0.0176532	0.5904	0.784968	0	435
FBgn0050069	CG30069	6.96541	4.08047	-0.771472	0.00240207	0	-0.207906	0.136	1.35229	0	11
FBgn0015316	Try29F	2.98913	1.40974	-1.08429	0.00243928	0	0.0255938	0.5252	1.20661	0	54
FBgn0028979	tio	0.256693	0.0756927	-1.76182	0.00245629	0	0.0451146	0.918	0.992228	0	385
FBgn0035143	Ppm1	0.543844	0.140929	-1.94823	0.00247038	0	-0.00949375	0.4644	1.10858	0	189
FBgn0032520	CG10859	0.259157	0.05184	-2.32169	0.00249141	0	-0.0529231	0.0932	1.12503	0	82
FBgn0010409	RpL18A	81.4238	47.3097	-0.783315	0.00250063	0	0.0258993	0.8456	0.844762	0	81
FBgn0034470	Obp56d	34.5455	19.9584	-0.791501	0.00257892	0	-0.184562	0.174	1.02988	0	155
FBgn0036702	CG6512	5.75024	11.6279	1.01589	0.00263242	1	0.0101173	0.622	0.939413	0	498
FBgn0051624	CG31624	0.544994	0.0739758	-2.88111	0.00268352	0	-0.0861019	0.3904	1.24553	na	214
FBgn0036552	CG17028	1.00996	2.98548	1.56367	0.0026894	1	na	na	#VALUE!	na	266
FBgn0250904	CG34434	2.15599	1.06659	-1.01534	0.00269226	0	-0.220333	0.0812	1.07758	na	104
FBgn0082994	snoRNA:Psi28S-1837c	15.6071	35.7343	1.19511	0.0027122	1	na	na	#VALUE!	na	na
FBgn0029820	CG16721	2.9786	6.19767	1.05709	0.00274204	1	-0.79467	0.0456	1.52307	0	611
FBgn0032624	CG6304	0.38869	0.0791393	-2.29615	0.00278372	0	-0.111116	0.3672	1.21344	na	59
FBgn0086658	snoRNA:Psi28S-1180	34.7712	74.4345	1.09808	0.00280542	1	na	na	#VALUE!	na	na
FBgn0040609	CG3348	13.0113	27.4332	1.07616	0.00282066	1	na	na	#VALUE!	na	129
FBgn0053816	His1:CG33816	1.49869	3.65031	1.28432	0.00282866	1	na	na	#VALUE!	na	93
FBgn0010622	l(2)06496	2.02907	4.56171	1.16876	0.0028395	1	0.0818157	1	0.873069	0	512
FBgn0033724	CG8501	1.73453	4.01386	1.21045	0.00285014	1	-0.114376	0.1584	1.2756	0	152
FBgn0086915	Mst77F	1.28313	0.499949	-1.35981	0.00291601	0	na	na	#VALUE!	na	268
FBgn0036568	CG5389	0.562355	0.196857	-1.51433	0.00292862	0	-0.27012	0.1072	1.11246	na	97
FBgn0262880	CG43235	0.281454	1.16119	2.04463	0.00294799	1	-0.0709738	0.1548	1.0502	0	253
FBgn0260746	Ect3	0.955221	2.15882	1.17634	0.00304214	1	na	na	#VALUE!	na	160
FBgn0030277	CG1394	0.449345	0.0519262	-3.11329	0.00304535	0	-0.178275	0.2856	1.37952	na	184
FBgn0030474	CG15747	0.289715	0.781783	1.43213	0.0030546	1	-0.0809905	0.04	1.17099	0	1415
FBgn0034741	CG4269	1.15442	3.26323	1.49913	0.00309011	1	-0.291804	0.2432	5.07978	0	129
FBgn0028887	CG3491	0.331508	0.142493	-1.21815	0.00311872	0	na	na	#VALUE!	na	320
FBgn0042105	CG18748	5.82521	15.1732	1.38114	0.0031379	1	-0.708714	0.0788	7.17688	1	199
FBgn0051789	CG31789	92.0909	183.609	0.995505	0.00316436	1	0.136058	1	0.908265	0	166
FBgn0259237	CG42335	2.32215	5.03102	1.11539	0.0032071	1	0.527737	0.9156	0.760015	0	43
FBgn0037222	CG14642	2.99219	6.62409	1.14652	0.00327972	1	0.0375608	0.6616	0.870443	0	719
FBgn0052248	CG32248	7.31583	3.73305	-0.970666	0.00331522	0	0.060117	0.8688	0.865071	0	54
FBgn0030357	Sclp	0.859175	2.42795	1.49871	0.00339893	1	-0.560321	0.0744	1.65646	0	763
FBgn0031968	CG7231	4.11764	1.88816	-1.12483	0.0034105	0	-0.292485	0.1384	1.25304	0	80
FBgn0025881	snoRNA:Me18S-A1576	18.8426	42.563	1.1756	0.00342092	1	na	na	#VALUE!	na	na
FBgn0030537	CG12480	8.89155	5.14468	-0.789352	0.00342596	0	0.153272	0.7844	1.61278	na	97
FBgn0003934	snRNA:U5:23D	5.90341	15.6256	1.40429	0.00343642	1	na	na	#VALUE!	na	na
FBgn0031389	CG4259	3.12583	6.8127	1.12399	0.00344748	1	-0.204184	0.0368	1.42966	0	118
FBgn0037846	CG6574	3.00485	6.24519	1.05545	0.00348329	1	0.153947	1	0.629464	na	252
FBgn0030343	ATP7	4.28394	2.45921	-0.800741	0.00348874	0	0.0108759	0.9208	1.2238	0	136
FBgn0033981	Cyp6a21	6.30865	3.52824	-0.838382	0.00352199	0	-0.12872	0.0388	1.47602	0	34
FBgn0031559	CG3513	1.56707	4.29768	1.45549	0.00353711	1	-0.290129	0.1344	1.64139	0	142
FBgn0085194	CG34165	8.02654	17.0716	1.08875	0.00353763	1	-0.127436	0.0492	1.8061	1	136
FBgn0030326	CG2444	3.57316	8.02887	1.168	0.00356826	1	-0.0226251	0.4532	0.12667	0	196
FBgn0038200	CG9920	0.886188	0.220529	-2.00665	0.0035863	0	-0.0942153	0.296	1.44471	na	304
FBgn0039902	CG2177	7.03043	16.4956	1.23039	0.00362816	1	0.054776	0.548	0.990189	0	1858
FBgn0053828	His1:CG33828	1.43159	3.44309	1.26609	0.00365245	1	na	na	#VALUE!	na	93
FBgn0034184	CG9646	1.00288	2.14194	1.09476	0.00369108	1	-0.133489	0.1364	1.32653	0	330
FBgn0053822	His1:CG33822	1.44277	3.45903	1.26153	0.00374748	1	na	na	#VALUE!	na	93
FBgn0053819	His1:CG33819	1.44277	3.45903	1.26153	0.00374748	1	na	na	#VALUE!	na	93
FBgn0051642	CG31642	0.927089	0.403737	-1.19929	0.00375188	0	na	na	#VALUE!	na	91
FBgn0052279	dro2	0.872037	3.04287	1.80297	0.00378465	1	0.549723	1	0.374893	na	94
FBgn0038180	Cht5	2.52034	5.19907	1.04464	0.00388664	1	-0.419827	0.0408	1.05604	0	204
FBgn0013771	Cyp6a9	2.92908	1.54379	-0.923968	0.00389814	0	-0.663996	0.0396	2.90797	0	403
FBgn0065097	snmRNA:357	55.826	29.1864	-0.935643	0.00394001	0	na	na	#VALUE!	na	na
FBgn0038934	Gld2	1.15339	0.540447	-1.09366	0.00397645	0	na	na	#VALUE!	na	719
FBgn0053825	His1:CG33825	1.44277	3.44309	1.25486	0.0039785	1	na	na	#VALUE!	na	93
FBgn0053810	His1:CG33810	1.44277	3.44309	1.25486	0.00398178	1	na	na	#VALUE!	na	93
FBgn0032981	CG3635	0.692653	2.31374	1.74002	0.0040041	1	-0.329083	0.0768	2.06474	1	360
FBgn0000337	cn	0.505037	0.170674	-1.56515	0.0040343	0	0.045642	0.83	0.913303	0	na
FBgn0039440	TwdlJ	12.04	23.9613	0.992874	0.00407159	1	na	na	#VALUE!	na	na
FBgn0037719	bocksbeutel	1.88583	4.07235	1.11066	0.00410951	1	-0.211683	0.0428	1.71869	0	306
FBgn0053831	His1:CG33831	1.43159	3.41121	1.25267	0.00412282	1	na	na	#VALUE!	na	93
FBgn0051278	CG31278	0.99803	2.59278	1.37735	0.00413022	1	-0.00741965	0.4644	0.987309	0	77
FBgn0011828	Pxn	1.12389	0.516947	-1.12041	0.0041681	0	0.0922454	0.9552	0.76687	0	749
FBgn0033905	CG18324	1.70152	4.12047	1.27599	0.00420539	1	-0.0701831	0.304	1.18362	0	124
FBgn0052351	S-Lap2	0.51202	0.182438	-1.4888	0.00423009	0	-0.0629029	0.4116	1.26099	0	178
FBgn0031171	CG1801	0.0706043	0.00838566	-3.07376	0.00427926	0	0.0103494	0.584	1.12821	na	97
FBgn0034497	CG9090	8.14588	4.65833	-0.80626	0.00431036	0	-0.129294	0.2456	1.3556	na	112
FBgn0031683	CG4230	1.45244	3.17117	1.12654	0.0043406	1	-0.210617	0.0436	1.48346	0	910
FBgn0024912	agt	0.54949	1.74034	1.66321	0.00434871	1	na	na	#VALUE!	na	30
FBgn0034328	IM23	0.259186	1.23134	2.24817	0.00436016	1	-0.0884086	0.358	0.973596	0	82
FBgn0035790	Cyp316a1	0.202686	0.00996126	-4.34678	0.00437357	0	0.0145469	0.6268	1.21147	0	na
FBgn0053965	CG33965	2.71616	5.86677	1.111	0.00438985	1	0.0792777	0.8724	0.810896	na	na
FBgn0038309	CG6499	0.0118928	0.177976	3.90352	0.00439941	1	-0.015086	0.4192	0.837535	0	na
FBgn0003231	ref(2)P	18.5147	37.0907	1.00238	0.00440218	1	-0.256869	0.0864	1.35246	0	246
FBgn0263481	snoRNA:lola-b	9.85632	22.5829	1.19611	0.00451648	1	na	na	#VALUE!	na	na
FBgn0032473	CG5204	0.45459	0.163489	-1.47538	0.00455278	0	-0.103962	0.3276	0.99698	na	47
FBgn0005626	ple	5.65829	2.21771	-1.35129	0.00463251	0	0.0397908	0.7892	0.992971	0	1615
FBgn0082999	snoRNA:Psi28S-1192c	11.6174	26.7058	1.20086	0.00465837	1	na	na	#VALUE!	na	na
FBgn0010258	Rbp4	1.31261	0.604698	-1.11815	0.00472075	0	-0.209802	0.1304	1.15282	na	138
FBgn0034490	CG9864	5.73728	3.27998	-0.806678	0.00473746	0	0.171134	0.8376	1.27743	0	114
FBgn0004186	snRNA:U1:95Cb	1528.57	2986.72	0.966382	0.00475855	1	na	na	#VALUE!	na	na
FBgn0037562	CG11671	0.725451	2.13681	1.55851	0.00476942	1	-0.161874	0.1164	1.18933	0	100
FBgn0262124	uex	19.912	39.8807	1.00205	0.00477495	1	0.0188243	0.7416	0.946637	0	35
FBgn0083001	snoRNA:Psi28S-1192a	47.0608	96.2127	1.0317	0.00478252	1	na	na	#VALUE!	na	na
FBgn0004185	snRNA:U1:95Ca	1526.61	2981.05	0.96549	0.0048027	1	0.0361552	0.5436	1.00236	0	na
FBgn0031678	CG31918	0.988248	2.16053	1.12844	0.00481568	1	0.00285059	0.6876	1.02599	0	265
FBgn0003916	snRNA:U1:21D	1526.42	2979.65	0.964988	0.00482805	1	na	na	#VALUE!	na	na
FBgn0053236	Ste:CG33236	4.58326	2.28746	-1.00263	0.00487114	0	na	na	#VALUE!	na	58
FBgn0034416	CG15109	0.238319	0.0291139	-3.03312	0.00488609	0	-0.118874	0.3344	1.39248	0	191
FBgn0250832	Dup99B	0.323983	1.70848	2.39873	0.00492397	1	0.0313794	0.7928	0.902176	0	168
FBgn0035608	blanks	3.86531	2.09974	-0.880376	0.00492444	0	-0.178884	0.082	1.03925	na	183
FBgn0035076	Ance-5	1.36287	0.683568	-0.995493	0.00493075	0	0.0789549	0.7448	1.00911	0	117
FBgn0052081	CG32081	0.249965	0.0365394	-2.7742	0.00498623	0	-0.0630826	0.4132	1.18969	0	125
FBgn0052571	TwdlX	25.094	15.1212	-0.730766	0.00499728	0	na	na	#VALUE!	na	246
FBgn0015221	Fer2LCH	43.3018	26.1504	-0.727597	0.00500752	0	-0.0221105	0.4172	1.04411	0	322
FBgn0034330	CG18107	0.177446	1.3151	2.88971	0.00514935	1	-0.0769455	0.3332	0.719977	na	73
FBgn0083943	CG34107	0.756136	0.140566	-2.4274	0.00515036	0	-0.159983	0.2564	1.29579	na	209
FBgn0039482	CG14258	9.89855	19.7795	0.998717	0.00517208	1	-0.456127	0.0788	1.15531	na	88
FBgn0003889	betaTub85D	0.43098	0.13218	-1.70512	0.00527419	0	-0.113263	0.4976	1.26666	na	270
FBgn0259727	CG42381	4.45193	8.77379	0.97877	0.00537839	1	na	na	#VALUE!	na	1930
FBgn0029833	CG5941	2.24299	5.04972	1.17078	0.00540886	1	-0.0401884	0.3568	1.10169	0	621
FBgn0036532	CG13445	1.42592	4.15292	1.54223	0.00541533	1	0.0164346	0.6396	1.11195	0	94
FBgn0029752	TrxT	0.90645	0.322977	-1.4888	0.00545754	0	-0.246426	0.038	1.23471	na	590
FBgn0038248	CG7886	0.240059	0.0769817	-1.6408	0.00549045	0	-0.000639665	0.4744	1.08075	0	334
FBgn0261429	CR42646	0.0581219	0.248513	2.09617	0.00556409	1	0.00936762	0.5736	1.00756	0	na
FBgn0027082	Aats-pro	1.04942	2.35856	1.16832	0.00556433	1	na	na	#VALUE!	na	30
FBgn0053267	CG33267	22.2839	12.946	-0.783493	0.00561633	0	0.184578	0.9624	0.902566	0	na
FBgn0001090	bnb	1.31091	0.68526	-0.935845	0.0056493	0	na	na	#VALUE!	na	445
FBgn0034885	CG4019	6.09919	3.12612	-0.964246	0.00566859	0	0.0212333	0.6296	0.984141	0	241
FBgn0039015	Takl2	0.422085	1.28027	1.60084	0.00567761	1	-0.0499022	0.37	1.07134	0	56
FBgn0033821	CG10799	5.47675	11.3901	1.05639	0.00568259	1	-0.255601	0.0468	1.29427	0	41
FBgn0024973	CG2701	0.77098	1.6896	1.13192	0.00575017	1	0.00481117	0.5428	0.86011	0	65
FBgn0040717	Nplp4	46.5846	28.0576	-0.731461	0.00576062	0	0.00473383	0.5268	1.27024	0	111
FBgn0036181	Muc68Ca	59.9288	36.968	-0.696971	0.00581115	0	-0.144543	0.1216	1.91717	na	na
FBgn0051988	CG31988	0.872928	0.300779	-1.53716	0.00584606	0	-0.144977	0.254	1.49595	na	181
FBgn0050376	CG30376	0.320196	0.0304236	-3.39569	0.00590352	0	0.0183685	0.6756	1.10388	0	127
FBgn0036471	CG13460	76.8962	47.2288	-0.703244	0.00591432	0	na	na	#VALUE!	na	40
FBgn0042173	CG18853	2.2386	4.73038	1.07936	0.00592162	1	-0.0206372	0.4104	0.846086	0	32
FBgn0039107	CG10300	1.2098	2.6833	1.14924	0.00592536	1	na	na	#VALUE!	na	517
FBgn0035827	Srp9	5.28539	10.7139	1.0194	0.0059609	1	0.127909	0.9552	0.75858	0	485
FBgn0050414	CG30414	0.340656	1.13845	1.74068	0.00598835	1	-0.0182361	0.2968	1.07538	0	34
FBgn0039129	RpS19b	3.1367	1.48302	-1.08071	0.00606233	0	-0.104748	0.1656	1.23631	na	129
FBgn0047334	BG642312	2.69459	9.9502	1.88466	0.00611706	1	-0.180836	0.208	1.06235	0	155
FBgn0053306	CG33306	23.6021	14.0638	-0.746929	0.00614479	0	na	na	#VALUE!	na	29
FBgn0053158	CG33158	1.3787	2.78004	1.0118	0.00617581	1	-0.0362938	0.2464	1.04766	0	137
FBgn0052751	CG32751	0.499015	1.25138	1.32636	0.00619594	1	-0.451764	0.0388	1.52545	na	na
FBgn0003162	Pu	0.823074	0.279304	-1.55919	0.00623928	0	-0.00204254	0.5092	1.22093	0	1400
FBgn0030484	CG1681	8.89927	5.20286	-0.774383	0.00626216	0	-0.125741	0.072	1.15327	0	181
FBgn0034724	babos	1.8392	3.98334	1.1149	0.00626762	1	-0.000456711	0.4948	0.872108	0	166
FBgn0001208	Hn	20.6805	12.4995	-0.726409	0.00631953	0	-0.0849221	0.086	1.12918	0	94
FBgn0036208	CG10361	2.82341	1.5015	-0.91103	0.00638219	0	-0.0881315	0.044	1.04646	0	71
FBgn0083020	snoRNA:Psi18S-640g	5.5278	14.0924	1.35014	0.00648388	1	na	na	#VALUE!	na	na
FBgn0052652	CG32652	0.90225	0.28764	-1.64926	0.00650015	0	0.00728223	0.534	1.14924	na	303
FBgn0029932	CG4607	0.767811	2.02978	1.4025	0.0065276	1	-0.000518744	0.5024	0.979686	0	485
FBgn0051793	CG31793	1.66679	4.17247	1.32383	0.0065867	1	0.0955193	0.8236	0.805121	na	4152
FBgn0262108	CR42861	1.15253	3.02452	1.3919	0.00661355	1	-0.152615	0.0504	1.3733	0	na
FBgn0014417	CG13397	0.586694	0.261306	-1.16687	0.00664483	0	-0.217984	0.1676	1.52506	0	159
FBgn0053868	His2B:CG33868	0.253349	1.05745	2.0614	0.00666283	1	na	na	#VALUE!	na	na
FBgn0030509	CG11162	3.86379	2.00093	-0.949349	0.00667555	0	-0.134088	0.1584	1.809	0	na
FBgn0039436	TwdlB	4.02714	8.0466	0.998624	0.00669036	1	0.206484	0.9588	0.97565	0	117
FBgn0035166	CG13902	1.04887	2.366	1.17362	0.00674187	1	-0.0712894	0.0788	1.22762	0	78
FBgn0004554	Edg91	3.74136	1.87224	-0.998798	0.00690266	0	-0.166162	0.1332	0.989281	0	79
FBgn0085488	CG34459	0.113807	0.540673	2.24817	0.00691015	1	-0.1029	0.0856	1.22584	0	73
FBgn0037230	CG9780	6.65385	4.01039	-0.730446	0.00692946	0	na	na	#VALUE!	na	210
FBgn0038484	CG5246	5.75764	3.37739	-0.769568	0.00693485	0	-0.279392	0.0412	2.00225	na	172
FBgn0036831	CG6839	9.25651	5.53028	-0.743114	0.00695435	0	-0.198701	0.122	1.59733	na	32
FBgn0023000	mth	0.62417	1.51635	1.28059	0.0070016	1	na	na	#VALUE!	na	277
FBgn0037166	CG11426	1.65076	0.87561	-0.91477	0.00710921	0	0.212856	0.9292	0.32239	0	269
FBgn0039226	Ude	10.8602	20.7296	0.932644	0.00711538	1	-0.498889	0.0884	2.19582	1	359
FBgn0086600	snoRNA:Psi18S-1347c	15.4092	32.8445	1.09187	0.00712472	1	na	na	#VALUE!	na	na
FBgn0053082	CG33082	0.175177	0.811423	2.21164	0.00713157	1	na	na	#VALUE!	na	159
FBgn0037122	CG14570	0.0939896	0.574104	2.61074	0.0071757	1	-0.0213575	0.4236	0.988307	0	67
FBgn0263081	CG43349	2.37731	5.74857	1.27387	0.00719943	1	na	na	#VALUE!	na	128
FBgn0034468	Obp56a	12.6	7.3914	-0.769503	0.00720637	0	0.271299	1	0.846372	na	83
FBgn0037138	P5CDh1	9.83335	4.91119	-1.00161	0.00728693	0	0.0779207	1	1.04278	0	824
FBgn0052073	CG32073	13.4185	7.44811	-0.849279	0.00730103	0	0.123512	1	1.19421	0	20
FBgn0002571	Mal-A3	38.8651	24.0894	-0.690077	0.00730237	0	0.165249	0.9228	1.01905	na	34
FBgn0031887	CG11289	0.119486	0.463584	1.95599	0.0073336	1	-0.0816312	0.1208	1.00413	0	4
FBgn0028412	Mst33A	0.386287	0.0837795	-2.205	0.00737783	0	-0.0895147	0.508	1.30054	0	91
FBgn0036985	zye	0.378541	0.195445	-0.953683	0.00743589	0	-0.523719	0.0328	2.19186	na	87
FBgn0034275	CG5002	2.37354	4.70441	0.986971	0.00744014	1	0.182478	1	0.59253	0	68
FBgn0005695	gcl	1.66285	0.91607	-0.860131	0.00745973	0	-0.049746	0.3788	1.00987	0	529
FBgn0031585	CG2955	0.448695	0.156156	-1.52274	0.00750985	0	-0.152967	0.3284	1.37684	na	157
FBgn0003301	rut	1.23967	0.696021	-0.832752	0.007584	0	-0.0127342	0.5028	1.01589	0	2042
FBgn0001281	janB	1.06809	2.77447	1.37719	0.00760825	1	-0.127497	0.3244	1.35066	na	60
FBgn0028534	CG7916	40.382	24.9291	-0.69588	0.00774852	0	na	na	#VALUE!	na	33
FBgn0263097	Glut4EF	0.407367	0.234897	-0.7943	0.00785092	0	-0.11022	0.1228	1.26534	0	7576
FBgn0041195	Pkd2	0.297126	0.11028	-1.4299	0.0079278	0	0.0420123	0.75	1.08201	0	387
FBgn0031561	CG16712	151.207	284.033	0.909533	0.00804169	1	-0.153983	0.1544	1.29956	0	50
FBgn0082962	snoRNA:Psi28S-3385a	22.1626	45.1378	1.02621	0.00806422	1	na	na	#VALUE!	na	na
FBgn0083057	snoRNA:Psi18S-110	169.438	323.978	0.935134	0.0080949	1	na	na	#VALUE!	na	na
FBgn0004624	CaMKII	6.95002	13.6928	0.978329	0.00812355	1	-0.0673353	0.0424	1.06652	0	1261
FBgn0036767	CG16775	3.91379	2.05076	-0.932404	0.00830501	0	0.940193	0.954	0.974777	0	118
FBgn0002440	l(3)mbn	22.4533	13.8481	-0.697244	0.00837657	0	0.118677	0.964	0.88211	0	113
FBgn0033246	ACC	8.93811	5.1336	-0.799999	0.00840676	0	0.156838	0.7896	0.587056	0	372
FBgn0036868	CG14087	0.174962	0.0431588	-2.01931	0.00843993	0	na	na	#VALUE!	na	na
FBgn0031263	CG2789	38.7593	74.7302	0.947149	0.00848034	1	-0.534818	0.0444	1.45483	0	208
FBgn0030398	Cpr11B	6.58105	3.77982	-0.799999	0.0085283	0	-0.0918677	0.268	2.29936	0	106
FBgn0052241	CG32241	2.84325	1.56385	-0.86244	0.00859134	0	0.100166	0.8624	0.937259	0	121
FBgn0082960	snoRNA:Psi28S-3405a	11.7652	25.4591	1.11365	0.00880105	1	na	na	#VALUE!	na	na
FBgn0260987	vtd	3.89103	7.43972	0.935099	0.00885103	1	0.0436973	0.7884	0.916377	0	64
FBgn0035144	CG17181	0.209906	0.542555	1.37003	0.00887691	1	-0.251865	0.0912	1.25731	0	1160
FBgn0010473	tutl	0.177089	0.0360562	-2.29615	0.00899123	0	0.000203101	0.5248	1.00428	0	1875
FBgn0035670	CG10472	37.34	69.0956	0.887874	0.00899306	1	-0.264044	0.0892	1.13171	0	46
FBgn0031974	CG12560	3.24149	6.51185	1.00641	0.00901882	1	0.123459	0.816	0.528023	0	121
FBgn0261452	scaRNA:mgU2-25	3.17551	8.8412	1.47726	0.00920829	1	na	na	#VALUE!	na	na
FBgn0029690	CG6414	0.677088	0.291035	-1.21815	0.0092339	0	-0.304436	0.0428	1.81176	0	84
FBgn0031144	CG1529	0.332422	0.758927	1.19094	0.00930073	1	-0.113934	0.158	1.24873	0	1610
FBgn0034335	GstE1	9.29413	5.56381	-0.740247	0.00931812	0	-0.407001	0.1296	1.06802	na	117
FBgn0028852	CG15262	0.540802	0.192693	-1.4888	0.0093347	0	-0.12394	0.1288	1.09528	na	104
FBgn0030893	RhoGAP16F	0.232796	0.995367	2.09617	0.00936331	1	-0.15874	0.0852	1.36703	0	536
FBgn0035544	CG15021	0.806077	0.342803	-1.23354	0.00940654	0	-0.0810378	0.0428	1.38658	0	114
FBgn0261606	RpL27A	9.67919	20.3961	1.07533	0.0095043	1	-0.0682918	0.1776	1.10309	0	110
FBgn0041182	TepII	5.18372	10.3006	0.990672	0.0095061	1	-0.0521022	0.22	0.867315	0	108
FBgn0038873	CG5892	0.602261	1.31534	1.12697	0.00960977	1	-1.03097	0.0384	3.98013	na	89
FBgn0259739	CG42393	1.27522	0.589119	-1.11412	0.00963506	0	na	na	#VALUE!	na	623
FBgn0083031	snoRNA:Psi18S-525h	2.52947	7.52828	1.57349	0.00964014	1	na	na	#VALUE!	na	na
FBgn0010294	ng2	42.1385	26.7707	-0.654485	0.00967012	0	na	na	#VALUE!	na	171
FBgn0004512	Mdr49	3.41651	6.848	1.00316	0.00967443	1	0.214409	1	0.817392	0	101
FBgn0014184	Oda	31.2054	58.1388	0.897705	0.00968912	1	-0.0884002	0.0424	1.22436	0	826
FBgn0053052	CG33052	0.81884	1.84868	1.17484	0.00969537	1	0.15366	0.9556	0.539623	0	283
FBgn0001218	Hsc70-3	15.3136	29.0364	0.923045	0.00970749	1	0.245536	1	0.612023	0	917
FBgn0035343	CG16762	8.94266	5.46694	-0.70997	0.00971748	0	na	na	#VALUE!	na	100
FBgn0031620	CG11929	0.502669	0.235666	-1.09287	0.00991303	0	-0.0841208	0.3416	1.12177	0	130
FBgn0039439	TwdlK	2.88885	5.9643	1.04586	0.0100452	0	0.0227423	0.8332	1.03809	0	na
FBgn0028424	JhI-26	13.9328	25.5737	0.876175	0.0100631	0	-0.459723	0.0368	2.72432	na	123
FBgn0025352	Thiolase	3.8189	2.25592	-0.759445	0.0100885	0	-0.0537885	0.1288	0.848465	0	152
FBgn0036266	CG5626	0.605549	1.49185	1.30078	0.0101108	0	0.0701005	0.9624	0.701516	0	na
FBgn0263048	CG43343	0.0937182	0.289403	1.62668	0.0101286	0	0.000375088	0.582	1.09881	0	121
FBgn0036474	Or71a	0.627717	0.157879	-1.9913	0.0102704	0	na	na	#VALUE!	na	na
FBgn0027560	Tps1	9.96083	6.31067	-0.658473	0.0102902	0	-0.12874	0.1784	0.927354	0	92
FBgn0003943	Ubi-p63E	35.6302	64.9194	0.865548	0.0104183	0	-0.255865	0.2384	1.98492	0	209
FBgn0000318	cl	12.545	23.8395	0.92624	0.0105036	0	na	na	#VALUE!	na	93
FBgn0039651	CG14508	0.296313	0.055568	-2.4148	0.0105139	0	-0.161678	0.1592	1.19049	na	36
FBgn0039398	CG14540	0.125407	0.00777108	-4.01236	0.0105753	0	0.0254211	0.5752	1.27982	na	na
FBgn0052251	CG32251	0.212406	0.0828523	-1.35821	0.0107415	0	0.402753	1	0.374823	na	94
FBgn0003357	Jon99Ciii	283.804	183.265	-0.630962	0.0107665	0	-0.229075	0.0404	1.11924	na	13
FBgn0261631	CG42714	4.25344	8.88694	1.06306	0.010814	0	na	na	#VALUE!	na	127
FBgn0261835	CR42767	0.715346	0.183517	-1.96273	0.0109288	0	-0.252648	0.2216	1.50659	na	na
FBgn0031476	CG8813	0.352226	1.0327	1.55184	0.010955	0	na	na	#VALUE!	na	49
FBgn0020906	Jon25Bi	76.6842	48.9677	-0.647098	0.0110495	0	-0.0604201	0.3484	1.20669	0	44
FBgn0051467	CG31467	0.243083	0.676001	1.47558	0.0110868	0	-0.0268186	0.3732	1.00726	0	122
FBgn0000326	clt	1.79505	3.52365	0.973046	0.011281	0	-0.0520291	0.082	1.07131	0	48
FBgn0033718	ana3	0.526376	0.291883	-0.850705	0.0113982	0	-0.012824	0.37	0.931561	na	na
FBgn0259682	CG42351	5.27251	10.1822	0.949483	0.0114177	0	-0.302827	0.1188	1.95529	na	272
FBgn0027932	Akap200	1.52354	0.867351	-0.812742	0.0114498	0	-0.0206007	0.4352	1.0801	0	617
FBgn0082923	snoRNA:Or-aca3	21.1118	42.0666	0.994627	0.0115843	0	na	na	#VALUE!	na	na
FBgn0032809	CG13078	0.0772574	0.424711	2.45874	0.0116808	0	-0.245518	0.3512	0.339617	na	152
FBgn0033159	Dscam	0.227569	0.113142	-1.00817	0.0117472	0	0.0141182	0.638	0.950541	0	1129
FBgn0086671	snoRNA:Psi28S-2876	50.5043	96.1105	0.928288	0.0117949	0	na	na	#VALUE!	na	na
FBgn0039251	Trf4-2	0.367668	0.113536	-1.69525	0.0118053	0	-0.0835346	0.2088	1.12792	na	60
FBgn0050289	CG30289	0.825615	1.90082	1.20308	0.0118328	0	0.168625	0.8636	0.770173	0	156
FBgn0052690	CR32690	0.986086	0.364365	-1.43633	0.0118416	0	-0.0700131	0.3308	1.24225	na	na
FBgn0083950	CG34114	0.370479	0.169132	-1.13125	0.0119243	0	-0.0467388	0.2916	1.01867	0	1603
FBgn0043806	CG32032	2.20375	1.17615	-0.905883	0.011926	0	-0.0936085	0.2364	0.984228	0	132
FBgn0034144	CG5089	0.440609	0.154842	-1.5087	0.0119314	0	na	na	#VALUE!	na	133
FBgn0031547	Sr-CIV	0.419506	1.09028	1.37794	0.011959	0	-0.11914	0.0472	1.16195	0	na
FBgn0026737	CG6171	0.865816	2.40629	1.47468	0.012246	0	-0.0458837	0.212	0.952724	0	352
FBgn0083058	snoRNA:Psi18S-1086	131.651	243.924	0.889714	0.0122951	0	na	na	#VALUE!	na	na
FBgn0040382	CG5273	2.46952	1.30416	-0.921113	0.0123395	0	0.0438942	0.8436	0.931885	0	578
FBgn0035742	CG8629	23.9542	44.4649	0.892386	0.0123555	0	0.0600362	0.6704	1.09943	0	62
FBgn0030097	CG12115	5.37704	3.12282	-0.783964	0.0124029	0	-0.187129	0.1716	1.52898	0	53
FBgn0036468	CG13461	24.9831	15.7458	-0.66599	0.0124842	0	na	na	#VALUE!	na	131
FBgn0031091	CG9576	0.696082	0.334989	-1.05514	0.0124971	0	0.212319	1	0.660658	0	565
FBgn0085302	CG34273	12.0251	7.12507	-0.755077	0.0125072	0	na	na	#VALUE!	na	48
FBgn0033942	Cpr51A	4.18352	2.30321	-0.861072	0.0125933	0	0.133834	0.9612	1.07121	0	150
FBgn0039609	CG14529	3.69724	2.26795	-0.705061	0.0126013	0	na	na	#VALUE!	na	71
FBgn0014469	Cyp4e2	9.22943	5.87296	-0.652155	0.0128457	0	-0.189983	0.0408	1.85584	1	149
FBgn0259916	CG42445	0.988735	2.23986	1.17975	0.012932	0	-0.24145	0.0412	1.89543	1	171
FBgn0010226	GstS1	18.5734	34.0582	0.874769	0.0129455	0	0.037428	0.9556	0.843408	0	808
FBgn0034471	Obp56e	0.776743	0.180216	-2.10771	0.0129531	0	-0.00300902	0.5196	0.958487	na	105
FBgn0032919	CG9253	4.02223	7.56294	0.91095	0.0130424	0	0.306413	0.912	0.734318	0	69
FBgn0038750	CG4465	1.48268	0.821375	-0.852096	0.0130706	0	0.114375	0.8852	0.709733	0	122
FBgn0034440	CG10073	3.502	1.03591	-1.75729	0.0131588	0	-0.032678	0.2784	1.09066	0	73
FBgn0014427	CG11899	3.35934	1.95699	-0.779541	0.0133384	0	-0.00198003	0.4612	0.412355	0	14
FBgn0033010	Atf6	5.02618	9.17282	0.867904	0.0133858	0	0.0559863	0.7444	0.87244	0	726
FBgn0051664	CG31664	1.75448	3.40633	0.957172	0.0134316	0	0.0237869	0.5916	1.12584	0	131
FBgn0053282	CG33282	0.469499	1.11223	1.24426	0.0134398	0	0.0456915	1	0.921509	0	167
FBgn0035691	CG7386	0.179668	0.0384105	-2.22576	0.0134844	0	-0.0625814	0.0856	0.978356	na	190
FBgn0027095	Manf	7.81915	14.5893	0.899826	0.0135544	0	0.327813	1	0.519218	0	218
FBgn0039869	CG1890	1.18244	2.74635	1.21575	0.0135839	0	0.00465544	0.5468	0.955942	0	232
FBgn0034140	CG8317	14.7495	9.47146	-0.639004	0.0137643	0	-1.10599	0.0392	2.29512	na	322
FBgn0002865	Mst98Ca	0.228434	0.0325572	-2.81073	0.0138396	0	-0.143051	0.2504	1.34576	na	193
FBgn0039776	PH4alphaEFB	1.87365	3.56265	0.927101	0.0138598	0	-0.0565243	0.5008	1.059	0	260
FBgn0051373	CG31373	3.18113	1.70267	-0.901736	0.0140257	0	-0.118916	0.0772	1.15365	0	102
FBgn0035949	CG13314	1.91087	3.93928	1.0437	0.0140493	0	0.0465166	0.8416	1.05316	0	109
FBgn0039747	AdoR	0.277908	0.110535	-1.3301	0.0140682	0	0.00635798	0.536	0.924723	0	na
FBgn0262100	CG42853	0.434312	0.0928497	-2.22576	0.0141408	0	-0.0386982	0.4568	1.12415	na	84
FBgn0033564	Pex6	6.91883	20.6762	1.57937	0.0141647	0	0.211829	0.9556	0.671356	na	1753
FBgn0263474	snoRNA:bur-a	3.5917	9.0057	1.32617	0.0141675	0	na	na	#VALUE!	na	na
FBgn0030834	CG8675	1.41928	2.95048	1.05579	0.0141797	0	na	na	#VALUE!	na	226
FBgn0015040	Cyp9c1	3.9308	7.30524	0.894108	0.0142287	0	na	na	#VALUE!	na	51
FBgn0032891	Oseg5	0.138173	0.406168	1.5556	0.0143355	0	0.0740077	0.9596	0.923897	0	na
FBgn0030749	Anxb11	2.73913	5.57701	1.02578	0.0143965	0	-0.279859	0.0736	1.98667	1	594
FBgn0039501	CG5987	0.316011	0.115485	-1.45227	0.0144885	0	-0.140838	0.2984	0.926154	na	141
FBgn0038439	Cad89D	0.0435725	0.00621012	-2.81073	0.0145432	0	0.0163459	0.6236	0.945021	0	133
FBgn0036225	CG5883	8.87232	5.57652	-0.669947	0.0145527	0	-0.194346	0.0416	1.76574	na	76
FBgn0053124	CG33124	0.545655	0.226826	-1.2664	0.0146689	0	0.107277	0.9548	0.846006	0	131
FBgn0030048	CG12112	1.31938	2.76309	1.06642	0.014742	0	0.00646543	0.5552	1.05589	0	342
FBgn0044817	Ste12DOR	5.22616	2.93887	-0.830489	0.0147591	0	na	na	#VALUE!	na	46
FBgn0034827	Klp59D	0.196773	0.051511	-1.93358	0.0147663	0	-0.0881261	0.3288	1.18664	na	144
FBgn0086666	snoRNA:Psi28S-2179	40.3817	76.014	0.912565	0.0148072	0	na	na	#VALUE!	na	na
FBgn0052436	CG32436	0.202467	0.0873632	-1.21259	0.0148917	0	-0.168386	0.1668	1.28431	0	118
FBgn0036785	CG13700	0.113778	0.00737092	-3.94823	0.0150056	0	-0.022215	0.4568	1.1952	na	90
FBgn0035665	Jon65Aiii	146.775	96.9373	-0.598481	0.0150331	0	-0.269824	0.0888	1.0139	0	30
FBgn0261269	conv	2.02081	3.72769	0.88335	0.0151257	0	0.0344337	1	1.02873	0	na
FBgn0053138	CG33138	8.12806	5.1062	-0.670662	0.0152334	0	0.249569	0.9596	0.359307	0	145
FBgn0034094	Tsf3	2.39049	1.47577	-0.695842	0.0152564	0	na	na	#VALUE!	na	95
FBgn0082978	snoRNA:Psi28S-3091b	28.9222	55.6429	0.944023	0.0153465	0	na	na	#VALUE!	na	na
FBgn0035813	CG8492	1.13781	2.13141	0.905548	0.0154099	0	na	na	#VALUE!	na	101
FBgn0015663	Dot	0.791575	1.65627	1.06514	0.0154323	0	-0.0606284	0.13	0.962428	0	500
FBgn0030539	CG1368	4.75399	2.77352	-0.777423	0.0155109	0	0.111011	1	1.07719	na	142
FBgn0052672	Atg8a	45.2578	81.1106	0.841724	0.0155994	0	-0.549753	0.0492	2.12736	0	580
FBgn0082998	snoRNA:Psi28S-1192d	1.19034	4.34731	1.86875	0.0156359	0	na	na	#VALUE!	na	na
FBgn0004066	Pros28.1	6.48462	11.888	0.874407	0.0156936	0	0.0543134	0.8108	0.719252	0	278
FBgn0046113	GluRIIC	0.759956	0.415116	-0.872402	0.0157061	0	-0.15673	0.0424	1.16278	0	69
FBgn0083029	snoRNA:Psi18S-525j	4.80019	11.4725	1.25702	0.0157587	0	na	na	#VALUE!	na	na
FBgn0037008	mTerf3	1.44655	2.97508	1.04031	0.0158808	0	-0.159609	0.044	1.30078	0	27
FBgn0032707	CG10348	0.269262	0.0931994	-1.53062	0.0159617	0	0.0126279	0.5352	1.18775	0	215
FBgn0025578	Lcp9	60.4408	39.249	-0.622868	0.0160685	0	0.0276288	0.5344	1.01921	0	na
FBgn0052640	CG32640	3.64189	7.47956	1.03827	0.016105	0	na	na	#VALUE!	na	na
FBgn0035444	CG12012	1.83393	3.75155	1.03255	0.0161374	0	-0.279223	0.0408	1.63411	na	387
FBgn0259715	CG42369	1.73262	0.952922	-0.862528	0.0161823	0	na	na	#VALUE!	na	35
FBgn0035977	PGRP-LF	4.23939	2.47785	-0.774768	0.0162509	0	-0.873654	0.0752	3.18816	na	168
FBgn0016650	Lgr1	0.753814	0.126396	-2.57626	0.0162684	0	0.27781	0.912	0.782447	na	414
FBgn0030307	CG33235	0.327389	0.165571	-0.983562	0.0163341	0	0.0230047	0.544	1.03515	na	na
FBgn0003656	sws	0.88451	0.162663	-2.44299	0.0163354	0	-0.0122591	0.4116	0.909181	0	598
FBgn0037204	CG11131	26.7332	17.5724	-0.605322	0.0163823	0	0.000239065	0.5372	1.63542	0	165
FBgn0010651	l(2)08717	1.66516	3.30331	0.98825	0.0164032	0	0.0205987	0.5892	1.05726	0	215
FBgn0259220	Doa	0.424928	0.251952	-0.75407	0.0164114	0	-0.293913	0.04	1.58554	0	1030
FBgn0030824	CG5070	7.49549	4.61866	-0.698548	0.0164596	0	0.121431	0.84	0.993911	0	101
FBgn0039927	CG11155	3.54566	6.45957	0.865385	0.0164693	0	-0.120885	0.0392	1.3844	0	928
FBgn0013749	Arf102F	14.0015	25.3762	0.857892	0.0165335	0	0.27779	1	0.729553	0	145
FBgn0261020	wol	3.67683	6.84038	0.895615	0.0167324	0	0.201607	1	0.633568	0	192
FBgn0039681	CG7582	1.97025	1.01365	-0.958824	0.0168557	0	0.215741	1	0.931267	na	250
FBgn0050288	CG30288	0.130127	0.556387	2.09617	0.0170986	0	0.000927455	0.5456	0.767493	na	na
FBgn0034476	Toll-7	0.695623	0.417816	-0.735437	0.0171259	0	0.0526281	0.8676	0.878843	0	1723
FBgn0040355	CG3526	0.393369	0.107357	-1.87346	0.0171715	0	na	na	#VALUE!	na	349
FBgn0261561	CG42675	1.37615	0.757008	-0.862256	0.017186	0	-0.0541586	0.3692	1.06694	0	65
FBgn0032988	Tif-IA	7.90606	14.2206	0.846951	0.0172083	0	-0.0725065	0.12	1.1292	0	988
FBgn0029963	CG10920	0.152529	0.0167223	-3.18924	0.0173586	0	-0.137118	0.244	1.243	na	423
FBgn0004629	Cys	62.3131	41.364	-0.591159	0.0173587	0	0.106843	1	0.780331	0	139
FBgn0032061	CG9314	0.389282	0.142668	-1.44816	0.0173609	0	na	na	#VALUE!	na	162
FBgn0024182	waw	2.24209	4.0817	0.864325	0.0173987	0	0.0403399	0.7572	0.952641	0	3331
FBgn0033600	Cpr47Ec	65.9673	43.3768	-0.604829	0.0175458	0	0.116803	0.9152	0.916778	0	na
FBgn0031057	Ubqn	3.17885	5.74251	0.853177	0.0177583	0	0.0546463	0.7028	0.786612	0	1174
FBgn0036862	Gbs-76A	2.39771	1.5343	-0.644075	0.017889	0	na	na	#VALUE!	na	1295
FBgn0040726	dpr	0.124262	0.030993	-2.00337	0.0180061	0	0.0268919	0.7384	0.972431	0	1793
FBgn0031463	CG15400	0.529564	0.169169	-1.64634	0.0180274	0	-0.0863119	0.2076	1.13584	na	70
FBgn0003086	Pig1	53.9312	35.6931	-0.595475	0.0180874	0	na	na	#VALUE!	na	120
FBgn0262972	CR43283	4.46634	2.99318	-0.577414	0.0181158	0	-0.0374423	0.3684	1.30491	0	na
FBgn0036224	Rpt4R	0.957549	0.461753	-1.05223	0.0181708	0	-0.0869003	0.1684	1.07874	na	113
FBgn0032791	CG18094	0.520434	1.26226	1.27823	0.0182769	0	na	na	#VALUE!	na	50
FBgn0010383	Cyp18a1	3.05842	1.78578	-0.776237	0.0182824	0	-0.46337	0.1816	2.32776	na	609
FBgn0031558	CG16704	44.7173	80.3903	0.846187	0.0182869	0	-0.34643	0.0436	1.66524	na	48
FBgn0263459	snoRNA:2R:9445410	17.1604	33.3685	0.959407	0.0182873	0	na	na	#VALUE!	na	na
FBgn0033540	Elp2	3.25979	5.90438	0.857006	0.0183015	0	0.621784	1	0.366955	0	39
FBgn0034405	Jheh2	19.5075	11.6304	-0.746129	0.0184297	0	-0.149616	0.0392	1.03983	0	879
FBgn0053460	CG33460	0.477755	1.22565	1.3592	0.0185499	0	-0.0738924	0.1184	1.1619	0	92
FBgn0036876	CG9451	5.84973	3.75994	-0.637661	0.0185698	0	-0.483942	0.0376	1.22592	0	76
FBgn0031808	CG9507	0.111801	0.345243	1.62668	0.0185901	0	na	na	#VALUE!	na	69
FBgn0086907	Cyt-c-d	0.805726	0.213647	-1.91506	0.0187269	0	-0.220715	0.162	1.24309	na	183
FBgn0031217	CG11377	2.18087	4.14093	0.925053	0.0187535	0	-0.00640423	0.4916	1.07689	0	379
FBgn0035094	CG9380	7.04459	12.525	0.830227	0.0188366	0	-0.032029	0.4992	1.06514	0	161
FBgn0052641	CG32641	5.07841	9.91986	0.965943	0.0188689	0	na	na	#VALUE!	na	na
FBgn0052633	CG32633	5.25949	9.48812	0.851199	0.019039	0	0.0953224	0.9596	0.863113	0	543
FBgn0032086	CG17906	1.89499	4.99651	1.39873	0.019233	0	na	na	#VALUE!	na	na
FBgn0051206	CG31206	0.242428	0.0164532	-3.88111	0.0192483	0	-0.102659	0.3792	1.26828	na	179
FBgn0263773	fok	4.78021	3.03095	-0.657303	0.0193734	0	na	na	#VALUE!	na	1177
FBgn0011284	RpS4	75.4083	48.9659	-0.622945	0.0196835	0	-0.0443888	0.1424	1.13632	0	78
FBgn0083035	snoRNA:Psi18S-525d	3.6655	9.09012	1.31029	0.0198479	0	na	na	#VALUE!	na	na
FBgn0031724	CG18266	0.116914	0.00793477	-3.88111	0.0199294	0	-0.0703781	0.4204	1.21852	na	237
FBgn0040718	CG15353	32.9426	21.4306	-0.620281	0.019934	0	0.032291	0.7032	1.28312	0	141
FBgn0038943	CG5391	1.41276	0.640667	-1.14087	0.0199738	0	-0.750698	0.08	3.91589	na	98
FBgn0034527	CG9945	1.41134	3.64875	1.37034	0.0200226	0	-0.19556	0.0788	1.53521	0	333
FBgn0051301	CG31301	2.27894	4.27322	0.906961	0.020037	0	0.11022	0.9604	0.786645	0	100
FBgn0263469	snoRNA:SC35-b	21.3746	40.649	0.927326	0.0201305	0	na	na	#VALUE!	na	na
FBgn0038017	CG4115	11.4686	20.4629	0.835324	0.0202584	0	0.155678	1	1.04628	0	328
FBgn0035708	CG8398	0.700707	1.80712	1.36681	0.0202617	0	-0.0477752	0.308	0.887571	0	1119
FBgn0037912	sea	37.4043	65.2143	0.801987	0.0204959	0	0.0302821	0.7184	1.02782	0	275
FBgn0050035	Tret1-1	7.52541	4.92439	-0.611825	0.0205132	0	na	na	#VALUE!	na	351
FBgn0050359	Mal-A5	3.55909	2.1263	-0.743162	0.0205263	0	-0.254101	0.0816	1.44865	na	60
FBgn0263662	CR43653	0.293669	0.0732458	-2.00337	0.0205311	0	na	na	#VALUE!	na	na
FBgn0024811	Crk	7.86231	14.483	0.881337	0.0205702	0	0.0979104	1	0.889828	0	571
FBgn0003356	Jon99Cii	289.551	196.163	-0.561767	0.020596	0	na	na	#VALUE!	na	36
FBgn0031941	CG7211	0.440319	0.0298838	-3.88111	0.020646	0	-0.123475	0.288	1.23502	na	117
FBgn0025388	CG12179	0.295831	0.0210815	-3.81073	0.0207718	0	-0.0936952	0.0804	1.17655	0	616
FBgn0053260	CG33260	0.902523	2.37473	1.39573	0.020901	0	0.0143417	0.6304	0.900192	0	na
FBgn0043470	lambdaTry	13.182	23.2911	0.821205	0.0210654	0	-0.00181982	0.4552	0.828847	0	113
FBgn0035907	CG6662	1.05832	0.467591	-1.17846	0.0210903	0	-0.0754082	0.3168	1.03164	na	125
FBgn0034837	RpL22-like	3.76016	2.31178	-0.701791	0.021117	0	0.0144584	0.5856	0.939053	na	175
FBgn0036805	Chmp1	6.57693	11.9455	0.860985	0.0211461	0	-0.375683	0.0388	1.66292	na	75
FBgn0030588	CG9521	2.91185	1.84874	-0.655393	0.0211634	0	na	na	#VALUE!	na	na
FBgn0038346	CG14872	2.39447	4.85834	1.02076	0.0211735	0	0.0321806	0.584	0.99018	0	na
FBgn0051176	CG31176	0.918123	0.523417	-0.810725	0.0212389	0	-0.0537302	0.2624	1.15023	0	815
FBgn0031178	CG10918	6.85705	4.14069	-0.727716	0.0212834	0	na	na	#VALUE!	na	78
FBgn0051410	Npc2e	6.91355	12.8462	0.893842	0.0213071	0	0.49113	0.9156	0.513829	na	na
FBgn0004047	Yp3	0.209098	0.0384535	-2.44299	0.0213116	0	0.0419164	0.8016	0.831138	0	169
FBgn0024732	Drep-1	0.392031	0.864713	1.14125	0.0213299	0	0.259919	0.9608	0.67496	0	1007
FBgn0035551	CG7465	9.11665	5.90609	-0.626301	0.0213511	0	0.336297	0.874	0.734507	0	112
FBgn0036157	CG7560	0.882744	0.397977	-1.14931	0.0213712	0	0.233901	0.9552	0.766825	0	33
FBgn0035550	CG11349	4.04288	2.59402	-0.640194	0.0214044	0	-0.095986	0.2548	1.19129	0	71
FBgn0031483	CG9641	1.25176	0.68682	-0.865955	0.021408	0	0.0106242	0.7056	1.00407	0	248
FBgn0031267	Ipk2	1.08804	2.24258	1.04342	0.0214902	0	-0.185661	0.0844	1.37399	0	173
FBgn0052170	CG32170	0.640552	0.320574	-0.998658	0.0216237	0	na	na	#VALUE!	na	291
FBgn0034126	CG4398	0.656732	0.225931	-1.53942	0.0216643	0	-0.223196	0.2608	1.64631	0	51
FBgn0263118	tx	0.867023	0.460515	-0.912824	0.0217242	0	-0.0874869	0.3392	1.29767	na	300
FBgn0037723	SpdS	8.30123	14.7282	0.827182	0.0217542	0	0.361382	1	0.492558	na	567
FBgn0031540	CG3238	0.367733	0.794614	1.1116	0.0217945	0	0.364671	1	0.549877	0	435
FBgn0051441	CG31441	0.519063	1.2095	1.22042	0.0218089	0	-0.0848214	0.0868	1.18025	0	122
FBgn0035714	CG8549	2.21879	4.26771	0.943689	0.0218298	0	-0.0721165	0.0424	1.22199	0	84
FBgn0031580	CG15423	11.3743	20.4346	0.845234	0.0218756	0	-0.0662691	0.1348	1.70181	0	170
FBgn0038445	CG14891	0.164947	0.026121	-2.65872	0.0221047	0	-0.0432871	0.2932	1.11597	na	140
FBgn0039127	CG13602	0.110454	0.416049	1.9133	0.0221364	0	-0.0611231	0.4084	1.23954	0	243
FBgn0038641	CG7708	0.271574	0.0950667	-1.51433	0.0221658	0	-0.0656924	0.1264	1.50405	0	645
FBgn0263829	CG34334	0.239691	0.0840043	-1.51264	0.0221896	0	na	na	#VALUE!	na	225
FBgn0035384	CG2113	0.250814	0.0310843	-3.01236	0.0222276	0	-0.00570584	0.4992	1.03371	0	296
FBgn0052603	CG32603	4.57306	2.85303	-0.680665	0.0222512	0	0.156417	1	0.834705	0	71
FBgn0039593	CG9989	1.01114	2.09508	1.05101	0.0222974	0	-0.476366	0.0856	1.97206	0	67
FBgn0020294	ko	1.49036	0.957521	-0.638287	0.0223423	0	0.0885126	0.832	0.791099	0	621
FBgn0040296	Ocho	0.025256	0.203976	3.0137	0.0223433	0	-0.123476	0.0436	1.26687	0	287
FBgn0030773	CG9676	0.0625112	0.356373	2.5112	0.022403	0	na	na	#VALUE!	na	176
FBgn0035799	CG14838	0.105811	0.024455	-2.11329	0.0224278	0	-0.0304951	0.42	1.31446	na	60
FBgn0002905	mus308	0.462517	0.87274	0.916044	0.022492	0	0.00625433	1	0.790609	0	148
FBgn0005660	Ets21C	0.101313	0.356174	1.81377	0.0225021	0	-0.41011	0.0836	1.73508	na	398
FBgn0033308	CG8736	1.49277	0.709184	-1.07376	0.0225432	0	0.00265901	0.5388	1.33947	0	137
FBgn0003091	Pkc53E	0.56347	0.227901	-1.30593	0.0226036	0	-0.130986	0.2116	1.37266	0	2300
FBgn0002774	mle	0.962552	2.14805	1.15809	0.0227732	0	-0.104573	0.1264	1.23701	0	3769
FBgn0036877	CG9452	0.820743	0.407248	-1.01102	0.0227938	0	-0.0559177	0.3264	0.806428	0	135
FBgn0250868	CG42239	13.0465	24.0633	0.883172	0.0228346	0	na	na	#VALUE!	na	181
FBgn0262007	CG42825	3.2682	5.87851	0.846951	0.0230993	0	0.597598	0.9164	1.70776	0	81
FBgn0039519	Cyp6a18	2.67169	1.65197	-0.693564	0.023143	0	0.169265	0.874	0.927487	0	179
FBgn0035909	ergic53	17.7288	30.9202	0.802453	0.0236547	0	0.207458	1	0.739207	0	895
FBgn0040553	CG14374	9.13042	5.66067	-0.68971	0.0236879	0	na	na	#VALUE!	na	115
FBgn0036469	CG18649	127.142	87.1792	-0.544379	0.023715	0	na	na	#VALUE!	na	178
FBgn0033813	fsd	0.766527	1.69475	1.14466	0.0237196	0	0.0337014	0.7164	0.834521	0	16
FBgn0011569	can	0.401059	0.193764	-1.04951	0.0238442	0	0.00364286	0.6084	1.02339	na	78
FBgn0033900	CG8257	1.07527	2.08683	0.956614	0.0238596	0	0.017777	0.796	0.893913	0	35
FBgn0041160	comm2	1.36295	0.763808	-0.835448	0.0238617	0	-0.151225	0.2112	1.47479	0	295
FBgn0036940	obst-J	6.05706	3.91553	-0.629411	0.0238822	0	na	na	#VALUE!	na	126
FBgn0037794	CG6254	0.300853	0.700352	1.21902	0.0240227	0	-0.093535	0.1616	1.07275	0	31
FBgn0038450	CG17560	0.533852	1.14548	1.10144	0.0240688	0	-0.330015	0.0388	2.30382	1	181
FBgn0001970	Pgant35A	2.23826	5.80753	1.37555	0.0241128	0	-0.0921755	0.3788	1.94509	0	133
FBgn0037005	CG5078	0.134511	0.447323	1.7336	0.0242898	0	na	na	#VALUE!	na	na
FBgn0040005	CG17883	7.93962	14.0883	0.827356	0.024463	0	-0.129453	0.0848	1.1356	0	505
FBgn0039908	Asator	1.80634	1.0917	-0.726489	0.0244783	0	0.0162038	0.6676	0.944627	0	2340
FBgn0036211	CG5946	2.39647	1.43696	-0.737892	0.0245021	0	-0.0384487	0.4156	1.08296	0	1091
FBgn0052820	CG32820	0.206231	0.0146964	-3.81073	0.0246827	0	-0.159961	0.2092	1.19952	0	323
FBgn0052819	CG32819	0.206231	0.0146964	-3.81073	0.0246827	0	na	na	#VALUE!	na	323
FBgn0040028	CG17450	0.206231	0.0146964	-3.81073	0.0246827	0	na	na	#VALUE!	na	127
FBgn0051741	CG31741	0.435489	0.155169	-1.4888	0.0246933	0	-0.192923	0.2596	1.81451	0	na
FBgn0039612	CG14523	1.15851	0.674598	-0.780176	0.024821	0	na	na	#VALUE!	na	57
FBgn0041194	Prat2	3.60752	2.00352	-0.848467	0.0248612	0	-0.266507	0.2072	3.78164	0	107
FBgn0035497	CG14995	1.95147	1.26618	-0.624076	0.0248901	0	-0.0745756	0.3248	1.14906	0	1504
FBgn0083004	snoRNA:Psi28S-1175b	79.4217	141.011	0.828206	0.0249358	0	na	na	#VALUE!	na	na
FBgn0039656	CG11951	0.456521	1.04104	1.18927	0.0250411	0	0.0142661	0.5704	1.32233	0	1089
FBgn0038148	CG14377	5.33423	3.29375	-0.69555	0.0251314	0	0.0907168	0.7964	1.33475	0	399
FBgn0033038	CG7791	1.64736	3.00945	0.869338	0.0251502	0	0.218655	0.9576	0.740454	0	41
FBgn0030331	CG15221	1.3182	0.799217	-0.721916	0.0251636	0	-0.0607561	0.1684	1.00122	0	706
FBgn0039108	CG10232	1.77123	3.43988	0.957604	0.0251831	0	-0.171172	0.0396	1.53545	0	na
FBgn0082986	snoRNA:Psi28S-2562	102.146	181.527	0.829554	0.0252287	0	na	na	#VALUE!	na	na
FBgn0034266	CG4975	1.42781	2.57732	0.852067	0.0252659	0	-0.0518247	0.0824	1.21084	0	1831
FBgn0011769	Fdxh	0.184849	1.49291	3.0137	0.025539	0	na	na	#VALUE!	na	156
FBgn0034467	CG15128	0.33329	0.127617	-1.38496	0.0258898	0	-0.0751712	0.3708	1.21872	na	80
FBgn0039538	CG12883	1.55386	3.06526	0.980157	0.0259206	0	0.229846	1	0.533897	0	383
FBgn0263468	snoRNA:SC35-a	33.5439	60.7189	0.856098	0.0260298	0	na	na	#VALUE!	na	na
FBgn0037697	CG9363	4.03559	2.37851	-0.76272	0.0261001	0	-0.116097	0.164	1.20989	0	1181
FBgn0016031	lama	2.53806	4.49584	0.824863	0.0261889	0	0.0497972	0.8376	0.826371	0	381
FBgn0039511	CG3330	0.343725	0.0955882	-1.84635	0.0262694	0	-0.181887	0.2448	1.52367	na	130
FBgn0034423	CG7229	0.583511	0.296115	-0.978603	0.0262764	0	-0.127765	0.0768	1.10038	na	151
FBgn0083041	snoRNA:Psi18S-1854b	40.6074	73.4253	0.854535	0.0263122	0	na	na	#VALUE!	na	na
FBgn0033730	Cpr49Ag	18.0522	12.1103	-0.575935	0.0263444	0	0.138654	1	0.924388	0	184
FBgn0035623	mthl2	0.415143	0.89821	1.11344	0.0263657	0	-0.0149156	0.4676	0.788482	0	374
FBgn0029147	NtR	3.15194	1.1421	-1.46455	0.0263915	0	-0.106969	0.3576	1.30595	0	71
FBgn0028949	CG15254	3.44977	6.3813	0.887351	0.0264289	0	-0.121886	0.0836	1.67375	na	23
FBgn0051976	CG31976	1.39671	2.75024	0.977521	0.0264632	0	na	na	#VALUE!	na	233
FBgn0083967	muted	5.55375	10.0237	0.851885	0.0264699	0	na	na	#VALUE!	na	987
FBgn0052459	CG32459	0.240868	0.0520143	-2.21126	0.0264791	0	-0.0964599	0.338	1.26678	na	244
FBgn0003175	px	0.849685	0.503451	-0.755077	0.0264841	0	0.188728	1	0.307093	0	2034
FBgn0046763	CG17278	2.91901	5.22061	0.838738	0.026663	0	0.113566	0.8836	0.766707	0	236
FBgn0063667	CG32335	1.52145	0.798197	-0.930635	0.0267361	0	na	na	#VALUE!	na	43
FBgn0083017	snoRNA:Psi18S-841c	5.73912	12.5923	1.13364	0.0267947	0	na	na	#VALUE!	na	na
FBgn0032191	CG5734	2.00869	3.61591	0.848102	0.0268215	0	-0.148422	0.0856	1.37259	0	612
FBgn0036910	Cyp305a1	0.731457	1.46752	1.00453	0.0269768	0	0.315204	1	0.479486	0	149
FBgn0051296	CG31296	0.0456521	0.309059	2.75913	0.0269912	0	-0.411452	0.1236	0.953673	na	37
FBgn0015789	Rab10	5.31848	9.24563	0.797756	0.0271333	0	-0.122483	0.1236	1.35137	0	1380
FBgn0032387	CG16965	0.648962	0.333477	-0.960549	0.0271937	0	0.632457	0.9604	0.698925	na	39
FBgn0263462	snoRNA:Dek-a	66.9766	117.878	0.815561	0.0273472	0	na	na	#VALUE!	na	na
FBgn0029905	Nf-YC	0.422799	0.198968	-1.08743	0.0273739	0	-0.0452503	0.0836	1.06269	0	523
FBgn0038451	CG14893	0.527635	1.12801	1.09617	0.0274679	0	0.0528811	0.6504	0.805035	0	104
FBgn0040994	CR17567	3.12162	0.386874	-3.01236	0.0274787	0	-0.133337	0.2464	1.50381	na	na
FBgn0040255	Ugt86De	0.0347324	0.181507	2.38567	0.027486	0	-0.0201057	0.4256	0.925841	0	137
FBgn0033658	TwdlBeta	0.268014	0.0201044	-3.73672	0.027488	0	-0.0419483	0.2488	1.22238	0	82
FBgn0032699	CG10383	3.27649	2.1899	-0.581289	0.0276108	0	-0.220239	0.1552	1.94823	na	215
FBgn0050485	CG30485	0.488899	0.959826	0.973238	0.0276224	0	-0.0418815	0.2588	1.04843	0	165
FBgn0034824	Klp59C	0.0931312	0.00698601	-3.73672	0.0276659	0	-0.0926417	0.3484	1.20812	na	33
FBgn0065076	snoRNA:185	382.93	665.486	0.797328	0.0276714	0	na	na	#VALUE!	na	na
FBgn0031545	CG3213	0.236073	0.0826394	-1.51433	0.0276855	0	-0.201769	0.2464	1.37772	na	160
FBgn0036929	CG7668	6.4653	11.4137	0.819975	0.0278121	0	0.0554007	0.9192	0.649399	0	285
FBgn0083013	snoRNA:Psi28S-1060	45.9991	81.5917	0.826817	0.0278623	0	na	na	#VALUE!	na	na
FBgn0023170	RpL39	117.677	201.802	0.778107	0.0279829	0	-0.0351853	0.2656	1.16769	0	91
FBgn0038405	CG8927	0.90508	0.468128	-0.95114	0.0281669	0	0.132039	0.878	0.832789	0	406
FBgn0034887	St1	0.22504	0.0356373	-2.65872	0.0281792	0	-0.156559	0.1264	1.06799	0	108
FBgn0261403	sxc	6.99545	12.9256	0.885746	0.0281849	0	0.0571965	0.9592	0.878706	0	213
FBgn0039039	lmd	0.113095	0.291033	1.36365	0.0282588	0	-0.163139	0.2796	0.586848	0	334
FBgn0000490	dpp	0.607081	0.303591	-0.999759	0.0282973	0	0.040862	0.7884	1.11226	0	1263
FBgn0033960	CG10151	0.301042	0.118146	-1.34939	0.0283376	0	-0.0746743	0.1296	1.1655	na	135
FBgn0036271	Pbgs	5.13043	9.00584	0.811782	0.0283997	0	-0.0220381	0.4016	1.04266	0	324
FBgn0032377	CG14937	0.145009	0.0179715	-3.01236	0.0284001	0	-0.123668	0.1996	1.00976	0	219
FBgn0263023	CG43318	0.749512	0.213647	-1.81073	0.0284149	0	-0.0794543	0.3424	1.19115	na	60
FBgn0052296	Mrtf	0.533672	0.320257	-0.736725	0.0284393	0	-0.109243	0.078	1.40652	0	373
FBgn0039682	Obp99c	25.5817	17.2446	-0.568967	0.0287358	0	-0.0491449	0.0884	1.15038	0	63
FBgn0029863	CG3823	1.12563	0.587486	-0.938105	0.0287722	0	0.0275483	0.7676	1.06498	0	248
FBgn0263018	snRNA:U4atac:82E	13.9353	26.392	0.921358	0.028776	0	na	na	#VALUE!	na	na
FBgn0082973	snoRNA:Psi28S-3308	30.8525	55.5733	0.849005	0.0289248	0	na	na	#VALUE!	na	na
FBgn0082966	snoRNA:Psi28S-3327b	58.6108	103.472	0.820004	0.0289722	0	na	na	#VALUE!	na	na
FBgn0036824	CG3902	26.2273	17.986	-0.544201	0.0290722	0	0.219889	1	0.827663	0	222
FBgn0051547	CG31547	1.87805	0.969805	-0.953465	0.0292487	0	-0.104857	0.088	1.02848	0	278
FBgn0035198	CG9133	1.35337	0.10152	-3.73672	0.0293546	0	na	na	#VALUE!	na	247
FBgn0037696	CG9362	1.58234	3.11658	0.977902	0.0293743	0	0.00771183	0.59	1.06966	0	71
FBgn0034834	LS2	0.248425	0.0606968	-2.03312	0.0294698	0	-0.0900356	0.2616	1.15382	na	24
FBgn0036264	CG11529	2.89155	1.83547	-0.655695	0.0295391	0	-0.0426219	0.4524	0.174328	na	260
FBgn0082987	snoRNA:Psi28S-2444	11.8976	23.3434	0.972337	0.0295413	0	na	na	#VALUE!	na	na
FBgn0259216	RhoGAP102A	3.30239	5.86349	0.82825	0.0296821	0	0.0211837	0.7504	0.998264	0	390
FBgn0050223	tRNA:CR30223	0.55797	3.77739	2.75913	0.0298607	0	na	na	#VALUE!	na	na
FBgn0038306	Art3	1.43947	2.66785	0.890136	0.0299018	0	0.575705	1	0.431434	0	46
FBgn0027581	CG6191	3.10131	5.36579	0.790911	0.030094	0	-0.168595	0.29	1.08668	0	405
FBgn0262721	CG43165	1.29748	3.01354	1.21575	0.0301766	0	na	na	#VALUE!	na	na
FBgn0034948	Gadd34	3.14712	5.58241	0.826857	0.0301939	0	-0.0937769	0.0932	1.25506	0	277
FBgn0042179	CG18869	2.07599	3.71877	0.841024	0.0302452	0	0.031843	0.9584	1.18035	0	72
FBgn0083006	snoRNA:Psi28S-1153	15.1331	28.3385	0.90506	0.0303294	0	na	na	#VALUE!	na	na
FBgn0035996	CG3448	0.663493	1.55752	1.23109	0.0303993	0	0.0196714	0.7496	0.993082	0	279
FBgn0034276	CG6385	4.8868	3.27972	-0.575318	0.0304348	0	0.113252	1	1.05651	0	29
FBgn0029952	CG12689	0.368828	0.0606539	-2.60427	0.0305196	0	-0.070765	0.3508	1.43473	na	138
FBgn0030040	CG15347	50.7227	87.5065	0.786759	0.0306694	0	-0.237387	0.0832	1.49231	0	203
FBgn0037328	RpL35A	63.0966	43.6587	-0.531293	0.0307083	0	0.00978097	0.5524	0.984355	0	78
FBgn0032665	CG15152	5.94561	10.6402	0.839625	0.0311999	0	-0.286236	0.0412	1.68633	0	199
FBgn0031592	Art2	0.181845	0.0299046	-2.60427	0.0312532	0	-0.121258	0.0804	1.11717	na	343
FBgn0034362	CG5323	3.74116	6.84183	0.870897	0.0313246	0	0.280071	1	0.679322	0	241
FBgn0065100	snmRNA:254	163.935	290.442	0.825125	0.0314095	0	na	na	#VALUE!	na	na
FBgn0003499	sr	0.398471	0.232846	-0.775101	0.031419	0	-0.144554	0.0768	1.23163	0	1268
FBgn0032597	CG17904	2.29865	4.25488	0.888332	0.0315287	0	0.0148672	0.6664	0.887101	0	57
FBgn0034005	alphaPS4	0.0959949	0.252254	1.39385	0.031533	0	0.0517454	0.666	0.619423	0	138
FBgn0000533	ea	1.62488	0.958281	-0.761816	0.031563	0	-0.0862929	0.1288	1.08479	0	52
FBgn0262123	l(2)41Ab	0.608393	0.241652	-1.33207	0.0317729	0	0.0543748	0.9532	0.886123	0	106
FBgn0050187	CG30187	7.1739	18.4041	1.3592	0.03182	0	-0.078967	0.0832	1.17685	0	85
FBgn0038129	CG8449	1.15745	2.18206	0.914745	0.0318439	0	-0.0287132	0.248	1.1215	0	183
FBgn0037433	CG17919	4.45241	2.74635	-0.697069	0.0318683	0	-0.0303602	0.4624	0.93948	0	77
FBgn0039688	Kul	0.364058	0.205202	-0.82712	0.0319187	0	0.0286273	0.6284	1.09982	0	na
FBgn0039779	PH4alphaSG2	2.05189	0.985072	-1.05865	0.0322848	0	na	na	#VALUE!	na	33
FBgn0035931	CG13312	1.35364	2.63081	0.958662	0.0324568	0	0.0380933	0.6632	1.52532	0	17
FBgn0050197	CG30197	19.6685	13.3004	-0.564414	0.0325261	0	na	na	#VALUE!	na	91
FBgn0031936	CG13794	0.242787	0.572008	1.23634	0.0325405	0	-0.0968047	0.2972	0.88802	0	61
FBgn0029152	Mkrn1	1.85326	1.02245	-0.858031	0.0325628	0	0.0142736	0.612	1.11357	0	1510
FBgn0260434	CG42529	0.588388	0.24459	-1.2664	0.032623	0	na	na	#VALUE!	na	na
FBgn0027780	U26	0.502614	0.959315	0.932554	0.0326864	0	0.026412	1	0.856232	0	231
FBgn0036126	CG6272	2.82472	5.59153	0.985134	0.0328318	0	-0.132145	0.1208	1.34226	0	196
FBgn0041713	yellow-c	5.54547	3.20536	-0.790826	0.032902	0	na	na	#VALUE!	na	114
FBgn0025830	IntS8	0.594174	0.336915	-0.818503	0.0330008	0	-0.0209542	0.3008	0.868661	0	173
FBgn0082967	snoRNA:Psi28S-3327a	44.263	78.0131	0.817615	0.0330114	0	na	na	#VALUE!	na	na
FBgn0031129	CG1324	0.243689	0.0496164	-2.29615	0.0331059	0	-0.108123	0.232	1.27731	na	77
FBgn0027494	RpS10a	0.951086	0.325326	-1.54769	0.0333153	0	na	na	#VALUE!	na	36
FBgn0039313	CG11892	7.52463	12.8147	0.768111	0.0334901	0	-0.22581	0.038	0.966363	na	150
FBgn0050360	Mal-A6	24.4783	17.1087	-0.516775	0.0336396	0	0.0558831	0.7624	0.907564	na	74
FBgn0085491	CG34462	0.203222	0.0152442	-3.73672	0.0337105	0	0.0197381	0.7076	1.25156	0	121
FBgn0034030	CG8192	0.420254	0.182293	-1.205	0.0337154	0	-0.0384309	0.3728	1.71392	0	236
FBgn0062412	Ctr1B	2.75919	6.44931	1.2249	0.0337268	0	0.0354052	0.6208	0.836124	0	303
FBgn0051933	CG31933	0.164488	0.0413709	-1.9913	0.0337831	0	-0.175244	0.1352	1.3325	na	14
FBgn0031252	CG13690	0.163456	0.517697	1.66321	0.0339081	0	-0.034235	0.1228	0.978611	0	123
FBgn0260466	Indy-2	0.246898	0.0942559	-1.38926	0.033971	0	na	na	#VALUE!	na	2278
FBgn0086911	rg	2.2748	1.26423	-0.847484	0.0339954	0	-0.0290785	0.5308	1.1527	0	331
FBgn0037215	CG12582	2.58545	4.7053	0.863874	0.0340937	0	-0.195441	0.1992	1.28252	0	2798
FBgn0001225	Hsp26	6.60283	4.36516	-0.59705	0.034186	0	-0.236819	0.2124	0.136932	na	144
FBgn0085383	CG34354	0.243815	0.0914459	-1.4148	0.0342424	0	-0.0193275	0.404	1.05862	0	1456
FBgn0034062	CG8388	0.736823	0.387747	-0.926203	0.0343149	0	na	na	#VALUE!	na	46
FBgn0040336	Seipin	0.830165	1.58242	0.930659	0.034345	0	0.0147198	0.5784	0.945596	0	421
FBgn0038334	h-cup	0.143014	0.0185299	-2.94823	0.0344457	0	na	na	#VALUE!	na	692
FBgn0063670	CG40228	2.10627	3.77362	0.841259	0.034461	0	0.0162281	0.6268	0.952583	0	1370
FBgn0031888	Pvf2	0.18048	0.451885	1.32412	0.0345225	0	-0.00315097	0.4996	1.04803	0	583
FBgn0085787	CG41503	3.27563	2.08349	-0.652773	0.0345693	0	na	na	#VALUE!	na	na
FBgn0031662	CG3792	5.56908	9.64607	0.792502	0.0346753	0	0.114786	0.8644	0.790085	0	149
FBgn0033139	Tsp42Er	4.15758	7.45861	0.843161	0.0346934	0	-0.0586697	0.2996	1.41181	0	118
FBgn0033226	CG1882	2.80821	5.32079	0.921991	0.0347775	0	-0.236265	0.0456	1.43294	0	235
FBgn0010395	betaInt-nu	1.89375	3.29435	0.798751	0.0348323	0	na	na	#VALUE!	na	839
FBgn0035844	CG13676	5.42811	9.17907	0.757899	0.0348444	0	0.0401973	0.5932	0.931725	0	760
FBgn0010053	Jheh1	8.94454	6.15098	-0.540191	0.0348631	0	-0.087339	0.172	0.981234	0	27
FBgn0000180	bib	0.12302	0.0359656	-1.7742	0.0351795	0	0.0514814	0.5456	1.06552	0	880
FBgn0013983	imd	0.229882	0.62138	1.43458	0.0352363	0	-0.122479	0.0812	1.34937	0	381
FBgn0035124	ttm2	0.187728	0.0382225	-2.29615	0.0352386	0	-0.0955226	0.3756	1.29589	na	100
FBgn0050249	tRNA:CR30249	0.697463	3.9762	2.5112	0.0352638	0	na	na	#VALUE!	na	na
FBgn0034693	CG11073	0.455486	0.238031	-0.936256	0.0353746	0	-0.265863	0.038	1.62564	0	146
FBgn0038708	CG6255	0.262077	0.0602455	-2.12107	0.0354758	0	na	na	#VALUE!	na	57
FBgn0032087	CG9568	15.0574	25.8596	0.78023	0.035532	0	0.0205909	0.6152	1.21054	0	114
FBgn0262983	CG43291	1.50652	3.14404	1.0614	0.0356178	0	na	na	#VALUE!	na	146
FBgn0037860	CG6629	0.480206	0.160181	-1.58395	0.0357114	0	-0.0479136	0.4176	1.36485	na	88
FBgn0033458	CG18446	0.289944	0.115165	-1.33207	0.035757	0	na	na	#VALUE!	na	371
FBgn0037534	CG2781	1.88315	1.20741	-0.641235	0.035838	0	0.0475569	0.66	1.01495	0	554
FBgn0016123	Aph-4	1.90934	1.01771	-0.90775	0.035892	0	-0.115596	0.168	1.32849	0	134
FBgn0083046	snoRNA:Psi18S-1389a	21.5398	38.8017	0.849119	0.0359093	0	na	na	#VALUE!	na	na
FBgn0035281	Cpr62Bc	5.30983	3.55016	-0.580783	0.0360193	0	-0.00726541	0.4668	1.35593	0	511
FBgn0039836	CG1750	0.845584	1.96761	1.21842	0.0361055	0	0.285823	1	0.592114	0	na
FBgn0259718	CG42372	9.41575	25.0501	1.41167	0.0363206	0	na	na	#VALUE!	na	457
FBgn0036547	CG17032	10.2288	7.074	-0.532042	0.0363827	0	0.0267306	0.7568	0.790197	0	101
FBgn0034554	CG15227	0.470071	0.147065	-1.67642	0.0365601	0	-0.102729	0.202	1.13078	na	na
FBgn0053877	His4:CG33877	4.27707	7.89193	0.883757	0.0365854	0	na	na	#VALUE!	na	na
FBgn0040732	CG16926	24.0241	16.7626	-0.519235	0.0366168	0	-0.790993	0.0384	3.27129	na	229
FBgn0028430	He	1.85678	3.70488	0.99663	0.0367877	0	-0.134386	0.0444	1.15598	0	144
FBgn0004777	Ccp84Ag	3.94597	2.58363	-0.610985	0.0370406	0	0.0751353	0.8248	0.919028	0	475
FBgn0035693	CG8219	0.290025	0.132682	-1.12821	0.0370512	0	-0.0208296	0.506	1.12918	na	176
FBgn0041180	TepIV	10.5044	17.6049	0.744993	0.0371079	0	-0.077611	0.1148	1.22628	0	50
FBgn0026874	CG13358	0.81465	1.56744	0.944162	0.037114	0	-0.013676	0.4248	0.9578	0	497
FBgn0032820	fbp	15.7627	7.9524	-0.987048	0.037274	0	0.114114	0.9504	1.11916	0	61
FBgn0036571	CG12272	0.707286	2.11691	1.58159	0.0373346	0	-0.147042	0.088	1.2064	0	53
FBgn0002899	mus301	0.369314	0.727091	0.977288	0.0373422	0	-0.0425727	0.1728	0.974102	0	179
FBgn0040323	GNBP1	1.43962	2.60699	0.856699	0.0374061	0	-0.0919356	0.2056	0.669256	0	100
FBgn0038012	CG10013	0.397702	0.1692	-1.23296	0.0374631	0	-0.0996296	0.0436	1.19205	na	166
FBgn0035860	eIF4E-3	2.15287	1.2912	-0.737541	0.0374824	0	-0.165608	0.1172	1.13545	na	147
FBgn0034886	Pde8	0.565609	0.325123	-0.798819	0.0375049	0	-0.0548631	0.2808	0.571418	0	2155
FBgn0035397	CG11486	2.09278	1.26499	-0.726296	0.0375124	0	-0.131007	0.1616	1.35889	0	2104
FBgn0037563	CG11672	4.61012	8.01759	0.798366	0.0376064	0	0.050989	0.8232	1.28819	0	369
FBgn0037698	CG16779	0.158857	0.0770753	-1.04339	0.0376766	0	-0.0156244	0.4304	1.16298	0	2401
FBgn0034221	CG10764	0.263043	0.621992	1.2416	0.037721	0	-0.123204	0.2004	0.821985	na	105
FBgn0261592	RpS6	45.2347	31.5659	-0.519065	0.0377836	0	-0.0080797	0.2952	1.24777	0	134
FBgn0032026	CG7627	1.87782	3.64955	0.958662	0.0377875	0	0.0525371	0.7084	1.1146	0	258
FBgn0030816	CG16700	1.51148	0.971161	-0.638175	0.0378072	0	-0.178798	0.2408	1.65006	0	759
FBgn0001285	Jon44E	8.20624	5.45912	-0.588053	0.0379184	0	-0.295863	0.0408	1.30375	0	67
FBgn0037939	CG14718	0.171602	0.0475559	-1.85137	0.037957	0	-0.0855215	0.4396	1.32581	na	634
FBgn0027872	rdgBbeta	1.81088	3.28577	0.85954	0.0380007	0	0.117179	0.716	0.982639	0	452
FBgn0032498	CG6108	1.91067	1.30928	-0.545309	0.0380243	0	na	na	#VALUE!	na	na
FBgn0051864	Qtzl	1.59972	3.15232	0.978596	0.0380482	0	0.032568	0.7636	1.10491	0	480
FBgn0053869	His4:CG33869	4.29616	7.89193	0.877331	0.038156	0	na	na	#VALUE!	na	na
FBgn0031940	CG7214	4.8109	3.19614	-0.589976	0.0381605	0	-0.0204494	0.3432	1.25293	0	531
FBgn0036905	CG14101	0.579877	0.253448	-1.19405	0.0382056	0	na	na	#VALUE!	na	na
FBgn0010379	Akt1	2.73092	1.44752	-0.915807	0.0383242	0	-0.0605879	0.1348	1.3318	0	1403
FBgn0030648	CG6340	0.675137	1.34712	0.99663	0.0384402	0	-0.099179	0.0896	1.2039	0	1752
FBgn0262577	CG43117	80.0394	56.2528	-0.508785	0.0384512	0	na	na	#VALUE!	na	na
FBgn0262583	CG43123	0.228733	0.0296363	-2.94823	0.0385234	0	na	na	#VALUE!	na	117
FBgn0034924	CG17658	0.125686	0.0162848	-2.94823	0.0385234	0	0.0870266	0.916	0.844748	0	298
FBgn0263665	CR43656	0.503317	0.163033	-1.6263	0.0385758	0	na	na	#VALUE!	na	na
FBgn0028693	Rpn12	4.56785	7.90041	0.790413	0.03872	0	0.0557307	0.7092	0.656996	0	128
FBgn0053465	CG33465	0.359822	0.800739	1.15405	0.0387884	0	-0.0127616	0.5072	0.857387	0	114
FBgn0040950	Muc26B	28.1434	20.0984	-0.485714	0.038794	0	0.0692156	0.7984	1.00795	0	175
FBgn0029703	CG12692	0.268036	0.0973764	-1.46078	0.0389608	0	-0.0490042	0.2608	1.1131	0	162
FBgn0028990	Spn27A	7.672	5.30735	-0.53161	0.0390234	0	na	na	#VALUE!	na	54
FBgn0262817	CG43188	0.391632	0.0900272	-2.12107	0.0390426	0	na	na	#VALUE!	na	608
FBgn0035142	hipk	3.64673	1.9597	-0.895973	0.0390634	0	-0.200665	0.0408	1.34781	0	3720
FBgn0037972	CG10005	0.555841	1.22928	1.14507	0.0391662	0	-0.18937	0.082	1.19774	0	250
FBgn0011747	Ank	12.5581	21.3328	0.76446	0.0394851	0	-0.0344925	0.0492	1.15908	0	425
FBgn0053881	His4:CG33881	4.29616	7.86472	0.872347	0.0395046	0	na	na	#VALUE!	na	na
FBgn0053879	His4:CG33879	4.29616	7.86472	0.872347	0.0395046	0	na	na	#VALUE!	na	na
FBgn0260000	CG17570	1.66151	3.56975	1.10333	0.0395956	0	-0.358188	0.042	2.29719	1	na
FBgn0052237	CG32237	4.80177	3.33434	-0.526164	0.039702	0	-0.0921016	0.084	1.34011	0	152
FBgn0038381	CG3303	1.6562	2.9751	0.845059	0.0398523	0	-0.230569	0.046	1.50673	0	481
FBgn0037975	CG3397	1.04919	0.578844	-0.858031	0.0399057	0	0.177909	0.912	0.740568	0	125
FBgn0000099	ap	0.56687	1.15042	1.02106	0.0399614	0	0.0570866	0.6572	1.18201	0	1731
FBgn0039778	Jon99Fi	109.933	78.3706	-0.488236	0.0399726	0	-0.0903917	0.1268	0.948302	0	104
FBgn0011723	byn	0.344629	0.153094	-1.17062	0.0399868	0	0.0458042	0.862	0.910274	0	514
FBgn0051281	Tpl94D	0.231645	0.0471642	-2.29615	0.0400094	0	0.0596482	0.6692	0.957406	na	893
FBgn0028847	CG9014	0.206929	0.0421319	-2.29615	0.0400094	0	-0.16089	0.2476	1.16563	0	223
FBgn0053474	CG33474	0.629788	0.188968	-1.73672	0.0401191	0	-0.0357553	0.4244	0.737576	na	na
FBgn0004919	gol	0.462918	0.897285	0.954809	0.0401218	0	0.0242055	0.6764	0.952142	0	2199
FBgn0039486	CG6074	3.64409	2.36883	-0.621383	0.0401231	0	0.173263	0.9544	1.10156	0	133
FBgn0052719	CG32719	0.0621886	0.0110792	-2.4888	0.0405428	0	-0.0403552	0.4576	1.2319	na	154
FBgn0064237	Idgf5	4.08855	2.74613	-0.574189	0.0407012	0	-0.0946949	0.3252	1.2514	0	118
FBgn0032276	CG17098	0.342968	0.156902	-1.12821	0.0408594	0	-0.208086	0.1712	1.32335	na	276
FBgn0033110	CG9447	0.505434	1.02245	1.01644	0.0409031	0	-0.175862	0.1544	1.32095	0	na
FBgn0086758	chinmo	1.7492	1.24107	-0.495111	0.0409318	0	-0.124153	0.1684	1.04483	0	8533
FBgn0032350	CG6287	5.53608	3.77164	-0.553672	0.0409814	0	0.267567	1	0.584202	na	165
FBgn0011743	Arp53D	0.312904	0.0978943	-1.67642	0.0410591	0	-0.148601	0.2448	1.22277	na	124
FBgn0042132	CG18809	0.731407	0.343239	-1.09146	0.0411163	0	na	na	#VALUE!	na	556
FBgn0033124	Tsp42Ec	8.47787	14.4266	0.766958	0.0412053	0	-0.107437	0.0356	1.09403	0	195
FBgn0001168	h	4.54509	2.8386	-0.679128	0.0412676	0	-0.109755	0.1136	1.52554	0	816
FBgn0052480	tRNA:CR32480	2.9859	8.51122	1.5112	0.0412963	0	na	na	#VALUE!	na	na
FBgn0030667	CG15599	0.284058	0.13977	-1.02313	0.0413887	0	0.095463	0.7832	0.808019	0	na
FBgn0086601	snoRNA:Psi28S-3327c	20.4456	36.706	0.844225	0.0415292	0	na	na	#VALUE!	na	na
FBgn0052082	CG32082	1.5046	0.939158	-0.679939	0.0415967	0	-0.034881	0.1748	1.10827	0	192
FBgn0025643	CG3588	14.5069	10.3379	-0.488797	0.0416689	0	na	na	#VALUE!	na	1046
FBgn0038921	CG6332	0.213691	0.0435086	-2.29615	0.0417574	0	0.00331698	0.546	1.18739	na	123
FBgn0051530	CG31530	1.9774	1.33411	-0.567723	0.0418988	0	-0.0595477	0.2036	1.0681	0	1202
FBgn0259219	CG42319	2.52818	1.13527	-1.15506	0.0419075	0	-0.00746703	0.4392	1.04475	0	798
FBgn0035025	uri	0.803477	1.48869	0.889714	0.041942	0	0.173201	1	0.66749	0	123
FBgn0030105	CG15369	9.71106	16.8185	0.792348	0.0419974	0	-0.0607236	0.3744	1.1179	na	21
FBgn0052591	CG32591	0.194303	0.0477463	-2.02485	0.0422247	0	na	na	#VALUE!	na	151
FBgn0039531	CG5611	0.556344	1.15808	1.05769	0.0424938	0	-0.21509	0.0412	1.38193	0	370
FBgn0003463	sog	0.55218	0.344505	-0.680615	0.0425611	0	-0.0479944	0.1804	1.28911	0	1803
FBgn0083042	snoRNA:Psi18S-1854a	22.6881	40.2655	0.827607	0.0425807	0	na	na	#VALUE!	na	na
FBgn0259140	CG42255	0.903542	0.626087	-0.529228	0.0426847	0	0.0530395	0.9212	1.03438	0	134
FBgn0028978	trbl	1.20301	2.13719	0.829061	0.0427844	0	-0.181378	0.0896	2.06385	1	563
FBgn0037310	Tim17b1	0.81883	0.346461	-1.24087	0.0428732	0	na	na	#VALUE!	na	198
FBgn0083021	snoRNA:Psi18S-640f	2.55072	6.36192	1.31856	0.0428885	0	na	na	#VALUE!	na	na
FBgn0035880	CG17352	0.638226	1.18197	0.88905	0.043044	0	0.0165663	0.5292	0.610071	0	1063
FBgn0038074	CG6188	39.5468	28.174	-0.489199	0.0432688	0	-0.139164	0.0912	1.36817	0	79
FBgn0050277	Oatp58Da	0.888295	1.62678	0.872911	0.0433977	0	-0.00389524	0.5072	1.11122	0	67
FBgn0038774	CG5023	27.2608	19.3271	-0.496208	0.0434011	0	-0.0163002	0.4788	1.13462	0	202
FBgn0038337	CG6125	4.79893	2.63814	-0.863193	0.043402	0	-0.11989	0.1644	1.36066	0	225
FBgn0034566	CG9313	0.266052	0.112571	-1.24087	0.0434634	0	-0.0117039	0.51	1.07996	0	244
FBgn0083016	snoRNA:Psi18S-841d	20.9603	37.4455	0.837133	0.0434749	0	na	na	#VALUE!	na	na
FBgn0031461	daw	3.11347	6.25059	1.00547	0.0435414	0	-0.0687618	0.4176	1.20516	0	388
FBgn0028871	Cpr35B	4.24975	2.67985	-0.665224	0.0439505	0	-0.00690001	0.5012	1.09841	na	na
FBgn0261584	CG42694	1.656	2.94574	0.830927	0.0440861	0	-0.013456	0.3884	1.078	0	50
FBgn0083025	snoRNA:Psi18S-640b	8.72389	16.9264	0.956235	0.0440878	0	na	na	#VALUE!	na	na
FBgn0034602	Lapsyn	0.950057	0.54514	-0.801388	0.0441157	0	-0.363321	0.0864	1.78431	na	299
FBgn0032286	CG7300	0.410156	0.218578	-0.908022	0.044166	0	0.116395	0.6696	1.03349	na	155
FBgn0003321	sbr	2.18629	3.69205	0.755936	0.0442514	0	-0.276939	0.0436	1.92198	1	757
FBgn0030700	CG15914	0.670977	1.33882	0.99663	0.0443646	0	0.0608522	0.7776	0.953909	0	263
FBgn0028544	CG16884	144.305	104.07	-0.471562	0.0446399	0	na	na	#VALUE!	na	477
FBgn0029879	Apc7	0.0964393	0.431982	2.16328	0.0446771	0	-0.118242	0.2884	1.16629	0	388
FBgn0032140	CG13117	1.39289	2.77928	0.99663	0.0447788	0	na	na	#VALUE!	na	287
FBgn0015520	nonA-l	1.61049	1.06276	-0.599691	0.0453189	0	0.0826898	0.8388	1.01607	na	599
FBgn0038294	Mf	59.7121	43.052	-0.471944	0.0453623	0	-0.0772824	0.1596	1.14386	0	2091
FBgn0039104	CG10252	0.299118	0.0655868	-2.18924	0.0454655	0	-0.114763	0.374	1.3848	0	67
FBgn0050106	CCHa1r	0.160695	0.0286287	-2.4888	0.0455598	0	-0.0490404	0.08	1.01539	0	na
FBgn0032474	DnaJ-H	1.15743	2.92672	1.33837	0.0456932	0	-0.115802	0.2056	0.886985	0	238
FBgn0039955	CG41099	8.33242	13.9587	0.744356	0.0459517	0	0.0525435	0.8352	0.827515	0	56
FBgn0041184	Socs36E	2.93807	5.1212	0.801614	0.04601	0	-0.0779074	0.0824	0.958599	0	2403
FBgn0260660	mp	1.8252	3.17864	0.800359	0.0460914	0	0.0399472	0.5424	1.13783	0	1376
FBgn0036522	CG7372	0.984845	0.653178	-0.59242	0.0460963	0	na	na	#VALUE!	na	1119
FBgn0027579	CG5508	2.39498	1.58873	-0.592137	0.0461076	0	-0.0365211	0.2404	0.989987	0	303
FBgn0024245	dnt	0.462251	0.25046	-0.884098	0.0461913	0	0.0944783	1	0.925933	0	489
FBgn0036229	CG7248	2.47621	4.19331	0.759957	0.046303	0	0.108564	0.7268	0.850841	0	58
FBgn0082974	snoRNA:Psi28S-3305c	30.5268	52.6428	0.786158	0.0464092	0	na	na	#VALUE!	na	na
FBgn0038175	CG9602	0.35	0.0650651	-2.4274	0.0464694	0	na	na	#VALUE!	na	79
FBgn0031294	IA-2	1.26201	0.574572	-1.13516	0.0468494	0	-0.0597567	0.21	1.06158	0	5575
FBgn0031090	Rab35	0.776557	1.51787	0.966882	0.0468738	0	-0.116633	0.1696	1.1583	0	1104
FBgn0038872	Nelf-A	0.544525	0.341844	-0.671661	0.0468858	0	0.0952302	0.8876	0.805923	0	726
FBgn0037167	CG11425	1.06674	0.559378	-0.931315	0.046905	0	0.473027	1	0.0640209	0	42
FBgn0051861	CG31861	0.639625	0.232753	-1.45842	0.0469115	0	na	na	#VALUE!	na	110
FBgn0036057	CG14164	2.25319	4.47536	0.990037	0.0469289	0	na	na	#VALUE!	na	697
FBgn0037727	CG8358	0.137143	0.032577	-2.07376	0.0469411	0	-0.0313795	0.4232	0.889775	0	59
FBgn0020385	pug	7.1704	4.51479	-0.667395	0.0469502	0	-0.0805532	0.202	1.11243	0	168
FBgn0024980	Syx4	1.58613	2.81282	0.826508	0.0469969	0	-0.0327685	0.1988	1.01851	0	72
FBgn0039596	CG10000	0.111241	0.288778	1.37627	0.0470429	0	-0.422208	0.0804	3.58399	1	829
FBgn0038331	CG5073	4.09368	6.9219	0.757769	0.0470571	0	0.0382068	0.7176	0.320727	0	767
FBgn0036492	Best3	0.192912	0.0515522	-1.90383	0.0471011	0	-0.0245292	0.4244	1.06125	na	41
FBgn0032010	CG8086	3.25803	2.0658	-0.657303	0.0471199	0	-0.241244	0.1336	1.28831	0	589
FBgn0085428	Nox	0.501799	0.305999	-0.713584	0.0471301	0	-0.0141482	0.34	1.01636	0	na
FBgn0024963	GluClalpha	0.248144	0.117888	-1.07376	0.0471913	0	-0.00288709	0.498	0.896472	0	2239
FBgn0037807	CG6293	2.04458	1.35942	-0.588809	0.0473779	0	0.126155	0.8748	0.630563	na	304
FBgn0028360	l(1)G0148	0.759562	0.472732	-0.684145	0.0474867	0	-0.0414535	0.4264	1.29849	0	554
FBgn0036262	CG6910	9.66521	15.8945	0.717654	0.0475661	0	0.326331	0.9088	0.69524	0	579
FBgn0031347	CG10869	0.428437	0.218539	-0.97119	0.0475814	0	na	na	#VALUE!	na	124
FBgn0036875	CG9449	16.0381	11.0929	-0.531866	0.0475822	0	-0.326467	0.0396	1.86275	0	143
FBgn0053265	Muc68E	1.25171	2.11799	0.758792	0.0477657	0	0.00489434	0.5276	1.06509	0	na
FBgn0082971	snoRNA:Psi28S-3316b	15.7419	28.4256	0.852583	0.0478488	0	na	na	#VALUE!	na	na
FBgn0029730	CG12681	0.119715	0.0179603	-2.73672	0.0480242	0	na	na	#VALUE!	na	119
FBgn0013673	mt:ATPase8	250.115	179.714	-0.476886	0.048123	0	na	na	#VALUE!	na	na
FBgn0038419	CG14879	1.61875	2.90183	0.84208	0.0483647	0	-0.0368809	0.2424	1.18179	0	960
FBgn0004173	Mst84Db	0.553956	0.102981	-2.4274	0.0484549	0	-0.123085	0.4696	1.39098	0	123
FBgn0031377	CG15356	0.208229	0.09757	-1.09366	0.0484619	0	-0.0514204	0.0816	1.08147	0	306
FBgn0026879	CG13364	10.9249	18.6924	0.774825	0.0486003	0	0.0916672	0.9248	0.856838	0	138
FBgn0085465	CG34436	0.0613154	0.332078	2.4372	0.048624	0	-0.259553	0.1264	0.721912	na	na
FBgn0000137	ase	0.183836	0.069513	-1.40307	0.0486281	0	na	na	#VALUE!	na	760
FBgn0263106	DnaJ-1	4.23723	7.02065	0.728484	0.0486541	0	0.215411	0.7904	1.36898	0	560
FBgn0053995	CG33995	12.2511	20.1076	0.714824	0.0487471	0	na	na	#VALUE!	na	1893
FBgn0011224	heph	1.30062	0.858658	-0.599042	0.0489023	0	-0.0188047	0.4676	0.889877	0	873
FBgn0038979	CG7046	0.436672	0.095748	-2.18924	0.0489443	0	-0.0996299	0.2928	1.45869	na	82
FBgn0031310	CG4764	4.76604	8.11923	0.76855	0.0489956	0	0.030572	0.7048	0.905943	0	353
FBgn0085434	NaCP60E	0.386415	0.213647	-0.854925	0.0490333	0	0.046484	1	0.949634	0	3131
FBgn0040827	CG13315	52.0449	85.7246	0.719953	0.0490809	0	0.334578	1	0.783454	0	276
FBgn0082963	snoRNA:Psi28S-3378	33.746	58.1162	0.784221	0.049093	0	na	na	#VALUE!	na	na
FBgn0031023	CG14200	0.496947	0.318851	-0.640209	0.0492702	0	-0.0372897	0.3484	1.02283	0	1056
FBgn0039518	CG13978	0.0726471	0.0103539	-2.81073	0.0493098	0	-0.0469251	0.4572	1.22425	na	na
FBgn0037164	CG11438	0.644328	0.309933	-1.05584	0.0494205	0	-0.425338	0.0764	1.41326	0	141
FBgn0029664	CG10802	1.73869	3.06111	0.816057	0.0494815	0	0.116749	1	0.776486	0	81
FBgn0042118	Cpr65Ax2	472.823	343.841	-0.459562	0.0495299	0	-0.0381632	0.2912	1.103	0	32
FBgn0000140	asp	0.375591	0.234624	-0.678814	0.049629	0	-0.0394737	0.3788	1.01745	na	281
FBgn0028526	CG15293	6.7377	11.3292	0.749715	0.0497481	0	-0.0658788	0.2908	0.68591	0	139
FBgn0261847	CG42779	15.4432	27.0125	0.806659	0.0497705	0	na	na	#VALUE!	na	na
FBgn0052177	Ndfip	2.44421	4.16446	0.768762	0.0497997	0	-0.0630452	0.2076	1.18527	0	1002
FBgn0003933	snRNA:U5:14B	2.92174	7.15716	1.29256	0.0500241	0	na	na	#VALUE!	na	na
FBgn0040823	dpr6	0.180768	0.0721384	-1.3253	0.0500704	0	-0.0170477	0.4236	0.884519	0	473
FBgn0033716	Den1	1.95536	3.41049	0.802543	0.0500765	0	-0.0751217	0.132	1.24004	0	292
FBgn0030000	CG2260	0.845216	0.498213	-0.762558	0.0500885	0	0.0505895	0.77	0.920046	0	62
FBgn0033000	CG14464	4.80208	8.35542	0.799054	0.0500979	0	0.127083	0.9248	0.918381	0	225
FBgn0017448	CG2187	1.41982	0.796162	-0.834572	0.0501524	0	-0.00228312	0.476	0.714642	0	78
FBgn0260008	Ucrh	23.5819	38.827	0.719378	0.0503195	0	0.0183997	0.5796	0.942041	0	154
FBgn0085188	CG34159	2.72746	4.80193	0.816057	0.0503531	0	-0.298974	0.046	1.37235	0	363
FBgn0260486	CG42533	1.30654	0.921112	-0.504303	0.0503627	0	0.0124122	0.7556	0.91777	0	1133
FBgn0029826	CG6041	2.10364	3.74109	0.830575	0.0505275	0	0.0726883	0.9236	0.579022	0	93
FBgn0029896	CG3168	3.46067	2.23382	-0.631537	0.0505834	0	-0.230429	0.0352	1.67493	0	1077
FBgn0025678	CaBP1	7.99045	13.0841	0.711462	0.0506319	0	0.422653	1	0.484223	na	238
FBgn0031306	CG4577	1.54658	1.04104	-0.571055	0.0506481	0	-0.0428949	0.4388	1.03569	0	1200
FBgn0039759	CG9733	0.184597	0.0487213	-1.92176	0.050848	0	-0.800137	0.0424	2.86696	na	130
FBgn0037151	CG7130	0.558766	1.30687	1.2258	0.0508507	0	0.289681	0.9548	0.767475	0	192
FBgn0263377	CR43429	2.35195	0.724776	-1.69825	0.0508573	0	na	na	#VALUE!	na	na
FBgn0261552	ps	3.47189	2.5031	-0.472006	0.0509142	0	-0.0679796	0.1684	1.74088	0	2942
FBgn0033555	RpS15Ab	27.066	44.584	0.720044	0.0509286	0	-0.00828008	0.29	1.03779	0	204
FBgn0262116	CG40127	54.6977	89.5045	0.71048	0.0509324	0	0.0704665	0.8712	1.00159	0	108
FBgn0036588	CG13068	13.2797	9.09755	-0.545672	0.0510385	0	0.115797	0.7544	1.42741	0	77
FBgn0035252	CG7970	11.7946	8.30843	-0.505476	0.0510508	0	0.0390885	0.8812	1.04251	0	250
FBgn0250845	CG1288	0.325294	0.0869291	-1.90383	0.0512258	0	-0.162375	0.336	1.3472	na	319
FBgn0037685	Or85f	0.0851863	0.315668	1.88971	0.051366	0	-0.0946151	0.1704	1.16656	0	na
FBgn0033501	CG12911	4.48369	1.78929	-1.3253	0.0514311	0	0.151897	0.9568	1.04151	0	382
FBgn0086062	snoRNA:Me28S-C788b	7.89129	3.27185	-1.27016	0.0514713	0	na	na	#VALUE!	na	na
FBgn0034603	Glycogenin	4.25273	3.04711	-0.480947	0.0516727	0	0.00519872	0.5456	0.971766	0	1207
FBgn0083053	snoRNA:Psi18S-1347b	9.62206	18.018	0.905024	0.0518097	0	na	na	#VALUE!	na	na
FBgn0032677	CG5790	0.144817	0.0424938	-1.76891	0.0519628	0	-0.0361155	0.4436	1.16997	na	115
FBgn0028697	RpL15	186.908	300.946	0.687173	0.0520066	0	-0.0778394	0.0432	1.15274	0	48
FBgn0037555	Ada2b	1.94084	3.41835	0.816616	0.0520224	0	-0.293206	0.0424	1.78133	0	803
FBgn0025639	Hmt4-20	0.42019	0.263503	-0.673222	0.0520493	0	-0.0142344	0.286	1.02339	0	1567
FBgn0038886	CG6475	0.352088	0.153094	-1.20152	0.0523143	0	-0.0703966	0.04	1.22774	0	85
FBgn0031149	CG1518	3.11366	5.15733	0.728014	0.0524904	0	0.241891	1	0.673909	0	307
FBgn0002921	Atpalpha	6.55175	4.72062	-0.472902	0.0525026	0	-0.0428945	0.3276	0.941173	0	2049
FBgn0033649	pyr	0.668939	0.423237	-0.660409	0.0525439	0	-0.0149006	0.3748	1.0151	0	45
FBgn0032935	CG8678	2.9267	4.91512	0.747951	0.0525887	0	-0.586753	0.0392	3.03803	0	744
FBgn0066084	RpL41	890.371	1441.27	0.694858	0.0526357	0	na	na	#VALUE!	na	198
FBgn0030191	CG15306	0.35117	0.1456	-1.27016	0.0526449	0	-0.135067	0.3276	1.32161	na	226
FBgn0051635	CG31635	0.562743	0.324491	-0.7943	0.0527319	0	-0.157548	0.1296	1.25814	0	2013
FBgn0010803	Aats-trp	1.35006	2.39172	0.825018	0.0527412	0	0.190859	0.954	0.707534	0	1259
FBgn0053547	Rim	0.102374	0.0345571	-1.5668	0.0530062	0	-0.0231678	0.432	1.01383	0	3458
FBgn0033590	CG13217	1.09031	0.448257	-1.28235	0.0530242	0	-0.0464521	0.2556	1.09746	0	64
FBgn0020381	Dredd	2.06042	3.62466	0.814907	0.0531065	0	-0.0642917	0.2388	1.23375	0	874
FBgn0032393	CG12264	3.76135	6.2731	0.737928	0.0531111	0	0.111565	1	0.80265	0	73
FBgn0001258	ImpL3	12.0883	8.5783	-0.494846	0.0531238	0	0.0592861	0.8372	0.811689	0	581
FBgn0040859	CR32658	1.22981	0.47471	-1.37332	0.0531323	0	-0.120829	0.2532	1.17728	na	na
FBgn0034083	lbk	1.5213	1.0711	-0.5062	0.0531477	0	-0.0110133	0.4568	0.93188	0	664
FBgn0036498	CG13455	0.142058	0.0202466	-2.81073	0.0533411	0	-0.152117	0.2416	1.38023	0	139
FBgn0083049	snoRNA:Psi18S-1377c	41.5667	70.2133	0.756315	0.053373	0	na	na	#VALUE!	na	na
FBgn0030246	CG1582	1.24367	2.08677	0.746674	0.0534904	0	-0.0679222	0.1288	1.35816	0	76
FBgn0031661	Gmd	2.29141	3.91896	0.774237	0.0535685	0	0.144236	0.9644	0.693284	0	279
FBgn0052333	CG32333	0.521505	0.326782	-0.674353	0.0536604	0	0.0476653	0.7264	1.04224	0	97
FBgn0087039	Sbp2	0.672723	1.37742	1.03388	0.0536936	0	-0.114266	0.0828	1.19177	0	85
FBgn0086367	t	1.2103	0.761015	-0.669369	0.0537209	0	-0.127307	0.0844	1.00273	0	580
FBgn0000114	aret	0.808785	0.522322	-0.630816	0.0542077	0	0.0261241	0.6536	1.00597	0	1361
FBgn0039312	CG10514	6.24893	4.3458	-0.523987	0.0542309	0	0.00697679	0.5452	0.767719	na	81
FBgn0037728	CG16817	20.8532	34.043	0.707087	0.0542892	0	0.161453	0.9604	0.731856	0	422
FBgn0010348	Arf79F	17.0596	27.5135	0.68956	0.0544509	0	0.00652124	0.5696	0.859054	0	703
FBgn0038196	CG9922	5.10229	8.66897	0.764714	0.0547484	0	na	na	#VALUE!	na	164
FBgn0010414	SerT	0.293724	0.148545	-0.983562	0.0548112	0	0.192193	0.9612	0.740003	0	857
FBgn0032200	CG5676	13.2838	21.8581	0.718503	0.0548668	0	na	na	#VALUE!	na	222
FBgn0052667	CG32667	10.0162	16.9594	0.759751	0.0549585	0	0.154499	1	0.757662	0	82
FBgn0028900	CG18518	0.304068	0.0919269	-1.72584	0.0550604	0	-0.110558	0.2572	1.08037	na	41
FBgn0029814	CG15765	0.330187	0.178187	-0.889895	0.0550636	0	0.0469681	0.9176	0.888753	0	373
FBgn0038161	CG9269	5.87577	3.76522	-0.642043	0.0551241	0	0.0169156	0.5508	1.28891	0	na
FBgn0031337	CG14346	0.756168	0.248705	-1.60427	0.0551847	0	-0.0549551	0.236	1.04294	na	86
FBgn0034324	CG18538	0.548823	0.156441	-1.81073	0.055185	0	na	na	#VALUE!	na	na
FBgn0086687	desat1	26.3043	19.0858	-0.462802	0.0552594	0	-0.159514	0.3276	1.14124	0	675
FBgn0039594	CG9990	2.37691	1.42947	-0.733601	0.0552839	0	0.0428072	0.6212	1.00786	0	781
FBgn0083014	snoRNA:Psi18S-996	40.706	68.5381	0.751667	0.0553563	0	na	na	#VALUE!	na	na
FBgn0027507	CG1344	2.36186	3.95578	0.744037	0.0555372	0	-0.023785	0.2132	1.05	0	968
FBgn0036756	cln3	3.41062	5.70351	0.741816	0.0555435	0	0.446306	1	0.404257	na	215
FBgn0040798	CG13069	12.2674	8.45227	-0.537416	0.055674	0	0.350391	0.8688	1.06532	0	81
FBgn0259748	CG42397	0.416549	1.05543	1.34128	0.0557845	0	0.0717361	0.7224	0.941154	0	78
FBgn0034033	CG8204	1.13646	2.26762	0.99663	0.0559149	0	na	na	#VALUE!	na	53
FBgn0039633	CG11873	0.297336	0.194166	-0.614805	0.0560364	0	-0.0612273	0.1664	1.08237	0	2246
FBgn0261819	CG42761	0.146834	0.711531	2.27674	0.0561763	0	na	na	#VALUE!	na	na
FBgn0027538	beta4GalNAcTA	2.06793	3.50759	0.762291	0.0561848	0	0.203044	1	0.786867	0	521
FBgn0034538	CG16799	3.7505	6.48649	0.790357	0.056204	0	na	na	#VALUE!	na	90
FBgn0263337	CR43418	0.30194	0.0452985	-2.73672	0.0566168	0	na	na	#VALUE!	na	na
FBgn0040729	CG15126	5.02173	9.98469	0.991532	0.0567637	0	0.223413	0.826	1.16743	0	na
FBgn0082598	akirin	3.5454	5.88217	0.730401	0.0568053	0	0.011881	0.882	1.12534	0	1120
FBgn0036935	CG14186	0.409762	0.245038	-0.741778	0.057014	0	-0.346034	0.0484	2.71503	na	940
FBgn0053883	His4:CG33883	10.9982	18.3691	0.740021	0.0573173	0	na	na	#VALUE!	na	na
FBgn0053889	His4:CG33889	10.9982	18.3691	0.740021	0.0573173	0	na	na	#VALUE!	na	na
FBgn0053885	His4:CG33885	10.9982	18.3691	0.740021	0.0573173	0	na	na	#VALUE!	na	na
FBgn0053873	His4:CG33873	10.9565	18.2996	0.740021	0.0573173	0	na	na	#VALUE!	na	na
FBgn0053871	His4:CG33871	10.9565	18.2996	0.740021	0.0573173	0	na	na	#VALUE!	na	na
FBgn0053887	His4:CG33887	10.9982	18.3691	0.740021	0.0573173	0	na	na	#VALUE!	na	na
FBgn0053875	His4:CG33875	10.9565	18.2996	0.740021	0.0573173	0	na	na	#VALUE!	na	na
FBgn0038237	Pde6	0.465853	0.295402	-0.657195	0.0575194	0	0.0101642	0.5824	0.942415	0	1731
FBgn0039521	CG5402	6.25471	4.21283	-0.570152	0.0577557	0	0.193777	0.8784	0.583942	0	122
FBgn0039101	CG16710	0.0495974	0.235627	2.24817	0.0577731	0	-0.154227	0.0452	0.941054	0	96
FBgn0024196	robl	5.58608	9.59742	0.78081	0.0577918	0	-0.0148431	0.2992	0.966723	0	134
FBgn0065107	snmRNA:128	34.2753	21.5851	-0.667135	0.0578193	0	na	na	#VALUE!	na	na
FBgn0030078	CG10970	1.59808	2.75215	0.784221	0.057912	0	-0.0527263	0.132	1.00353	0	155
FBgn0038917	CG6678	0.12655	0.306072	1.27416	0.0579831	0	-0.0488693	0.128	1.08638	0	1243
FBgn0037068	Cpr78Cb	0.973012	1.82161	0.904684	0.0580816	0	0.111238	0.8356	0.956395	0	627
FBgn0025686	CG11592	1.11995	0.686538	-0.706028	0.0581001	0	na	na	#VALUE!	na	150
FBgn0003174	pwn	0.120296	0.0474226	-1.34295	0.0581044	0	-0.0388003	0.4348	0.765296	0	404
FBgn0052350	CG32350	2.57016	4.24838	0.725053	0.0581792	0	0.101024	0.7928	0.878595	0	242
FBgn0053903	His4:CG33903	10.9565	18.2725	0.737882	0.0581822	0	na	na	#VALUE!	na	na
FBgn0051611	His4:CG31611	10.0435	16.7498	0.737883	0.0581822	0	na	na	#VALUE!	na	46
FBgn0053901	His4:CG33901	10.9565	18.2725	0.737882	0.0581822	0	na	na	#VALUE!	na	na
FBgn0053905	His4:CG33905	10.9982	18.3419	0.737883	0.0581822	0	na	na	#VALUE!	na	na
FBgn0035042	CG3640	0.0764177	0.32674	2.09617	0.0582245	0	-0.00167073	0.3936	0.912524	0	95
FBgn0083976	CG34140	2.50441	4.30534	0.781655	0.0583094	0	-0.00542788	0.4372	1.0894	0	751
FBgn0053909	His4:CG33909	10.096	16.8331	0.737519	0.0583238	0	na	na	#VALUE!	na	46
FBgn0031626	CG15631	0.140961	0.0358755	-1.97422	0.0583743	0	-0.206554	0.0388	1.48219	na	94
FBgn0024329	Mekk1	3.3617	5.57139	0.728845	0.0585137	0	-0.0385738	0.366	0.962842	0	172
FBgn0030720	CG8939	1.37799	0.924215	-0.57626	0.0585515	0	0.551725	1	0.412632	0	61
FBgn0034511	CG13422	0.26113	0.830231	1.66874	0.0585564	0	-0.0706872	0.482	0.851992	0	35
FBgn0016013	Faa	9.7172	6.99542	-0.474129	0.0587532	0	0.214672	1	0.430914	0	53
FBgn0037824	CG14684	0.402686	1.18161	1.55302	0.0588625	0	-0.146527	0.044	1.18482	0	77
FBgn0035537	CG11342	0.701894	1.49145	1.0874	0.0590768	0	0.175682	0.9656	0.826416	0	204
FBgn0033970	CG10205	2.08812	1.25981	-0.729001	0.0590978	0	-0.0236429	0.2512	1.47761	0	379
FBgn0065073	snoRNA:229	5.16521	10.429	1.0137	0.0591101	0	na	na	#VALUE!	na	na
FBgn0053907	His4:CG33907	10.9152	18.1765	0.73574	0.0591163	0	0.0137906	0.6752	1.03294	0	na
FBgn0043575	PGRP-SC2	24.5205	17.6156	-0.477133	0.0592233	0	0.213946	0.88	0.46679	0	na
FBgn0032381	Mal-B1	0.376492	0.181494	-1.0527	0.0593758	0	na	na	#VALUE!	na	54
FBgn0051221	CG31221	0.66425	0.284014	-1.22576	0.05938	0	-0.0801086	0.1588	1.44066	0	3044
FBgn0037454	CG1137	0.139697	0.020958	-2.73672	0.0594574	0	na	na	#VALUE!	na	100
FBgn0004577	Pxd	2.4816	1.36804	-0.859166	0.0595909	0	0.0103521	0.5864	1.11783	0	137
FBgn0004389	bnk	0.428061	0.874157	1.03008	0.0596148	0	na	na	#VALUE!	na	499
FBgn0002524	lace	5.09519	8.25168	0.695552	0.059657	0	0.0378459	0.5776	1.1154	0	1103
FBgn0027503	CG11970	0.519586	0.891825	0.779399	0.0597544	0	-0.0358321	0.3508	1.20024	0	251
FBgn0035187	Trh	0.312357	0.143828	-1.11885	0.0598053	0	-0.0286406	0.3072	1.02427	0	432
FBgn0026061	Mipp1	6.3768	3.55965	-0.841099	0.0601463	0	0.184616	1	0.609685	0	292
FBgn0038595	CG7142	1.37633	2.44934	0.83157	0.0602786	0	na	na	#VALUE!	na	100
FBgn0053087	LRP1	1.00623	0.727477	-0.467982	0.0603068	0	-0.066329	0.1616	1.25965	0	1023
FBgn0031633	CG2976	1.42382	2.55179	0.841744	0.0603324	0	0.0184561	0.7088	0.969261	0	103
FBgn0030033	CG1387	0.0644939	0.0125344	-2.36327	0.0603392	0	-0.0339486	0.3768	1.21998	na	150
FBgn0051674	CG31674	2.38867	4.0561	0.763884	0.0603953	0	0.0858544	0.8268	1.13377	0	76
FBgn0034717	CG5819	3.00846	4.99697	0.732027	0.060694	0	-0.0624851	0.0836	0.977989	0	103
FBgn0020633	Mcm7	1.22222	0.809805	-0.593858	0.0608051	0	0.205826	0.9192	0.689792	0	135
FBgn0040658	CG13516	1.9529	3.45078	0.821305	0.0609396	0	-0.0494682	0.2184	0.909495	0	357
FBgn0263378	CR43430	0.192281	0.0548092	-1.81073	0.0611325	0	na	na	#VALUE!	na	na
FBgn0050423	CG30423	8.87226	14.7031	0.728742	0.061201	0	na	na	#VALUE!	na	189
FBgn0040333	brv3	0.164283	0.37969	1.20864	0.0612444	0	-0.130357	0.1768	0.853362	0	123
FBgn0029946	CG15034	0.31623	0.0721125	-2.13265	0.0612844	0	na	na	#VALUE!	na	264
FBgn0261859	CG42788	2.10857	0.711762	-1.5668	0.0612869	0	-0.0953095	0.0948	1.11548	0	1671
FBgn0032472	CG9928	0.417455	1.18994	1.5112	0.0614173	0	-0.138567	0.2796	0.988809	0	51
FBgn0036288	CG10660	1.59041	2.72338	0.775998	0.0617615	0	0.0482479	0.714	0.807771	0	146
FBgn0082961	snoRNA:Psi28S-3385b	10.6891	19.4266	0.86189	0.061908	0	na	na	#VALUE!	na	na
FBgn0042630	Sox21b	0.304689	0.155474	-0.970666	0.062138	0	-0.0395542	0.3872	1.02606	0	619
FBgn0032025	CG7778	11.4005	8.29212	-0.459281	0.0621765	0	0.225795	0.9204	0.513324	0	242
FBgn0023097	bon	0.880579	0.555222	-0.665386	0.0622048	0	0.00703066	0.584	1.07993	0	1704
FBgn0000036	nAcRalpha-96Aa	0.153446	0.0660217	-1.21672	0.0622266	0	0.0961935	0.9556	0.828736	0	513
FBgn0065032	Arpc3B	3.80023	6.92504	0.865736	0.062345	0	0.131015	0.9612	0.739759	0	71
FBgn0036837	CG18135	5.15788	8.20653	0.669993	0.0625723	0	0.238207	0.9136	0.904601	0	801
FBgn0030356	CR32661	0.491423	0.153211	-1.68144	0.0625902	0	-0.0544397	0.4436	1.28299	0	na
FBgn0031414	eys	0.181461	0.106823	-0.764432	0.0627134	0	0.00681384	0.6348	0.647676	0	1067
FBgn0086027	snoRNA:Or-CD1	37.8051	63.8743	0.756654	0.0627781	0	na	na	#VALUE!	na	na
FBgn0259238	CG42336	9.67447	15.6126	0.690459	0.0627828	0	0.0312584	0.6712	1.01281	0	146
FBgn0039595	AR-2	1.29576	0.844236	-0.61808	0.0628249	0	-6.69153e-05	0.5132	1.01	0	442
FBgn0063499	GstE10	2.74529	1.78728	-0.619194	0.0631725	0	-0.00328633	0.4412	1.31974	0	105
FBgn0042627	v(2)k05816	0.619281	0.429996	-0.526272	0.0631988	0	-0.0815376	0.1144	0.985025	0	114
FBgn0038363	Acyp2	3.21391	5.786	0.848238	0.0632558	0	-0.0711924	0.1136	1.24856	0	70
FBgn0032859	Arc-p34	5.82694	9.4198	0.692958	0.0635509	0	0.163643	1	0.743466	0	531
FBgn0263461	snoRNA:CG32479-a	8.71026	15.3911	0.821305	0.0636151	0	na	na	#VALUE!	na	na
FBgn0038353	CG5399	49.0301	78.5535	0.680008	0.0637111	0	0.035421	0.62	1.28587	0	218
FBgn0038056	CG5961	2.05435	4.33767	1.07824	0.0637375	0	na	na	#VALUE!	na	78
FBgn0041629	Hexo2	0.738003	0.445005	-0.729805	0.0639017	0	0.105159	0.6844	0.617044	0	118
FBgn0051908	CG31908	2.46918	4.12245	0.739472	0.0639319	0	0.128587	1	0.828219	0	348
FBgn0259246	brp	0.221207	0.131756	-0.747532	0.0640543	0	0.0178081	0.7488	0.94302	0	4143
FBgn0033919	CG8547	6.54745	4.40662	-0.571259	0.0641017	0	-0.251397	0.04	1.6748	0	580
FBgn0034175	ste24b	0.198948	0.488877	1.29708	0.064228	0	-0.0559219	0.3272	1.08211	0	93
FBgn0039679	ppk19	0.0764554	0.257559	1.75221	0.0642361	0	0.0547793	0.7532	0.973159	0	na
FBgn0035948	CG5644	0.0355311	0.160361	2.17417	0.0642802	0	-0.200912	0.086	1.40542	0	79
FBgn0260991	Incenp	0.32784	0.170409	-0.943992	0.064542	0	-0.180321	0.0408	1.09657	na	74
FBgn0261990	CG42808	4.88514	3.27512	-0.576853	0.0645774	0	-0.524331	0.0776	1.15202	na	157
FBgn0029702	CG15572	0.147512	0.0480548	-1.61808	0.0646155	0	-0.0554218	0.4176	1.12034	na	595
FBgn0003116	pn	0.612554	1.15828	0.919081	0.0646686	0	na	na	#VALUE!	na	331
FBgn0263289	scrib	0.806472	0.576232	-0.484976	0.0646801	0	-0.225294	0.0368	2.26218	1	1900
FBgn0046875	Obp83g	11.59	8.23391	-0.493229	0.0646836	0	0.499429	1	0.525346	0	73
FBgn0010357	betaTry	147.606	109.259	-0.434003	0.0646961	0	-0.068866	0.2908	0.914149	na	33
FBgn0030629	CG9123	0.63959	0.351992	-0.861606	0.0647047	0	0.208321	1	0.753254	0	150
FBgn0262102	CG42855	0.698319	0.234181	-1.57626	0.0649654	0	na	na	#VALUE!	na	637
FBgn0000183	BicD	3.79536	6.27521	0.725426	0.064985	0	0.18259	0.8292	0.742287	0	2121
FBgn0037231	vps24	3.92887	6.52641	0.732173	0.0650908	0	0.0438458	0.7224	0.947	0	326
FBgn0035923	CG6511	0.401832	0.711744	0.824767	0.0653406	0	0.119371	1	0.929708	0	601
FBgn0032216	CG5384	5.24725	8.50168	0.696186	0.0654361	0	0.100489	0.8192	0.547166	0	119
FBgn0031220	CG4822	0.430211	0.802673	0.899768	0.0654473	0	na	na	#VALUE!	na	2008
FBgn0263132	Cht6	1.69993	1.25005	-0.443485	0.0655039	0	-0.0531267	0.1216	1.11662	0	677
FBgn0034985	CG3328	0.97785	0.677353	-0.529705	0.0659042	0	0.0167331	0.7084	0.810909	0	231
FBgn0050159	CG30159	8.16868	13.8181	0.758383	0.065916	0	na	na	#VALUE!	na	459
FBgn0014189	Hel25E	12.7438	20.8638	0.711203	0.0659402	0	0.135598	1	0.773722	0	1165
FBgn0033133	Tsp42Ek	5.52543	9.74592	0.818712	0.0659638	0	-0.266559	0.0732	1.65521	0	179
FBgn0031313	CG5080	0.479298	0.0931518	-2.36327	0.0660969	0	0.126673	0.9136	0.525709	0	154
FBgn0027108	inx2	4.00868	2.90146	-0.466349	0.0661336	0	na	na	#VALUE!	na	3919
FBgn0038627	CG7694	4.2496	7.13234	0.747047	0.0661915	0	0.175932	0.9572	1.00929	0	71
FBgn0050362	boly	0.225797	0.0514904	-2.13265	0.0662327	0	na	na	#VALUE!	na	69
FBgn0023213	eIF4G	5.1767	8.47637	0.711415	0.0663682	0	-0.0213758	0.332	1.00554	0	207
FBgn0037783	Npc2c	5.25653	3.51921	-0.578861	0.0669011	0	0.656904	0.706	1.50717	na	165
FBgn0004379	Klp67A	0.626591	0.390064	-0.683813	0.067124	0	0.062691	0.7972	0.637569	0	297
FBgn0003076	Pgm	16.3991	12.1415	-0.433667	0.0671818	0	-0.0919132	0.2036	1.31968	na	82
FBgn0035868	CG7194	0.772574	1.44716	0.905482	0.0674485	0	-0.0599294	0.288	0.799436	0	255
FBgn0041710	yellow-f	0.621173	1.19369	0.94236	0.0674945	0	-0.0543126	0.4184	0.935922	0	93
FBgn0050161	CG30161	0.0972733	0.381253	1.97063	0.0675229	0	-0.027513	0.3352	0.987715	0	42
FBgn0029745	CG6789	0.202341	0.0393251	-2.36327	0.0675983	0	na	na	#VALUE!	na	57
FBgn0033789	CG13324	75.4207	56.237	-0.423442	0.0676005	0	0.489538	0.9592	0.446297	na	138
FBgn0037580	DppIII	6.49322	11.7178	0.851693	0.0677126	0	0.0798448	0.8732	0.646474	0	111
FBgn0036838	CG3808	1.77633	2.96004	0.736715	0.0677521	0	0.174855	0.8672	0.890186	0	586
FBgn0035854	CG8005	0.819875	1.54244	0.911741	0.0678908	0	0.205044	1	0.744325	0	900
FBgn0083018	snoRNA:Psi18S-841b	6.33175	12.2398	0.950902	0.0679359	0	na	na	#VALUE!	na	na
FBgn0036194	CG11652	3.47847	6.91277	0.990812	0.0681117	0	-0.104373	0.4156	0.991658	0	267
FBgn0035904	CG6776	10.3359	16.5745	0.681302	0.0681379	0	-0.231518	0.0352	0.746211	0	86
FBgn0024740	Lip2	0.0716367	0.255248	1.83313	0.0681396	0	0.254449	1	0.710661	na	160
FBgn0033366	Ance-4	9.45811	6.93762	-0.447111	0.0682314	0	0.094342	0.71	0.293769	0	71
FBgn0037960	mthl5	0.944478	1.65505	0.809284	0.0684063	0	na	na	#VALUE!	na	125
FBgn0250815	Jon65Aiv	199.98	149.87	-0.416143	0.0684925	0	-0.116262	0.1708	1.04038	0	60
FBgn0015790	Rab11	12.5506	19.9703	0.670096	0.0685219	0	0.00939669	0.5608	1.02927	0	762
FBgn0052069	CG32069	3.44665	6.54973	0.92624	0.0685907	0	na	na	#VALUE!	na	42
FBgn0023178	Pdf	0.163914	0.552185	1.75221	0.0686358	0	-0.013388	0.416	1.08017	0	293
FBgn0263620	CR43629	0.471082	0.201421	-1.22576	0.0686543	0	na	na	#VALUE!	na	na
FBgn0015765	Mpk2	0.644298	0.360109	-0.839295	0.0688011	0	-0.00632777	0.2616	1.19576	0	186
FBgn0052267	CG32267	13.5761	22.1009	0.703029	0.0688894	0	0.0296571	0.7076	0.967337	0	267
FBgn0024238	Fim	4.81601	7.79645	0.694981	0.0688917	0	-0.0926147	0.218	1.10949	0	970
FBgn0033593	Listericin	0.400848	0.0634782	-2.65872	0.0689997	0	-0.110607	0.2908	1.0223	0	56
FBgn0002862	Mst87F	0.726549	0.243648	-1.57626	0.0690431	0	0.0204609	0.5844	0.974247	na	149
FBgn0028644	beat-Ic	0.148484	0.0634876	-1.22576	0.0690876	0	0.0505203	0.9148	0.832812	0	877
FBgn0004889	tws	1.29853	0.895328	-0.536387	0.0691223	0	0.0214655	0.5804	1.01537	0	1346
FBgn0038753	CG4459	0.560135	0.31933	-0.810725	0.0691231	0	0.00032596	0.5356	0.878624	0	114
FBgn0016126	CaMKI	4.63094	7.5192	0.699275	0.0691764	0	-0.0500246	0.0832	1.17622	0	741
FBgn0030026	sni	2.13015	3.64849	0.776345	0.0693326	0	-0.0977204	0.0828	0.977767	0	77
FBgn0032338	CG16854	0.144406	0.0514534	-1.4888	0.0694717	0	-0.0592098	0.4812	1.10242	na	261
FBgn0033749	achi	1.50522	0.702771	-1.09885	0.0695557	0	0.0142583	0.75	1.05042	na	541
FBgn0033287	CG8701	0.269936	0.0795977	-1.76182	0.0695783	0	na	na	#VALUE!	na	159
FBgn0259236	comm3	1.93302	1.26613	-0.610427	0.0695807	0	0.000138737	0.5388	1.02729	0	120
FBgn0030928	CG15044	2.72344	4.68948	0.783996	0.0696426	0	-0.104683	0.2472	1.56238	na	227
FBgn0035162	CG13900	12.9086	20.3014	0.65324	0.0700649	0	0.393403	1	0.604133	0	2758
FBgn0259230	lectin-22C	8.77535	6.27156	-0.484634	0.0701062	0	na	na	#VALUE!	na	na
FBgn0030294	CG11750	1.66762	2.84313	0.769693	0.0702404	0	0.0220752	0.8876	0.983949	0	1166
FBgn0034870	CG13559	0.20378	0.829816	2.02578	0.0702422	0	0.059164	0.8348	0.865142	0	141
FBgn0031857	CG11321	0.395284	0.269207	-0.554173	0.0702552	0	0.0231138	0.538	1.15426	0	361
FBgn0032481	CG16972	0.355662	0.229493	-0.632054	0.0702676	0	0.156417	0.9184	0.653594	0	464
FBgn0058002	CG40002	27.6762	43.9315	0.666609	0.0704471	0	0.213506	1	0.663218	0	376
FBgn0028983	Spn6	9.44341	15.0626	0.673596	0.070465	0	0.0559854	0.79	1.11874	0	79
FBgn0051915	CG31915	0.796128	1.37906	0.792616	0.0705475	0	na	na	#VALUE!	na	518
FBgn0032057	CG9287	0.155091	0.0457327	-1.76182	0.0705698	0	-0.361806	0.1212	1.1442	na	na
FBgn0035620	CG5150	7.63681	5.59265	-0.449439	0.0706009	0	0.45774	1	0.547759	0	198
FBgn0000044	Act57B	607.458	457.144	-0.410137	0.0706106	0	-0.0709065	0.0428	0.965802	0	506
FBgn0019662	qm	1.72751	2.96306	0.778395	0.0708374	0	-0.0454853	0.278	1.08763	0	1229
FBgn0031089	CG9572	14.5774	9.65195	-0.594839	0.0708516	0	-0.129118	0.2028	1.21282	0	206
FBgn0032726	CG10621	18.7772	13.9388	-0.42988	0.0710615	0	0.1961	0.7128	1.18955	0	133
FBgn0036569	CG5414	0.74383	1.28121	0.784457	0.0711168	0	0.145849	1	0.69738	0	49
FBgn0040850	CG15210	0.809288	1.80408	1.15654	0.0711658	0	na	na	#VALUE!	na	242
FBgn0028581	mei-217	0.49735	0.309313	-0.685194	0.0712573	0	na	na	#VALUE!	na	4038
FBgn0034758	CG13510	4.78941	8.65991	0.854504	0.0713666	0	-0.0201747	0.3768	1.93357	0	188
FBgn0001217	Hsc70-2	0.24924	0.111831	-1.15622	0.0713816	0	-0.16538	0.2868	1.36221	na	78
FBgn0035554	CG13721	1.34539	0.535115	-1.3301	0.0715192	0	-0.102802	0.0772	1.7153	0	325
FBgn0040007	RpL38	313.971	495.34	0.657789	0.0717157	0	-0.0234296	0.0752	1.00794	0	110
FBgn0041156	exex	0.198588	0.0843082	-1.23603	0.0717401	0	0.325741	0.958	0.738207	0	620
FBgn0031573	CG3407	0.324117	0.165826	-0.966845	0.0717818	0	-0.00415046	0.466	1.08606	0	195
FBgn0067864	Patj	0.819435	0.499426	-0.714357	0.0720967	0	0.0846831	0.8796	0.913907	0	360
FBgn0040365	CG14628	0.490923	0.116614	-2.07376	0.0721122	0	-0.129405	0.194	1.07814	na	31
FBgn0050156	CG30156	0.28897	0.110497	-1.38692	0.0721484	0	na	na	#VALUE!	na	70
FBgn0052687	CG32687	10.2574	16.1379	0.653786	0.0722392	0	-0.0402106	0.3716	1.48492	0	832
FBgn0033672	rho-7	2.53951	4.28613	0.755128	0.0722729	0	-0.156973	0.044	1.38335	0	154
FBgn0037011	CG4858	2.38924	4.0832	0.773149	0.0726192	0	-0.0674063	0.0772	1.22555	0	89
FBgn0035471	Sc2	4.44729	3.14281	-0.50087	0.0726399	0	0.0809492	0.9556	0.871841	0	145
FBgn0033921	tej	0.24307	0.103193	-1.23603	0.0726509	0	0.0762605	0.9516	0.692655	0	154
FBgn0065083	snmRNA:765	80.1294	55.3902	-0.5327	0.0729241	0	na	na	#VALUE!	na	na
FBgn0003525	stg	0.279716	0.150085	-0.898188	0.0730244	0	0.0752076	0.9584	0.78841	0	760
FBgn0000520	dwg	0.224073	0.482585	1.10681	0.073237	0	0.0519229	0.848	0.93901	0	106
FBgn0038052	CG5538	0.468897	0.226356	-1.05068	0.073262	0	-0.212143	0.1588	1.39864	na	80
FBgn0038110	CG8031	2.9061	4.80458	0.725328	0.0733847	0	0.0784859	0.8748	0.918012	0	300
FBgn0040377	Vha36-3	2.12766	1.35318	-0.652917	0.0733878	0	-0.038124	0.3068	1.12294	0	90
FBgn0033376	CG8777	1.04174	1.71315	0.717654	0.0734152	0	-0.104573	0.0408	1.04652	0	34
FBgn0038350	CG18516	0.0452768	0.12906	1.5112	0.0734526	0	-0.0972832	0.094	1.15397	0	na
FBgn0086900	Cpr65Ax1	360.524	272.009	-0.406439	0.0735881	0	na	na	#VALUE!	na	32
FBgn0260793	2mit	0.176537	0.0939738	-0.90964	0.073607	0	na	na	#VALUE!	na	4160
FBgn0051151	wge	0.554867	0.33968	-0.707966	0.0736517	0	-0.0477359	0.1152	1.06677	0	833
FBgn0035165	CG13887	14.0637	22.1295	0.653996	0.0738116	0	0.0475887	0.7772	0.890932	na	594
FBgn0039257	tnc	1.56996	0.796943	-0.978182	0.0739325	0	-0.00755175	0.2	1.03036	0	1508
FBgn0004373	fwd	1.68409	1.08197	-0.638311	0.0740227	0	-0.114208	0.1624	1.1944	0	966
FBgn0031037	CG14207	18.1183	28.7713	0.667186	0.0742321	0	-0.057809	0.2084	1.06367	0	383
FBgn0032124	CG17855	1.16195	2.00841	0.789504	0.0744615	0	-0.113325	0.0408	1.23049	0	733
FBgn0041004	CG17715	1.84412	2.97594	0.690418	0.0746536	0	-0.0482136	0.1636	1.02257	0	3231
FBgn0038302	CG4210	1.09344	2.65508	1.27988	0.0747599	0	-0.0381043	0.1576	1.08663	0	571
FBgn0053116	CG33116	1.19166	1.99946	0.746633	0.0748098	0	0.17711	0.832	0.886203	0	900
FBgn0033769	CG8768	1.32195	2.32252	0.81303	0.0750183	0	-0.114343	0.0432	1.27519	0	230
FBgn0065098	RNaseMRP:RNA	1218.49	919.789	-0.405723	0.0751861	0	na	na	#VALUE!	na	na
FBgn0085345	CG34316	6.18231	4.03982	-0.613855	0.075249	0	0.122871	0.664	0.188955	0	70
FBgn0085206	CG34177	0.511244	0.164532	-1.63564	0.0753869	0	na	na	#VALUE!	na	506
FBgn0027376	rha	0.164608	0.0816019	-1.01236	0.0753982	0	0.0324325	0.6776	1.10044	0	122
FBgn0051860	CG31860	0.118779	0.0313498	-1.92176	0.0756454	0	na	na	#VALUE!	na	875
FBgn0032497	CG6043	2.71682	1.93189	-0.491903	0.0757059	0	-0.00836253	0.4388	0.948654	0	859
FBgn0263487	snoRNA:tra2-a	2.7457	6.07587	1.14592	0.0757622	0	na	na	#VALUE!	na	na
FBgn0262971	CR43282	0.409668	0.131843	-1.63564	0.0757731	0	-0.0498672	0.284	1.03973	0	na
FBgn0038239	CG14850	3.38502	2.09413	-0.692811	0.075774	0	-0.100326	0.4744	1.74049	0	63
FBgn0031990	CG8552	2.16005	1.32582	-0.704186	0.0758973	0	-0.0049768	0.4648	0.955734	0	376
FBgn0053493	CG33493	5.69443	9.85504	0.791311	0.0759059	0	-0.104837	0.164	1.29896	0	239
FBgn0053509	CG33509	0.0428902	0.183386	2.09617	0.0759446	0	0.349918	1	0.603941	0	103
FBgn0030836	CG8664	10.0435	7.18797	-0.482601	0.0760242	0	-0.288487	0.0388	2.12306	na	34
FBgn0053208	Mical	0.930692	0.632483	-0.557277	0.0760326	0	-0.0224866	0.3768	0.998083	0	5991
FBgn0032264	Lip4	2.60797	1.42352	-0.873461	0.0760674	0	-0.802146	0.0424	10.365	na	371
FBgn0037842	CG6567	2.89735	4.69089	0.695131	0.0761649	0	-0.02574	0.4108	1.09958	0	2500
FBgn0052452	CG32452	0.270228	0.556312	1.04172	0.0761753	0	0.0299249	0.5704	0.966784	0	43
FBgn0032456	MRP	11.6839	19.2289	0.718755	0.0763186	0	0.095249	0.7848	0.859949	0	636
FBgn0012018	tRNA:Y1:28C	18.692	36.9787	0.984272	0.0763374	0	na	na	#VALUE!	na	na
FBgn0039588	CG12413	0.650135	1.15026	0.823147	0.0765014	0	0.0865283	0.922	0.818503	0	72
FBgn0034443	cer	5.29345	8.97873	0.762303	0.0765688	0	-0.356353	0.0392	1.34772	na	147
FBgn0051683	CG31683	1.79699	2.96812	0.723964	0.0767069	0	-0.322788	0.0472	1.62508	0	329
FBgn0033019	CG10395	0.777893	1.46593	0.914167	0.0767327	0	0.0032569	0.6512	0.896447	0	260
FBgn0003089	pip	0.792586	0.574189	-0.465041	0.0767345	0	-0.276729	0.0412	1.86929	1	2005
FBgn0035440	CG14969	1.37276	2.3478	0.774237	0.0767879	0	na	na	#VALUE!	na	326
FBgn0037120	CG11247	0.680026	0.186384	-1.86731	0.0768133	0	0.0196107	0.8688	0.945358	0	573
FBgn0034840	CG3124	0.374502	0.145569	-1.36327	0.076888	0	-0.0282251	0.4624	1.19895	na	183
FBgn0003060	CG9757	64.9086	49.0596	-0.403874	0.0771876	0	-0.446621	0.038	1.55681	0	128
FBgn0032596	CG17331	9.41738	15.0579	0.677126	0.0773514	0	0.0517961	0.792	0.70396	0	68
FBgn0036282	Smyd4	1.29578	0.873394	-0.569116	0.0773754	0	0.0118535	0.5436	0.983525	0	58
FBgn0032401	CG6792	0.309953	0.619884	0.99995	0.0774223	0	-0.413424	0.096	1.65788	0	542
FBgn0023510	Rbcn-3B	0.828532	0.595151	-0.477301	0.0775698	0	na	na	#VALUE!	na	840
FBgn0004606	zfh1	0.284768	0.17053	-0.739759	0.0776333	0	0.0637664	0.8664	0.915776	0	2280
FBgn0051075	CG31075	6.86881	4.48351	-0.615431	0.0776343	0	na	na	#VALUE!	na	102
FBgn0028980	tan	0.615612	0.345042	-0.835248	0.0776781	0	-0.0092048	0.4092	1.10981	0	279
FBgn0082995	snoRNA:Psi28S-1837b	22.1396	37.0919	0.744473	0.0776801	0	na	na	#VALUE!	na	na
FBgn0031536	Cog3	0.913965	1.52937	0.742726	0.077726	0	-0.0314318	0.1288	1.0164	0	226
FBgn0033491	CG18011	0.830163	1.394	0.747765	0.0777756	0	na	na	#VALUE!	na	324
FBgn0020622	Pi3K21B	3.56546	5.64768	0.663571	0.0778169	0	0.12029	0.9524	0.923829	0	2574
FBgn0039777	Jon99Fii	146.18	110.396	-0.405058	0.0778503	0	-0.183073	0.084	1.09685	na	84
FBgn0038065	Snx3	3.87978	6.26757	0.69193	0.0778791	0	0.0422321	0.7268	0.745836	0	609
FBgn0085450	Snoo	1.18676	0.86257	-0.460309	0.0779467	0	-0.254178	0.0908	1.98931	1	3793
FBgn0053178	CG33178	10.7792	7.82777	-0.461576	0.0779489	0	-0.12355	0.0432	1.41976	0	39
FBgn0029718	mRpL30	5.2042	8.59312	0.723506	0.0780955	0	-0.0220208	0.2348	0.96163	0	57
FBgn0029580	CG14778	0.0799639	0.38749	2.27674	0.0789431	0	0.225414	1	0.793893	0	54
FBgn0259152	Clbn	1.82091	3.60899	0.986936	0.0791034	0	0.203107	0.9212	0.802713	0	110
FBgn0050419	CG30419	0.316745	0.188099	-0.751832	0.0791105	0	-0.0863704	0.0392	0.996533	0	2576
FBgn0039261	CG6422	2.25112	1.19286	-0.916218	0.0793832	0	0.0596508	0.9168	0.929762	0	438
FBgn0259221	CG42321	0.93633	0.610594	-0.616805	0.0794006	0	-0.119629	0.0448	1.33776	0	995
FBgn0263416	CG43462	0.0658588	0.0201138	-1.71119	0.0796515	0	0.0464104	0.6672	0.942811	0	925
FBgn0030098	CG12057	22.5377	16.9095	-0.414503	0.0799168	0	-0.274512	0.0468	1.24545	na	204
FBgn0065058	snoRNA:684	57.428	93.9607	0.710303	0.0800226	0	na	na	#VALUE!	na	na
FBgn0000547	ed	1.53496	1.13286	-0.438228	0.0800674	0	-0.0494702	0.04	0.950728	0	1257
FBgn0042085	Bap170	0.711742	0.366312	-0.958282	0.0801323	0	0.102158	1	0.820289	0	4735
FBgn0039085	CG10170	1.74223	2.88883	0.729548	0.0802135	0	-0.141512	0.084	1.2381	0	100
FBgn0031860	CG11236	2.89308	1.70967	-0.758886	0.0803883	0	0.332269	1	0.363068	0	114
FBgn0033888	CG18568	0.163176	0.0348846	-2.22576	0.0805313	0	-0.15244	0.2012	1.3437	na	72
FBgn0038461	CG3678	2.72302	4.51891	0.730769	0.0805688	0	0.210371	1	0.736446	0	128
FBgn0262001	CG42819	2.59355	4.5399	0.807734	0.0807056	0	-0.0359868	0.1288	1.01172	0	101
FBgn0000014	abd-A	0.617343	0.426949	-0.532009	0.0809914	0	-0.101785	0.0292	0.986648	0	2473
FBgn0034053	Cyp4aa1	2.37644	1.7106	-0.474298	0.081113	0	-0.0409022	0.3424	0.819468	0	374
FBgn0058469	CR40469	130.518	204.28	0.646299	0.0813555	0	-0.0122835	0.468	0.968956	0	na
FBgn0085359	CG34330	1.9439	3.48623	0.842717	0.0813704	0	-0.241802	0.26	1.07454	na	348
FBgn0026721	fat-spondin	3.99879	2.62429	-0.607633	0.0815652	0	-0.0271567	0.5236	0.99503	0	92
FBgn0052185	edin	0.787255	1.80204	1.19473	0.0815728	0	na	na	#VALUE!	na	64
FBgn0028945	CG7631	6.6832	4.78918	-0.48076	0.0817101	0	-0.0852044	0.2116	1.37303	0	42
FBgn0032625	CG15136	0.309237	0.0766497	-2.01236	0.0818379	0	-0.156355	0.2424	1.30543	na	87
FBgn0035763	CG8602	2.95944	4.71055	0.670571	0.0818554	0	-0.183612	0.0368	1.00794	0	619
FBgn0040554	CR17025	0.215217	0.0743601	-1.53319	0.0818942	0	na	na	#VALUE!	na	na
FBgn0035189	CG9119	13.9396	10.4309	-0.418326	0.0819204	0	na	na	#VALUE!	na	87
FBgn0033112	Spn42Db	0.195608	0.461442	1.23818	0.0819588	0	-0.25058	0.03	1.75243	0	573
FBgn0033582	CG9084	2.66504	4.48892	0.752211	0.0821593	0	-0.140442	0.2116	1.69314	0	35
FBgn0039237	CG13640	1.87319	1.05085	-0.833933	0.0821795	0	-0.499146	0.0752	2.5096	1	74
FBgn0038645	CG7714	11.1128	8.21804	-0.435358	0.0822134	0	na	na	#VALUE!	na	198
FBgn0011586	e(r)	2.66969	4.387	0.716563	0.0822775	0	-0.0365423	0.2024	0.838231	0	920
FBgn0262968	CR43279	0.695822	0.318096	-1.12925	0.082284	0	-0.130958	0.3428	1.39466	0	na
FBgn0051106	CG31106	1.21794	0.812342	-0.584277	0.0823153	0	-0.357037	0.0448	11.2185	1	66
FBgn0011581	Dms	1.32752	0.806441	-0.719095	0.0827859	0	-0.0199146	0.41	1.14031	0	491
FBgn0032256	RluA-2	0.830206	1.78929	1.10785	0.0827946	0	0.138887	0.962	0.780214	0	56
FBgn0011206	bol	1.68181	0.877765	-0.938105	0.0829002	0	-0.0260257	0.376	1.03724	0	1045
FBgn0030013	GIIIspla2	2.87077	4.695	0.709688	0.0829021	0	-0.527292	0.0456	2.90138	na	462
FBgn0033720	CG13160	2.84601	4.49998	0.660976	0.0830768	0	0.157608	0.8796	0.782873	0	40
FBgn0029831	CG5966	1.92223	1.36982	-0.488797	0.0831677	0	-0.474476	0.2092	4.00258	na	551
FBgn0029676	HIP-R	1.11897	2.41165	1.10785	0.0832395	0	-0.0184216	0.4112	1.1174	0	809
FBgn0028410	Pk34A	0.177283	0.0439427	-2.01236	0.083285	0	-0.156596	0.126	1.10265	na	55
FBgn0029986	CG15332	0.225379	0.100381	-1.16687	0.0833625	0	-0.20593	0.0848	1.15169	0	92
FBgn0051454	CG31454	0.960377	1.66561	0.794375	0.0834651	0	-0.148495	0.1632	1.16215	0	na
FBgn0051728	CG31728	0.413466	0.241072	-0.778304	0.0834772	0	-0.0673165	0.1772	1.16117	0	82
FBgn0015544	spag	0.780976	0.482593	-0.694472	0.083582	0	0.0389965	0.7048	0.797213	0	128
FBgn0024947	NTPase	2.85503	4.62968	0.697408	0.0838123	0	-0.0926999	0.2396	0.999937	0	524
FBgn0034374	CG15086	0.0611277	0.0211204	-1.53319	0.0838782	0	-0.0820312	0.082	1.1503	0	169
FBgn0004882	orb	0.193051	0.0756644	-1.35129	0.0839262	0	0.1105	0.8756	0.909333	0	1211
FBgn0261437	CSN8	2.28398	3.98818	0.804179	0.0842455	0	0.0178512	0.5904	0.913608	0	24
FBgn0014023	Rlc1	0.787346	1.69692	1.10785	0.0843383	0	0.21858	1	0.6853	0	64
FBgn0001125	Got2	5.31873	8.30278	0.642512	0.0843725	0	0.103844	1	1.00989	0	194
FBgn0086356	tum	0.434472	0.79357	0.869096	0.0844175	0	-0.00873031	0.5004	1.0181	0	271
FBgn0039238	CG7016	1.21006	0.751441	-0.687343	0.084926	0	-0.795085	0.04	6.21511	0	147
FBgn0035761	RhoGEF4	0.572173	0.24291	-1.23603	0.0849569	0	-0.0203159	0.3664	0.957671	0	87
FBgn0000370	crc	10.0858	15.6937	0.637868	0.0849606	0	0.0271431	0.7508	0.811537	0	470
FBgn0038373	CG4546	0.363894	0.183517	-0.987603	0.0851557	0	na	na	#VALUE!	na	153
FBgn0039678	Obp99a	3.7725	2.52328	-0.58022	0.0852007	0	0.236244	0.9576	1.029	0	122
FBgn0040751	CG13018	1.5723	3.24702	1.04624	0.0852493	0	0.067022	0.7848	0.843784	0	55
FBgn0029830	Grip	0.475588	0.308449	-0.624681	0.085293	0	-0.0838386	0.288	1.12571	0	297
FBgn0031064	CG12531	0.156988	0.063927	-1.29615	0.0853158	0	-0.041491	0.2936	1.02803	0	56
FBgn0036594	CG13047	4.40089	3.02415	-0.541265	0.0855216	0	0.0619729	1	0.96433	0	85
FBgn0036529	pgant8	0.680133	0.415436	-0.71119	0.0855828	0	-0.115346	0.074	1.14669	0	329
FBgn0260817	gkt	0.553184	0.982293	0.828393	0.085622	0	-0.00480312	0.4524	1.08542	0	355
FBgn0011571	caz	3.89415	6.19995	0.670946	0.085672	0	0.168916	1	0.805512	0	325
FBgn0031859	CG17377	0.238562	0.0510012	-2.22576	0.0856796	0	-0.195155	0.2092	1.2815	na	516
FBgn0047114	CG31142	2.3163	4.11999	0.830821	0.085724	0	-0.0135258	0.4576	1.00983	0	96
FBgn0024326	Mkk4	3.17444	5.14574	0.696878	0.0860009	0	-0.00431382	0.482	0.951139	0	1138
FBgn0032658	CG5681	0.341034	0.170119	-1.00337	0.0860185	0	-0.119853	0.2492	1.28882	na	83
FBgn0039640	CG14516	0.961339	0.360562	-1.4148	0.0862825	0	0.109863	1	0.871229	0	295
FBgn0037664	CG8420	0.194324	0.0728835	-1.4148	0.0862825	0	0.0159366	0.5764	0.74975	0	145
FBgn0031256	CG4164	3.73333	5.94743	0.671805	0.0863524	0	0.463327	1	0.664626	na	269
FBgn0083068	pncr011:3L	1.16377	2.22667	0.936088	0.0864125	0	-0.167239	0.0836	1.33694	0	na
FBgn0053170	CG33170	4.19263	6.78118	0.693681	0.0864651	0	-0.0515073	0.3096	1.23716	0	490
FBgn0037492	CG10050	0.449799	0.860616	0.936088	0.0865854	0	0.346178	1	0.609542	0	1055
FBgn0033452	CG1599	3.37413	5.512	0.70806	0.0869342	0	0.00322511	0.5396	1.16625	0	114
FBgn0038257	smp-30	23.629	17.5734	-0.427169	0.0869442	0	na	na	#VALUE!	na	255
FBgn0035600	CG4769	34.6182	53.5142	0.628391	0.0869554	0	-0.0852841	0.0404	1.33459	0	468
FBgn0031240	CG3345	0.324117	0.177671	-0.867309	0.0870515	0	na	na	#VALUE!	na	312
FBgn0016034	mael	0.952398	0.444238	-1.10023	0.087176	0	0.0836075	1	0.698649	0	117
FBgn0065047	snoRNA:U3:54Ab	937.293	1460.64	0.640029	0.0873156	0	na	na	#VALUE!	na	na
FBgn0027610	Dic1	11.8284	8.51397	-0.474356	0.0874066	0	0.165385	1	0.598955	0	398
FBgn0033285	CG18449	0.458307	0.167965	-1.44816	0.0874569	0	na	na	#VALUE!	na	168
FBgn0004513	Mdr65	1.09078	0.784252	-0.475973	0.0874581	0	-0.0636045	0.1124	1.33351	0	91
FBgn0052391	CG32391	0.655009	1.76336	1.42874	0.0874843	0	na	na	#VALUE!	na	31
FBgn0001233	Hsp83	63.1656	97.4435	0.625427	0.0876844	0	-0.0367567	0.208	1.01295	0	407
FBgn0028961	AlstR	0.157268	0.0772912	-1.02485	0.0877338	0	0.0462975	0.7132	0.889967	0	1920
FBgn0036121	CG6310	1.12416	0.590282	-0.92937	0.0878668	0	0.0703311	0.7944	0.921789	0	88
FBgn0065048	snoRNA:U3:54Aa	937.235	1459.48	0.638974	0.0879492	0	0.049768	0.7644	0.792006	0	na
FBgn0033264	Nup50	1.28736	0.876539	-0.554521	0.0880852	0	0.151197	1	0.594621	0	110
FBgn0261454	scaRNA:mgU4-65	1.53531	3.73814	1.28379	0.0881799	0	na	na	#VALUE!	na	na
FBgn0032001	CG8360	6.47031	12.525	0.952908	0.0881987	0	-0.168114	0.0476	1.40438	0	467
FBgn0034782	CG12490	0.451255	0.860424	0.931106	0.0883497	0	-0.116263	0.2508	1.38523	na	154
FBgn0037915	CG6790	0.10241	0.0312768	-1.71119	0.0883547	0	0.0231073	0.5528	1.10121	0	84
FBgn0014133	bif	2.60339	4.20154	0.690527	0.0883976	0	-0.0414658	0.374	1.24451	0	1563
FBgn0011642	Zyx	7.79675	12.3487	0.663412	0.0884341	0	-0.0218344	0.3772	1.10189	0	1106
FBgn0034748	CG17807	1.07784	1.82323	0.758363	0.0884832	0	0.00154005	0.5476	0.823098	0	58
FBgn0263492	CR43481	0.274593	0.0948754	-1.53319	0.0885333	0	na	na	#VALUE!	na	na
FBgn0032727	CG10623	2.90582	4.6569	0.680428	0.088539	0	-0.402446	0.0352	1.55864	0	463
FBgn0000659	fkh	0.765098	0.539895	-0.502964	0.0886781	0	-0.206102	0.0364	1.32606	0	1938
FBgn0035102	CG7049	0.608153	1.17268	0.947302	0.0893036	0	-0.202152	0.042	1.16367	0	81
FBgn0000038	nAcRbeta-64B	0.305479	0.174152	-0.810725	0.0893669	0	0.0273918	0.8296	1.10034	0	660
FBgn0029686	CG2941	0.633854	1.06456	0.748037	0.0895111	0	0.0354668	0.716	0.779714	0	337
FBgn0050273	CG30273	1.43478	2.63227	0.875477	0.0896839	0	-0.18787	0.0448	1.18418	0	245
FBgn0025638	Roc1a	5.24818	8.32788	0.666132	0.089712	0	0.0882067	0.844	0.984095	0	674
FBgn0044823	Spec2	1.15194	1.99067	0.789187	0.0897967	0	0.100602	0.958	0.681325	0	995
FBgn0052264	CG32264	1.73086	1.31182	-0.399923	0.0898296	0	-0.0252316	0.3548	1.22379	0	2139
FBgn0035718	CG14820	3.09459	2.24499	-0.463034	0.0898544	0	-0.0329378	0.212	1.88397	na	160
FBgn0262534	CG43088	0.643595	1.21901	0.921487	0.0899737	0	na	na	#VALUE!	na	96
FBgn0004400	rhi	0.800149	0.492654	-0.699694	0.0900041	0	na	na	#VALUE!	na	275
FBgn0029167	Hml	5.55569	4.26897	-0.380076	0.0903841	0	-0.150012	0.2504	1.69483	0	82
FBgn0036551	CG17029	9.28996	14.4415	0.636477	0.0904138	0	na	na	#VALUE!	na	106
FBgn0037657	hyx	0.863689	0.316533	-1.44816	0.090447	0	0.0269361	0.9568	0.932319	0	409
FBgn0020439	fau	24.5112	18.8956	-0.375393	0.0906446	0	-0.191153	0.0428	1.26974	0	1310
FBgn0051676	CG31676	3.86726	2.77619	-0.478202	0.0906953	0	-0.0439947	0.0852	1.31651	0	399
FBgn0036726	CG7603	13.9185	21.6218	0.635481	0.0908838	0	-0.160914	0.054	1.48236	0	212
FBgn0035157	CG13894	0.238802	0.111268	-1.10177	0.0910292	0	-0.0141096	0.5064	0.943984	0	200
FBgn0038000	CG10014	0.14451	0.0308942	-2.22576	0.0910376	0	-0.0935728	0.3544	1.34708	na	86
FBgn0032538	CG16885	90.6176	69.5498	-0.381745	0.091141	0	na	na	#VALUE!	na	437
FBgn0015024	CkIalpha	4.28196	6.7561	0.657918	0.091234	0	-0.078652	0.0336	1.29952	0	1341
FBgn0031951	r2d2	2.37319	3.80313	0.680361	0.0912522	0	0.164317	1	0.886362	0	497
FBgn0260644	CG42536	0.248669	0.0393792	-2.65872	0.0915326	0	-0.0703581	0.374	1.10997	na	135
FBgn0002284	Pros26	9.02855	14.1034	0.643475	0.0915752	0	-0.0248532	0.2372	0.791694	0	136
FBgn0000479	dnc	0.907201	0.640995	-0.50111	0.0916106	0	-0.0140358	0.278	0.96306	0	154
FBgn0031934	Ntl	23.4589	37.6203	0.681376	0.0916194	0	-0.0172373	0.5084	1.31378	na	191
FBgn0039232	CG13636	0.561277	0.290892	-0.948229	0.0916859	0	-0.0813208	0.0868	1.21319	0	792
FBgn0022987	qkr54B	0.763661	1.3286	0.798899	0.0916906	0	-0.0804583	0.0444	1.18923	0	2068
FBgn0030456	CG4332	1.31893	2.15922	0.71114	0.0917214	0	0.267706	1	0.615154	0	509
FBgn0051809	CG31809	0.447204	0.199179	-1.16687	0.0917528	0	-0.0653314	0.0896	1.05642	0	126
FBgn0002707	mei-9	0.406641	0.702617	0.788984	0.0918074	0	0.0574825	0.9208	0.838354	0	533
FBgn0013467	igl	0.804731	0.431962	-0.897603	0.0918844	0	-0.00990936	0.4124	1.30633	0	1310
FBgn0036538	CG15715	11.5132	18.0578	0.649326	0.0921931	0	0.0746221	0.8804	0.978971	0	404
FBgn0029725	CG2871	0.177071	0.0504737	-1.81073	0.0922727	0	-0.11781	0.2568	1.24697	na	129
FBgn0051769	CG31769	4.54083	7.28897	0.682759	0.0923017	0	-0.0246358	0.4524	0.884059	0	96
FBgn0030511	CG11158	1.37398	2.28752	0.735418	0.0923175	0	na	na	#VALUE!	na	549
FBgn0051514	CR31514	0.327404	0.624362	0.931311	0.0924888	0	-0.0216054	0.4108	0.929797	0	na
FBgn0036550	CG17026	1.79565	3.05083	0.764696	0.0927249	0	na	na	#VALUE!	na	59
FBgn0031115	CG11710	1.56415	4.10657	1.39256	0.0927887	0	0.0284521	0.7552	1.12631	0	352
FBgn0035145	MED14	1.54095	0.965711	-0.674152	0.0928009	0	-0.29605	0.128	1.4316	0	668
FBgn0039008	CG6972	3.27149	5.25713	0.68433	0.0928589	0	0.134318	1	1.02472	0	127
FBgn0037071	CG7632	1.83203	3.63686	0.98925	0.0928682	0	0.017161	0.6308	0.981438	0	226
FBgn0040725	CG13946	1.35038	2.76663	1.03476	0.093061	0	0.0305182	0.5808	0.772497	na	51
FBgn0039634	CG11874	1.40214	2.23926	0.675391	0.0931356	0	0.0531435	0.8728	0.793886	0	828
FBgn0263258	chas	0.866711	0.601442	-0.527125	0.0932801	0	-0.124428	0.0476	1.23016	0	705
FBgn0011823	Pen	1.46882	1.04671	-0.488797	0.0933896	0	0.0534505	0.666	0.90476	0	628
FBgn0001145	Gs2	16.0995	11.8635	-0.440483	0.0934015	0	-0.132368	0.0772	1.3454	0	564
FBgn0029823	CG3011	7.18707	5.19668	-0.467812	0.0934764	0	0.117524	0.7468	1.02952	0	131
FBgn0015299	Ssb-c31a	4.34717	7.18387	0.724684	0.0939788	0	-0.0318396	0.2196	1.08432	0	104
FBgn0015795	Rab7	12.2021	19.0573	0.643218	0.0939979	0	0.0532592	0.8464	0.862849	0	702
FBgn0024734	PRL-1	12.8487	20.0939	0.645141	0.0940417	0	-0.0999767	0.0464	1.26192	0	1240
FBgn0038243	CG8066	1.93449	3.23552	0.74204	0.0940736	0	-0.216645	0.0412	1.27529	0	797
FBgn0262811	CG43182	9.5633	15.8541	0.729277	0.0942523	0	na	na	#VALUE!	na	23
FBgn0262601	SmB	2.49401	4.7074	0.916459	0.0942909	0	-0.0255377	0.372	1.04374	0	45
FBgn0250870	CG42241	0.451612	0.195895	-1.205	0.0944941	0	na	na	#VALUE!	na	na
FBgn0262109	CR42862	31.8078	24.757	-0.361543	0.0946494	0	-0.230988	0.0824	1.53037	0	na
FBgn0005696	DNApol-alpha73	0.451171	0.258608	-0.802906	0.0948127	0	0.440854	1	0.482819	0	125
FBgn0040734	CG15065	0.448369	1.40587	1.64871	0.0948823	0	-0.416901	0.1288	0.957375	0	70
FBgn0027504	CG8878	1.07739	0.520521	-1.04951	0.0950612	0	na	na	#VALUE!	na	683
FBgn0052249	CG32249	0.432999	0.180622	-1.26139	0.0951284	0	-0.677504	0.0504	1.50269	na	216
FBgn0040001	CG17374	0.354264	0.243615	-0.540225	0.0952676	0	-0.21465	0.2664	1.57033	0	101
FBgn0082925	snoRNA:Or-aca1	15.6232	26.1899	0.745324	0.0952908	0	na	na	#VALUE!	na	na
FBgn0031579	CG15422	7.90905	12.5016	0.660537	0.0953062	0	-0.148986	0.0856	1.42536	0	300
FBgn0003885	alphaTub84D	7.05125	10.8534	0.622196	0.0956877	0	0.16146	1	0.89971	0	121
FBgn0037746	CG8478	1.16979	0.619255	-0.917641	0.0958231	0	-0.10083	0.1604	1.05007	0	297
FBgn0083919	Zasp52	0.860224	0.625371	-0.46	0.0958557	0	0.0656884	0.9536	0.932793	0	628
FBgn0030245	CG1637	1.9031	1.4214	-0.421036	0.0958675	0	-0.305394	0.0396	1.82922	0	574
FBgn0039339	CG5116	1.74287	2.80095	0.684454	0.0960075	0	na	na	#VALUE!	na	542
FBgn0031939	CG13796	0.943106	1.76311	0.902628	0.0961497	0	-0.406148	0.0412	1.91089	0	347
FBgn0036956	CG13813	0.653559	0.380195	-0.781579	0.0965603	0	-0.048007	0.1748	1.20511	0	183
FBgn0029895	CG14441	0.772135	0.565494	-0.449341	0.0966796	0	-0.0666383	0.3028	1.09301	0	2400
FBgn0082959	snoRNA:Psi28S-3405b	29.4847	47.6463	0.692394	0.0967545	0	na	na	#VALUE!	na	na
FBgn0004372	aly	0.30569	0.16417	-0.896882	0.0970951	0	-0.0709427	0.1332	1.12241	0	463
FBgn0263005	CG43313	0.339647	0.211784	-0.681442	0.0973407	0	-0.136671	0.2564	1.12962	0	726
FBgn0033214	CG1941	4.10761	2.97792	-0.463994	0.0973997	0	0.198977	0.9676	0.74868	0	89
FBgn0034903	CG9850	0.240274	0.102734	-1.22576	0.0976253	0	-0.137864	0.092	1.07354	0	900
FBgn0039296	CG10420	0.987791	1.66738	0.755307	0.0976548	0	0.460861	1	0.360661	0	409
FBgn0085485	CG34456	0.902568	0.410545	-1.1365	0.0978451	0	na	na	#VALUE!	na	65
FBgn0023518	trr	0.342965	0.230756	-0.57169	0.0978452	0	0.0994443	0.9568	0.882455	0	849
FBgn0010774	Ref1	5.80487	9.03506	0.63827	0.0979439	0	-0.0376059	0.162	0.928258	0	357
FBgn0039051	CG17109	15.5781	23.9372	0.619738	0.0981404	0	na	na	#VALUE!	na	67
FBgn0035206	CG9186	4.88915	7.91304	0.694649	0.0981557	0	-0.0126915	0.5028	0.981148	0	211
FBgn0020255	ran	19.3666	29.5973	0.611892	0.0981571	0	0.185847	1	0.698043	0	773
FBgn0030615	Cyp4s3	3.07238	4.761	0.63191	0.0982114	0	na	na	#VALUE!	na	630
FBgn0000568	Eip75B	0.649865	0.486582	-0.417458	0.0982385	0	-0.0861042	0.1244	1.0201	0	2233
FBgn0263464	snoRNA:hts-a	1.69853	4.10484	1.27304	0.0982426	0	na	na	#VALUE!	na	na
FBgn0051217	modSP	0.985887	1.62636	0.722149	0.0982847	0	-0.249422	0.0428	1.67411	0	246
FBgn0031374	CG7337	2.03449	1.53217	-0.40909	0.0983115	0	-0.326289	0.084	2.11606	1	982
FBgn0037358	elm	15.1693	23.301	0.619237	0.0983268	0	-0.102909	0.1804	1.24658	0	419
FBgn0032154	CG5924	0.730532	1.26484	0.791939	0.0983369	0	0.147015	0.8716	0.817957	0	96
FBgn0036998	CG5969	3.99078	6.46515	0.696012	0.0983376	0	na	na	#VALUE!	na	514
FBgn0260632	dl	2.34634	3.66516	0.643462	0.0983525	0	-0.066494	0.1156	1.23685	0	1191
FBgn0038658	CG14292	13.6703	10.3381	-0.403067	0.0984719	0	-0.0779341	0.0468	0.99379	0	92
FBgn0038763	CG4433	2.29297	3.68847	0.685807	0.0985098	0	0.084891	1	0.78195	0	408
FBgn0043578	PGRP-SB1	1.4942	2.7004	0.853804	0.0985471	0	-0.406393	0.3364	1.86553	0	44
FBgn0000658	fj	0.532029	0.354934	-0.583955	0.0985998	0	-0.0266659	0.3864	1.13314	0	450
FBgn0032817	CG10631	0.70144	0.525296	-0.417189	0.0986239	0	-0.0721027	0.2096	1.07184	0	406
FBgn0027587	CG7028	2.25129	3.5175	0.643798	0.0987089	0	0.0519236	0.8312	0.89177	0	227
FBgn0263448	CR43471	10.9448	6.97365	-0.650261	0.098802	0	na	na	#VALUE!	na	na
FBgn0030182	CG15311	0.129649	0.0574873	-1.1733	0.0988637	0	-0.023797	0.288	1.09637	0	na
FBgn0002933	ng1	26.7698	20.6367	-0.375391	0.0989118	0	na	na	#VALUE!	na	161
FBgn0029656	CG10793	0.242157	0.103539	-1.22576	0.0989146	0	na	na	#VALUE!	na	97
FBgn0035678	CG10469	0.755621	1.42096	0.911133	0.0990153	0	-0.242423	0.0436	1.53882	0	35
FBgn0053439	5SrRNA:CR33439	4.01739	7.9524	0.985134	0.0990243	0	na	na	#VALUE!	na	na
FBgn0053400	5SrRNA:CR33400	4.01739	7.9524	0.985134	0.0990243	0	na	na	#VALUE!	na	na
FBgn0053402	5SrRNA:CR33402	4.01739	7.9524	0.985134	0.0990243	0	na	na	#VALUE!	na	na
FBgn0053419	5SrRNA:CR33419	4.01739	7.9524	0.985134	0.0990243	0	na	na	#VALUE!	na	na
FBgn0053442	5SrRNA:CR33442	4.01739	7.9524	0.985134	0.0990243	0	na	na	#VALUE!	na	na
FBgn0053420	5SrRNA:CR33420	4.01739	7.9524	0.985134	0.0990243	0	na	na	#VALUE!	na	na
FBgn0053375	5SrRNA:CR33375	4.01739	7.9524	0.985134	0.0990243	0	na	na	#VALUE!	na	na
FBgn0053401	5SrRNA:CR33401	4.01739	7.9524	0.985134	0.0990243	0	na	na	#VALUE!	na	na
FBgn0038261	CG14856	0.774509	1.3189	0.767978	0.0992428	0	0.0618767	0.7472	0.7127	0	241
FBgn0031992	CG8498	7.09855	11.4327	0.687565	0.0993499	0	0.0506924	0.9264	1.09732	0	127
FBgn0020443	Elf	10.9195	16.6326	0.6071	0.0993817	0	0.277547	1	0.581381	0	1041
FBgn0086757	cbs	2.38532	1.19286	-0.999759	0.0995007	0	0.00694521	0.892	0.988154	0	182
FBgn0038273	CG14860	0.11914	0.390545	1.71284	0.0996814	0	0.0213689	0.6148	0.99496	0	na
FBgn0262127	kibra	1.12026	0.826051	-0.439536	0.099811	0	-0.212754	0.0828	1.48401	0	354
FBgn0035639	CG5537	4.17025	6.72716	0.689864	0.100139	0	0.162039	1	0.807581	0	299
FBgn0259677	CG42346	0.0794225	0.0397179	-0.999759	0.100209	0	0.00531749	0.5788	0.985273	0	2217
FBgn0038481	CG17475	8.47449	13.0894	0.627203	0.100222	0	-0.0411405	0.05	1.26831	0	102
FBgn0030156	CG15247	0.366689	0.203618	-0.848693	0.100279	0	-0.257233	0.0412	1.72577	na	182
FBgn0000308	chic	12.8978	19.7539	0.61501	0.100467	0	-0.0681786	0.1708	0.96444	0	1462
FBgn0031011	CG8034	2.20985	1.61958	-0.448331	0.100768	0	-0.285418	0.0836	2.06773	1	207
FBgn0032453	CG6180	11.5204	17.6964	0.619263	0.100826	0	0.000700698	0.546	0.958826	0	136
FBgn0032435	Oatp33Eb	2.04448	3.22317	0.656744	0.100962	0	-0.173973	0.0908	1.51794	0	126
FBgn0032234	gny	1.67608	2.67892	0.676564	0.101032	0	0.059564	0.7792	0.954354	0	1083
FBgn0034723	CG13506	4.60961	7.12574	0.628394	0.101037	0	-0.0896026	0.382	1.15911	0	1320
FBgn0037743	CG8412	2.26724	3.54315	0.644097	0.101045	0	-0.117029	0.0396	1.36126	0	102
FBgn0030981	CG14191	2.03428	1.33114	-0.611856	0.101061	0	0.0860902	0.76	1.32741	0	126
FBgn0052537	CG32537	0.293546	0.575263	0.970634	0.101126	0	0.0179581	0.6184	0.718761	0	436
FBgn0039527	CG5639	0.45605	0.313172	-0.542236	0.101126	0	-0.204648	0.0824	1.46366	0	313
FBgn0035669	CG6592	0.259679	0.566042	1.12418	0.101158	0	0.0185838	0.5868	1.04734	0	na
FBgn0034052	CG8299	1.35965	2.41314	0.827677	0.101302	0	-0.081573	0.2716	1.53555	na	na
FBgn0000411	D	0.313858	0.184764	-0.764432	0.101477	0	-0.112331	0.1596	1.32774	0	589
FBgn0037812	CG18545	0.28913	0.0650651	-2.15176	0.10158	0	-0.0349782	0.256	1.00544	na	50
FBgn0000633	fas	0.328351	0.221928	-0.565148	0.101672	0	-0.0704989	0.0812	1.25528	0	2656
FBgn0027343	fz3	0.385361	0.137308	-1.4888	0.101683	0	0.0456362	0.7076	0.85899	0	309
FBgn0032648	CG15144	0.0606856	0.0129737	-2.22576	0.101777	0	-0.0689423	0.4748	1.27337	na	118
FBgn0052057	dpr10	0.621024	0.213647	-1.53942	0.102011	0	-0.147936	0.1984	1.13929	0	1887
FBgn0036537	CG18081	8.49741	13.2378	0.639569	0.102017	0	0.230207	0.9576	0.712383	0	567
FBgn0036144	GlcAT-P	2.30728	1.20898	-0.932404	0.102206	0	-0.0399002	0.3152	1.00616	0	1464
FBgn0015925	csul	3.10037	1.99156	-0.638544	0.102291	0	0.0159363	0.72	0.686929	0	85
FBgn0259704	CG42358	1.5814	2.68674	0.764651	0.102963	0	-0.0588351	0.1256	1.14309	0	134
FBgn0263220	Hk	0.337595	0.187115	-0.851367	0.103273	0	0.0280889	0.8392	1.10621	0	1200
FBgn0035422	RpL28	17.198	13.2441	-0.376891	0.103529	0	0.00840591	0.6016	0.91438	0	274
FBgn0020907	Scp2	5.64945	4.24957	-0.410795	0.103663	0	0.0322806	0.8676	1.25027	0	528
FBgn0033075	Pld	1.7261	1.18651	-0.540792	0.103713	0	-0.0877178	0.2556	1.34354	0	320
FBgn0034240	MESR4	1.94127	1.29227	-0.587099	0.103785	0	-0.036643	0.1692	1.05642	0	485
FBgn0002528	LanB2	2.41099	1.85487	-0.378307	0.103998	0	-0.00570972	0.408	1.06825	0	590
FBgn0033074	tomboy40	0.614743	0.341359	-0.848693	0.104238	0	na	na	#VALUE!	na	137
FBgn0035975	PGRP-LA	1.85646	3.30738	0.833131	0.104278	0	-0.0974453	0.0516	1.19716	0	640
FBgn0036761	MED19	1.38941	2.26313	0.703848	0.104547	0	0.0437644	0.7632	0.94733	0	439
FBgn0250844	CG4218	0.249012	0.0788668	-1.65872	0.104775	0	-0.0665053	0.3348	1.2778	na	121
FBgn0050163	Cpr60D	100.959	153.232	0.601951	0.104798	0	0.0609119	0.956	1.01308	0	112
FBgn0001075	ft	0.43125	0.323677	-0.413967	0.104808	0	-0.0926575	0.1712	1.06273	0	728
FBgn0259240	Ten-a	0.22952	0.07896	-1.53942	0.104811	0	0.0322125	0.7212	0.847448	0	982
FBgn0032899	CG9338	12.4468	9.43012	-0.400424	0.10482	0	-0.144766	0.0444	1.4163	0	167
FBgn0004374	neb	0.190681	0.101405	-0.91103	0.10495	0	-0.404768	0.0792	1.80826	1	126
FBgn0037279	CG1129	4.41191	6.99845	0.665631	0.105235	0	-0.00248637	0.502	1.16891	0	994
FBgn0030028	Corp	0.0517704	0.221356	2.09617	0.105393	0	na	na	#VALUE!	na	428
FBgn0261014	TER94	13.6888	20.7653	0.601179	0.105394	0	0.151288	0.968	0.655471	0	490
FBgn0030932	Ggt-1	1.64397	1.17792	-0.480935	0.105496	0	-0.418304	0.0768	1.25262	na	185
FBgn0035541	CG15019	9.16719	14.5705	0.6685	0.105583	0	0.338807	1	0.717113	0	234
FBgn0013981	His4r	26.7873	20.7207	-0.370471	0.10561	0	-0.166987	0.0372	0.951124	na	189
FBgn0004595	pros	0.0404435	0.0120087	-1.75183	0.105697	0	-0.230704	0.1012	1.31709	0	14963
FBgn0039737	CG7920	15.5749	12.0341	-0.372098	0.106095	0	0.0433099	0.5884	0.850388	0	187
FBgn0004782	Ccp84Ab	5.5209	4.02858	-0.454631	0.106255	0	0.0923475	0.8044	1.36949	0	111
FBgn0032660	elfless	1.21791	0.782337	-0.638544	0.10626	0	-0.0136484	0.4104	1.10632	0	854
FBgn0001092	Gapdh2	81.9045	122.624	0.582228	0.106317	0	0.0311692	0.6776	1.07859	0	327
FBgn0040009	CG17490	0.617403	1.01782	0.721195	0.106489	0	-0.0213083	0.2064	1.05632	0	882
FBgn0030085	CG6999	0.883825	0.490777	-0.848693	0.106514	0	-0.133221	0.0428	0.926493	na	69
FBgn0034204	CG10953	60.1883	46.7798	-0.363597	0.106632	0	0.0780935	1	0.917798	0	464
FBgn0033389	Rad51C	0.091781	0.336368	1.87377	0.106791	0	0.0107243	0.586	1.00222	0	na
FBgn0034564	CG9344	2.83929	4.86204	0.776031	0.106821	0	-0.0451377	0.0736	1.21147	0	135
FBgn0038734	CG11453	2.13853	3.38226	0.661365	0.10687	0	-0.0154829	0.2568	0.560062	0	126
FBgn0082979	snoRNA:Psi28S-3091a	18.227	29.901	0.714116	0.107005	0	na	na	#VALUE!	na	na
FBgn0034712	CG3264	1.63294	1.15115	-0.504394	0.107033	0	-0.463029	0.09	4.07418	na	95
FBgn0086448	Gpi1	0.520154	0.951848	0.871792	0.107121	0	0.0325333	0.678	0.863291	0	61
FBgn0029821	CG4020	0.0462034	0.164627	1.83313	0.107227	0	-0.023975	0.4692	1.03154	0	190
FBgn0000455	Dip-C	2.74303	2.02742	-0.436128	0.107395	0	0.128649	0.8388	0.854614	0	99
FBgn0063492	GstE8	4.90463	7.77568	0.664826	0.107888	0	0.00579286	0.5836	1.31512	0	34
FBgn0034428	CG18606	0.188377	0.480441	1.35074	0.107904	0	0.27333	0.8364	0.509218	0	344
FBgn0083034	snoRNA:Psi18S-525e	2.00869	4.62463	1.20308	0.10812	0	na	na	#VALUE!	na	na
FBgn0082970	snoRNA:Psi28S-3316c	5.96567	10.9779	0.879847	0.108336	0	na	na	#VALUE!	na	na
FBgn0002789	Mp20	88.0454	133.089	0.596067	0.10835	0	-0.0157058	0.0804	0.992785	0	251
FBgn0260939	Sgt1	2.7274	4.38622	0.685454	0.108404	0	0.236865	1	0.309982	0	396
FBgn0003205	Ras85D	3.72187	5.75323	0.628344	0.108493	0	-0.0725609	0.176	1.0244	0	947
FBgn0029154	Menl-1	0.13298	0.0299254	-2.15176	0.108539	0	na	na	#VALUE!	na	2156
FBgn0066293	CheB42b	0.356874	0.0968821	-1.88111	0.108807	0	na	na	#VALUE!	na	na
FBgn0028936	nimB5	3.45156	5.96766	0.789919	0.108828	0	0.0128545	0.6648	0.815829	0	336
FBgn0013984	InR	2.15143	1.48893	-0.531025	0.108833	0	-0.704827	0.088	3.15623	0	892
FBgn0020304	drongo	2.02832	1.49871	-0.436567	0.108917	0	-0.200674	0.0732	1.63144	0	961
FBgn0036715	Cad74A	1.22187	0.727198	-0.748664	0.108921	0	-0.0298007	0.1736	1.00388	0	704
FBgn0000339	cni	13.9841	22.0679	0.65816	0.108921	0	-0.0906536	0.1196	1.06748	0	309
FBgn0004369	Ptp99A	0.716195	0.527069	-0.442362	0.108966	0	0.000886621	0.5184	1.02929	0	2215
FBgn0041709	yellow-g	0.418161	0.812698	0.958662	0.109029	0	0.0855557	0.84	0.969459	0	84
FBgn0262002	CG42820	0.15211	0.0602201	-1.33679	0.109098	0	-0.0644773	0.1172	1.15212	0	204
FBgn0034253	CG10936	3.04018	1.89568	-0.681442	0.109208	0	-0.29437	0.0776	1.83625	1	402
FBgn0263143	vret	0.289715	0.150746	-0.942515	0.109217	0	0.0222069	0.6568	0.875704	0	195
FBgn0262734	Rbp2	11.2775	17.0996	0.600515	0.109257	0	0.155099	0.9612	0.745378	0	2887
FBgn0038680	Cyp12a5	0.772191	0.504126	-0.615175	0.109278	0	-0.374772	0.0336	1.15094	0	172
FBgn0039958	CG12567	4.84257	7.58762	0.647874	0.109366	0	0.0104351	0.7876	1.04013	0	1710
FBgn0039671	CG11470	3.67478	2.59903	-0.499686	0.109468	0	-0.147047	0.0872	1.57909	na	34
FBgn0259716	CG42370	1.8066	2.87305	0.669306	0.109532	0	na	na	#VALUE!	na	na
FBgn0037862	CG4706	0.254116	0.133727	-0.926203	0.109533	0	0.042674	0.5504	1.24559	na	142
FBgn0261267	CG42615	1.09739	0.510012	-1.10547	0.109659	0	na	na	#VALUE!	na	160
FBgn0035674	CG13295	2.71548	4.25903	0.649319	0.110077	0	-0.202829	0.0796	1.36851	0	52
FBgn0085422	CG34393	0.0908595	0.0298838	-1.60427	0.110346	0	0.0360876	0.6216	0.920152	0	216
FBgn0038784	CG4362	68.788	53.6787	-0.357807	0.110355	0	-0.0884045	0.044	1.27805	0	97
FBgn0033523	CG12895	2.4492	4.16873	0.767301	0.110396	0	0.0612381	0.8384	0.923509	0	151
FBgn0033136	Tsp42Eo	1.14859	0.666225	-0.785779	0.110396	0	0.125563	0.7452	0.656461	0	69
FBgn0039758	CG9737	0.75418	0.471901	-0.676424	0.110522	0	0.540088	1	0.347368	0	253
FBgn0039099	CG10157	0.842808	0.440441	-0.936256	0.110681	0	-0.0350343	0.3724	1.2233	0	15
FBgn0053310	CG33310	0.150363	0.0659393	-1.18924	0.110768	0	na	na	#VALUE!	na	1
FBgn0086697	Cenp-C	0.267194	0.171981	-0.635639	0.11082	0	-0.0250095	0.2896	1.00816	0	296
FBgn0032424	CG17010	0.149266	0.0405218	-1.88111	0.11089	0	na	na	#VALUE!	na	27
FBgn0036697	rogdi	1.97006	1.21121	-0.701791	0.110897	0	-0.0415716	0.37	1.21772	0	1090
FBgn0036828	CG6841	1.12836	1.7924	0.667665	0.110952	0	na	na	#VALUE!	na	464
FBgn0033234	CG8791	2.46293	1.82772	-0.430325	0.111	0	0.216076	0.798	0.350065	0	312
FBgn0029659	CG16782	0.452173	0.22308	-1.01931	0.111043	0	-0.0660377	0.3648	1.11122	na	257
FBgn0024366	CG11409	0.150979	0.0835029	-0.854447	0.111738	0	0.0362928	0.754	1.02208	0	273
FBgn0029888	CG3192	2.8564	1.96986	-0.536103	0.111915	0	-0.0307058	0.1228	1.21227	0	102
FBgn0033495	CG12214	2.03872	1.5204	-0.423209	0.11192	0	na	na	#VALUE!	na	754
FBgn0031694	Cyp4ac2	0.758108	1.29826	0.7761	0.111955	0	na	na	#VALUE!	na	133
FBgn0038354	CG5404	0.461348	0.292236	-0.658722	0.112127	0	-0.0414252	0.4428	1.04632	0	800
FBgn0034657	LBR	0.527216	0.225422	-1.22576	0.112176	0	0.19174	1	0.62701	0	402
FBgn0035727	CG10063	1.39983	0.852274	-0.715866	0.112314	0	na	na	#VALUE!	na	79
FBgn0023395	Chd3	0.324511	0.196215	-0.725836	0.112324	0	0.0683195	1	0.827867	0	311
FBgn0031629	Clect27	105.383	83.1336	-0.342134	0.112576	0	0.233329	0.9608	0.590454	0	476
FBgn0034951	CG3860	5.03607	7.72238	0.616749	0.112604	0	0.104125	0.868	0.526557	0	334
FBgn0001324	kto	0.529472	0.383189	-0.466499	0.112718	0	-0.206923	0.0392	1.19163	0	82
FBgn0260462	CG12163	2.77026	1.98132	-0.483561	0.113224	0	-0.0611998	0.208	1.07518	0	240
FBgn0053302	Cpr31A	8.34909	6.4047	-0.382488	0.113732	0	0.0561884	0.678	1.36426	0	63
FBgn0001280	janA	2.92494	5.2737	0.850409	0.113776	0	-0.00592387	0.434	1.04283	0	246
FBgn0086898	dgo	0.30295	0.183036	-0.726957	0.113877	0	-0.157206	0.0812	1.15165	0	170
FBgn0004780	Ccp84Ad	1.88402	1.22412	-0.622064	0.113889	0	-0.0676795	0.204	1.21371	0	59
FBgn0013973	Gycbeta100B	0.243624	0.136932	-0.831189	0.11401	0	-0.00785782	0.462	0.89755	0	187
FBgn0039754	CG9747	1.31818	0.956071	-0.463352	0.11411	0	0.311672	1	0.59998	0	421
FBgn0028400	Syt4	0.610948	0.419248	-0.543245	0.114158	0	-0.0798269	0.0848	1.1333	0	1497
FBgn0261548	CG42666	0.735567	0.541179	-0.44275	0.114167	0	0.0101095	0.6368	1.03168	0	473
FBgn0040813	Nplp2	482.656	720.686	0.578374	0.114237	0	-0.0677414	0.296	1.09888	0	126
FBgn0030411	CG2540	0.910763	1.58386	0.798301	0.114392	0	0.143306	1	0.837539	0	217
FBgn0034435	CG9975	1.51494	0.47981	-1.65872	0.114483	0	na	na	#VALUE!	na	1236
FBgn0038866	CG5810	16.5596	12.9463	-0.355131	0.114579	0	na	na	#VALUE!	na	na
FBgn0023512	eIF2B-epsilon	3.08686	5.2284	0.76023	0.114594	0	0.124214	1	0.676454	0	386
FBgn0002566	lt	4.03402	6.60889	0.71219	0.115096	0	-0.083805	0.08	1.05193	0	314
FBgn0000414	Dab	1.06125	0.690507	-0.620042	0.1152	0	-0.3032	0.0468	1.71754	na	1074
FBgn0038535	alt	2.83837	4.74551	0.7415	0.115423	0	0.0162748	0.714	0.814251	0	643
FBgn0036354	Poc1	0.367834	0.113968	-1.69043	0.115564	0	-0.124222	0.038	0.995863	na	331
FBgn0058005	CG40005	1.70256	2.7882	0.71163	0.115982	0	0.106848	0.96	0.849029	0	255
FBgn0026090	CG14812	2.53446	4.16941	0.718165	0.115995	0	-0.167865	0.0444	1.40751	0	348
FBgn0030054	Caf1-180	0.260493	0.157506	-0.725836	0.116393	0	0.157377	0.9508	0.716799	0	151
FBgn0039924	CG17471	7.47596	13.1304	0.812584	0.116484	0	0.0605092	0.8316	0.922708	0	120
FBgn0003388	shd	2.52398	3.96167	0.650409	0.116509	0	-0.3048	0.1256	1.75635	0	622
FBgn0034021	CG8180	1.9583	1.44277	-0.440756	0.116605	0	-0.0661552	0.332	1.10489	0	122
FBgn0036928	Tom20	10.7589	16.4115	0.609169	0.116648	0	0.192148	1	0.766055	0	287
FBgn0034300	CG5098	0.34815	0.200991	-0.792578	0.116708	0	0.0441242	0.8368	1.08121	0	823
FBgn0085453	CG34424	2.06956	3.49183	0.754657	0.116788	0	-0.186859	0.042	1.3589	0	44
FBgn0259821	CG42402	0.571579	0.368526	-0.633187	0.116791	0	0.0550978	1	0.992373	0	na
FBgn0034087	clu	2.80231	2.18606	-0.358281	0.116811	0	0.198135	0.7988	0.605652	0	1182
FBgn0031698	CG14023	0.980315	0.695873	-0.494422	0.11688	0	-0.0593196	0.2508	1.0645	0	2387
FBgn0042175	CG18858	2.77213	4.3037	0.634585	0.116979	0	na	na	#VALUE!	na	123
FBgn0010704	l(2)s5379	4.70453	7.26872	0.627651	0.117004	0	0.107973	1	0.692044	0	973
FBgn0004171	Mst98Cb	0.197854	0.0537123	-1.88111	0.117197	0	-0.208368	0.2124	1.37823	na	151
FBgn0263021	CG43316	0.575407	0.223661	-1.36327	0.117263	0	0.0140991	0.746	1.05085	0	na
FBgn0034063	CG8389	3.34782	1.95195	-0.778304	0.117566	0	0.00114502	0.546	0.846706	0	288
FBgn0029979	CG10777	1.21252	0.929152	-0.384025	0.117641	0	0.053404	0.9628	1.00072	0	3045
FBgn0037046	CG10581	0.513295	0.195085	-1.39569	0.117742	0	na	na	#VALUE!	na	6
FBgn0014454	Acp1	2.65755	1.88562	-0.495056	0.117837	0	0.042007	0.662	0.985516	0	404
FBgn0039026	CG7029	1.5671	1.20897	-0.374314	0.11814	0	0.114144	0.9584	0.635917	0	1351
FBgn0037481	MAGE	0.641755	0.335373	-0.936256	0.118154	0	0.020329	0.8344	0.855512	0	128
FBgn0028888	CG4168	0.0624502	0.0261784	-1.25433	0.118242	0	0.0617161	0.8408	0.886764	0	1460
FBgn0033551	CG7222	2.79792	4.3733	0.644369	0.118389	0	-0.118367	0.1264	1.30375	0	672
FBgn0030941	wgn	1.56315	1.15563	-0.435779	0.118422	0	-0.0956212	0.1644	1.25594	0	876
FBgn0026169	snoRNA:Psi18S-1820	31.9956	50.3046	0.652817	0.118565	0	na	na	#VALUE!	na	na
FBgn0004244	Rdl	0.617517	0.461009	-0.421683	0.118571	0	-0.085237	0.2024	1.09936	0	5113
FBgn0001977	l(2)35Bg	3.5795	5.59695	0.644881	0.118664	0	-0.120318	0.1608	1.22623	0	1525
FBgn0035540	Syx17	0.697924	0.435777	-0.679481	0.118831	0	-0.155696	0.2012	1.46435	0	320
FBgn0051053	CG31053	0.857369	0.471325	-0.863193	0.119005	0	na	na	#VALUE!	na	142
FBgn0262486	CG43076	0.263148	0.062508	-2.07376	0.119051	0	-0.105775	0.31	1.19358	na	189
FBgn0262036	CG42847	0.298064	0.0923505	-1.69043	0.119094	0	-0.138768	0.3364	1.3273	na	238
FBgn0036680	Cpr73D	0.291115	0.148181	-0.974224	0.119233	0	-0.117767	0.1556	0.981723	0	138
FBgn0261989	CG42807	24.9032	19.5113	-0.352015	0.119347	0	0.0839932	0.784	0.524062	0	106
FBgn0065071	snoRNA:Or-CD10	34.6275	56.4027	0.703848	0.119358	0	na	na	#VALUE!	na	na
FBgn0004876	cdi	2.02828	1.54009	-0.397243	0.119417	0	-0.0370913	0.41	0.864297	0	2594
FBgn0038388	CG4287	1.93732	3.09331	0.675089	0.119431	0	-0.053654	0.0388	1.12022	0	371
FBgn0028689	Rpn6	8.71292	13.2499	0.604756	0.119675	0	0.0340796	0.7488	0.629414	0	320
FBgn0033261	CG18316	1.75867	1.19286	-0.560056	0.119704	0	0.110378	1	1.11811	na	438
FBgn0013987	MAPk-Ak2	1.85159	3.43864	0.893073	0.119715	0	-0.0399217	0.2228	1.1381	0	808
FBgn0020660	eIF-4B	16.0359	24.0878	0.586996	0.119806	0	-0.0135879	0.302	0.967296	0	483
FBgn0085484	CG34455	15.5441	23.3304	0.585846	0.119873	0	-0.0250554	0.3108	0.919719	0	321
FBgn0032810	CG13077	0.692351	1.24907	0.851278	0.119886	0	-0.150108	0.288	0.845994	na	63
FBgn0002535	Lcp4	362.991	287.49	-0.336424	0.119897	0	-0.216953	0.13	1.15864	na	312
FBgn0028480	CG17841	6.47663	5.07022	-0.353196	0.119901	0	-0.00989691	0.5072	1.01799	0	545
FBgn0085423	CG34394	2.36987	3.70998	0.646604	0.120008	0	-0.105712	0.1268	1.03462	0	2078
FBgn0263476	snoRNA:CG32479-b	12.0885	19.4312	0.684739	0.12015	0	na	na	#VALUE!	na	na
FBgn0005633	fln	0.193339	0.0435086	-2.15176	0.120411	0	-0.0301432	0.1708	1.12958	0	403
FBgn0022160	Gpo-1	1.9399	3.25504	0.746691	0.120633	0	-0.0437179	0.1164	1.13098	0	128
FBgn0024432	Dlc90F	1.10262	1.9473	0.820531	0.120654	0	-0.039181	0.1676	1.02001	0	287
FBgn0000003	7SLRNA:CR32864	13184.3	19560.6	0.569128	0.121212	0	0.316768	1	0.572632	0	na
FBgn0024289	Sodh-1	10.9262	16.2532	0.572922	0.121264	0	0.204713	1	1.43214	0	44
FBgn0032455	CG5792	1.75503	1.34525	-0.383615	0.121302	0	0.176394	0.9536	0.271053	0	91
FBgn0000057	adp	0.490994	0.843489	0.780663	0.121416	0	0.0200704	0.7068	0.820856	0	214
FBgn0250843	Pros35	9.01462	13.63	0.59645	0.121425	0	0.0140206	0.6328	0.789981	0	95
FBgn0013683	mt:ND4L	11.9483	18.9541	0.665713	0.121448	0	na	na	#VALUE!	na	na
FBgn0259896	nimC1	0.870192	1.70532	0.970634	0.121495	0	-0.00558444	0.448	0.692827	0	111
FBgn0023388	Dap160	1.0829	0.802923	-0.431572	0.121507	0	-0.139763	0.0872	1.36265	0	1601
FBgn0029161	slmo	62.7717	143.143	1.18927	0.121566	0	0.0568998	0.834	0.945717	0	407
FBgn0039611	CG14528	3.41524	2.61392	-0.385771	0.121664	0	na	na	#VALUE!	na	113
FBgn0038581	CG14314	0.378413	0.203354	-0.895973	0.121966	0	-0.0813997	0.0476	0.978563	na	139
FBgn0036454	CG17839	1.34647	1.00578	-0.420858	0.121992	0	-0.0625666	0.2048	1.22399	0	53
FBgn0036228	obst-G	2.27596	1.62189	-0.488797	0.122043	0	-0.110635	0.1192	1.19093	0	98
FBgn0037044	CG10585	1.10428	1.78751	0.694844	0.12209	0	-0.0393172	0.3676	1.03907	0	250
FBgn0032781	CG9987	1.24381	2.00467	0.688599	0.122397	0	0.129972	0.958	0.866634	0	93
FBgn0053012	CG33012	3.07453	1.60671	-0.936256	0.12244	0	0.0908409	1	0.968314	0	53
FBgn0032881	CG9319	2.08135	3.30082	0.665303	0.122575	0	na	na	#VALUE!	na	68
FBgn0041150	hoe1	0.450098	0.268533	-0.745137	0.122622	0	0.0696957	0.9644	0.836236	0	2523
FBgn0027586	CG5867	2.74175	4.37382	0.673797	0.122629	0	-0.199633	0.0824	1.54396	0	113
FBgn0028999	nerfin-1	0.473599	0.319496	-0.567869	0.122644	0	-0.0548178	0.1668	1.25154	0	1612
FBgn0034769	Obp58c	0.903912	0.477144	-0.921757	0.122801	0	-0.127868	0.0356	1.274	0	na
FBgn0030562	CG9400	0.469795	0.199061	-1.23882	0.122804	0	0.101113	0.8284	1.2957	0	200
FBgn0037461	CG15177	0.227138	0.0703753	-1.69043	0.122824	0	-0.0136607	0.4996	1.16956	na	208
FBgn0262608	CG43134	2.3544	1.4017	-0.748184	0.122831	0	na	na	#VALUE!	na	128
FBgn0036742	CG7497	3.24518	2.46449	-0.397005	0.122865	0	0.0209462	0.7564	1.15516	0	166
FBgn0260855	Sec22	2.11441	3.65102	0.788043	0.122893	0	0.309524	1	0.728935	0	698
FBgn0263039	CR43334	0.445543	0.344209	-0.372283	0.123199	0	-0.212942	0.1704	1.67022	na	na
FBgn0036827	CG6843	0.68149	0.400655	-0.766331	0.12335	0	-0.069191	0.0444	1.29123	0	na
FBgn0035852	CG7387	0.266405	0.123399	-1.11029	0.123412	0	na	na	#VALUE!	na	50
FBgn0011741	Actr13E	1.30294	2.14439	0.718798	0.123712	0	-0.070254	0.0392	1.11596	0	63
FBgn0250848	26-29-p	9.9524	7.79463	-0.352565	0.123738	0	0.0172424	0.6628	0.946431	0	108
FBgn0028473	CG8801	28.3018	22.5042	-0.330702	0.124188	0	-0.202504	0.052	1.18267	0	119
FBgn0013576	l(3)82Fd	2.11009	1.64447	-0.359685	0.12419	0	-0.155583	0.3832	1.39072	0	2726
FBgn0015524	otp	0.813003	0.503284	-0.691889	0.124293	0	-0.158923	0.1392	1.14696	0	881
FBgn0033304	Cyp6a13	1.02023	1.68045	0.719956	0.124316	0	-0.0508205	0.3868	1.316	0	133
FBgn0263072	CG43347	0.121412	0.0528736	-1.19929	0.124505	0	0.142443	0.9608	0.859975	0	1520
FBgn0033207	CG12826	2.11515	1.43742	-0.557277	0.124518	0	-0.100258	0.3276	0.575207	0	223
FBgn0263832	Rcd5	1.32913	0.950849	-0.483194	0.124918	0	-0.331542	0.0396	2.05341	na	110
FBgn0262728	Pal2	1.14939	0.780072	-0.559186	0.124956	0	-0.0557562	0.042	1.15002	0	611
FBgn0039849	CG11334	1.58581	3.05786	0.947302	0.125038	0	-0.0791092	0.1604	1.00048	0	190
FBgn0031885	Mnn1	1.20748	0.910011	-0.408045	0.125124	0	-0.176223	0.0744	1.3931	0	1685
FBgn0000261	Cat	20.102	15.8053	-0.346936	0.125129	0	-0.108023	0.2056	1.31478	0	290
FBgn0019660	roX2	22.5814	33.8263	0.583012	0.125291	0	-0.152019	0.2384	1.75168	0	na
FBgn0033327	PGRP-SC1b	2.45193	1.63528	-0.584375	0.125305	0	0.443339	0.954	0.967171	na	49
FBgn0083011	snoRNA:Psi28S-1135b	21.6108	34.3544	0.668744	0.125309	0	na	na	#VALUE!	na	na
FBgn0030653	CG7860	0.936132	0.610221	-0.617381	0.12534	0	-0.146718	0.2696	1.31466	na	198
FBgn0004619	Glu-RI	0.165855	0.0900508	-0.881115	0.125348	0	-0.00183819	0.4816	1.06148	0	303
FBgn0035675	CG6610	1.27046	2.30008	0.856338	0.125396	0	0.0641229	0.8696	0.89583	0	206
FBgn0053340	CG33340	0.211124	0.0573146	-1.88111	0.125478	0	-0.0205494	0.3468	1.01286	0	326
FBgn0050502	fa2h	1.53132	2.4694	0.689383	0.125544	0	-0.188181	0.0452	1.3332	na	212
FBgn0013672	mt:ATPase6	563.368	839.953	0.576231	0.125551	0	na	na	#VALUE!	na	na
FBgn0262562	CG43102	0.260386	0.168404	-0.628728	0.125651	0	0.0964735	0.8752	0.910889	0	1659
FBgn0032284	CG7294	10.7742	8.19869	-0.394121	0.125729	0	-0.946397	0.0456	6.05969	na	79
FBgn0051999	CG31999	1.25755	1.97057	0.648001	0.125977	0	-0.0148233	0.4168	0.987252	0	96
FBgn0032022	CG14275	3.36116	1.99602	-0.751832	0.126032	0	-0.0532208	0.0884	1.18385	0	218
FBgn0050250	tRNA:CR30250	1.11594	3.77739	1.75913	0.126263	0	na	na	#VALUE!	na	na
FBgn0082989	snoRNA:Psi28S-2442a	8.46521	14.4166	0.768111	0.126347	0	na	na	#VALUE!	na	na
FBgn0010741	l(3)01239	11.8417	17.8885	0.595155	0.126393	0	0.124609	0.95	0.881869	0	419
FBgn0259226	CG42326	0.225161	0.14194	-0.665675	0.126462	0	-0.0502986	0.3208	1.07939	0	312
FBgn0035859	CG13678	5.89312	4.30198	-0.454032	0.12661	0	0.383828	1	1.00183	0	112
FBgn0028894	CG5869	6.05708	9.3272	0.62282	0.126611	0	-0.0421489	0.0824	1.12447	0	421
FBgn0030479	Rbp1-like	0.158844	0.329883	1.05435	0.126853	0	-0.0857365	0.0836	1.10488	0	1519
FBgn0037647	RagA	2.91996	4.54678	0.638895	0.127132	0	-0.15437	0.3056	0.875103	0	381
FBgn0029665	CG14270	2.54002	4.10036	0.690909	0.127234	0	0.182329	0.9572	0.770945	0	104
FBgn0016696	Pitslre	1.6511	2.52752	0.614296	0.127482	0	0.209574	1	0.729636	0	224
FBgn0263762	CG43679	0.630636	1.39814	1.14863	0.127621	0	na	na	#VALUE!	na	171
FBgn0038181	CG9297	18.4602	14.1799	-0.380566	0.127669	0	-0.174205	0.0432	1.34381	0	989
FBgn0086683	Spf45	4.25325	6.55786	0.624661	0.127714	0	-0.0979315	0.0432	1.10727	0	115
FBgn0037625	CG11768	0.33414	0.174007	-0.941309	0.127888	0	0.162006	1	0.852573	0	4837
FBgn0037082	CG5664	0.505087	0.847231	0.746223	0.127949	0	-0.050228	0.2428	1.09861	0	1104
FBgn0261641	CG42724	0.25728	0.153918	-0.741184	0.127996	0	-0.0524053	0.1748	0.96292	0	691
[truncated: 8,435 more rows]
