# Supplementary material for: In Vivo Determination of Direct Targets of the Nonsense-Mediated Decay Pathway in Drosophila
Source: G3 (Bethesda). 2014 Jan 15;4(3):485–96. doi: 10.1534/g3.113.009357 (PMC3962487; doi:10.1534/g3.113.009357)
Supplement: Supporting Information [file supp_g3.113.009357_FileS2.xlsx]

## Sheet: Upregulated Genes
Upregulated gene p <0.01
FBgn	Gene name	FPKM control	FPKM Upf2-25G	Log2 fold change in upf2-25G	Fold change p value	3' UTR length
FBgn0028396	TotA	0.137582	45.3941	8.36607	3.80838e-66	153
FBgn0010042	GstD6	0.668655	38.567	5.84996	2.45857e-49	88
FBgn0010041	GstD5	3.54838	142.066	5.32325	4.26371e-50	na
FBgn0041183	TepI	0.0285596	1.01761	5.15506	1.54806e-23	63
FBgn0034480	CG16898	4.62306	161.02	5.12225	5.29131e-49	72
FBgn0039316	CG11893	6.9488	210.942	4.92394	1.7006e-46	126
FBgn0040104	lectin-24A	1.48487	44.5155	4.9059	6.76043e-42	80
FBgn0037850	CG14695	0.387742	9.28679	4.58201	1.55794e-28	200
FBgn0010039	GstD3	2.59838	53.1894	4.35546	5.56609e-35	84
FBgn0052437	CG32437	0.0735448	1.42161	4.27275	3.34679e-16	51
FBgn0039308	CG11889	0.431977	7.64457	4.14541	1.32222e-12	1668
FBgn0002564	Lsp1gamma	3.46174	52.0313	3.90981	1.57827e-32	97
FBgn0038309	CG6499	0.0118928	0.177976	3.90352	0.00439941	na
FBgn0263314	CG43400	0.237014	3.25134	3.77799	9.41462e-08	138
FBgn0039798	CG11313	0.207451	2.82412	3.76696	8.76014e-16	90
FBgn0010040	GstD4	3.72289	48.447	3.70191	5.32288e-27	24
FBgn0261363	CG42640	0.0181536	0.219922	3.59867	0.000347851	116
FBgn0040837	CG8620	0.336508	3.9844	3.56565	2.38114e-13	264
FBgn0259711	CG42365	2.01122	23.1842	3.52699	5.45865e-23	96
FBgn0034352	CG17669	0.244395	2.69534	3.46318	2.69043e-15	40
FBgn0034880	alphaPS5	0.0301003	0.328901	3.4498	1.35767e-06	na
FBgn0035434	dro5	0.149456	1.57628	3.39873	0.00068857	100
FBgn0038717	CG17751	0.277311	2.80959	3.34079	1.56272e-14	37
FBgn0051546	CG31546	0.091861	0.901919	3.29547	1.54106e-05	142
FBgn0010038	GstD2	10.5224	96.0854	3.19086	3.02601e-22	59
FBgn0033945	CG12868	5.03553	45.5581	3.17749	5.5946e-21	89
FBgn0034605	CG15661	0.497201	4.39351	3.14347	0.0013861	84
FBgn0004240	Dpt	0.526472	4.64638	3.14168	2.80826e-09	131
FBgn0033926	Arc1	150.758	1271.36	3.07606	6.72922e-22	1509
FBgn0262524	ver	0.625978	5.23405	3.06374	8.42559e-12	65
FBgn0031032	CG14204	0.0308894	0.257859	3.0614	0.000468548	44
FBgn0033928	Arc2	1.66252	13.6165	3.03391	8.15352e-17	204
FBgn0261839	pre-mod(mdg4)-Y	0.325483	2.6508	3.02578	0.000619001	1505
FBgn0051104	CG31104	1.51887	12.2739	3.01452	8.40007e-18	59
FBgn0051300	CG31300	0.0813236	0.656798	3.0137	2.25428e-05	144
FBgn0083123	Uhg5	4.33492	34.9341	3.01056	4.30016e-18	na
FBgn0053346	CG33346	0.21993	1.76317	3.00306	3.13664e-08	1
FBgn0003741	tra	0.13877	1.08779	2.97063	0.000340416	744
FBgn0085452	CG34423	0.799215	6.15098	2.94416	5.22145e-09	104
FBgn0033880	CG6553	0.141957	1.08748	2.93747	3.21861e-06	159
FBgn0083124	Uhg4	7.48749	55.8002	2.89771	7.47987e-17	na
FBgn0034330	CG18107	0.177446	1.3151	2.88971	0.00514935	73
FBgn0028514	CG4793	0.241219	1.77106	2.8762	3.87781e-12	na
FBgn0033240	CG2906	1.17582	8.5886	2.86875	1.946e-07	160
FBgn0262587	CG43124	1.59753	11.6269	2.86355	2.36086e-14	na
FBgn0011910	tRNA:L3:49Fb	1.08905	7.76078	2.83313	0.000422232	na
FBgn0063449	Uhg2	4.54848	31.2892	2.78221	1.17697e-14	na
FBgn0263121	Prosalpha1	1.73478	11.8419	2.77107	2.91743e-06	98
FBgn0040251	Ugt86Di	0.10793	0.734945	2.76754	7.40162e-06	62
FBgn0014865	Mtk	1.66773	11.3564	2.76754	2.88628e-09	79
FBgn0036806	Cyp12c1	7.29362	49.6224	2.76629	1.3314e-17	13
FBgn0039086	CG16732	0.547825	3.64365	2.7336	4.33231e-05	173
FBgn0040319	Gclc	4.37286	28.9905	2.72893	8.6864e-14	952
FBgn0262588	CG43125	1.66745	10.9983	2.72156	3.93802e-13	na
FBgn0259936	Uhg3	8.42876	54.979	2.70549	4.55568e-16	na
FBgn0029766	CG15784	4.63848	30.2513	2.70527	1.28655e-16	117
FBgn0261113	Xrp1	10.9738	71.4972	2.70383	3.5076e-17	345
FBgn0003936	snRNA:U5:35D	0.87681	5.68029	2.69563	0.000228482	na
FBgn0033205	CG2064	5.27984	33.2753	2.65589	1.29043e-15	108
FBgn0034331	CG15067	0.220332	1.38695	2.65416	0.000309577	140
FBgn0037122	CG14570	0.0939896	0.574104	2.61074	0.0071757	67
FBgn0053469	CG33469	0.471295	2.82581	2.58396	1.49297e-06	41
FBgn0031033	CG14219	0.512563	2.98791	2.54334	5.41367e-11	na
FBgn0043021	snRNA:U5:38ABb	1.10715	6.42454	2.53674	0.000284278	na
FBgn0033835	IM10	4.73811	27.2495	2.52385	4.47655e-13	122
FBgn0038347	CG18522	12.7469	72.2697	2.50324	2.49128e-15	189
FBgn0010043	GstD7	1.94706	10.8605	2.47972	4.19906e-11	35
FBgn0033777	CG17574	4.31555	23.9094	2.46996	9.87338e-14	379
FBgn0032669	CG15155	3.79993	20.6088	2.43922	1.03103e-12	117
FBgn0042206	GstD10	8.17156	43.9691	2.42781	1.2613e-13	139
FBgn0262881	CG43236	0.552851	2.95479	2.41809	0.00236052	65
FBgn0019890	Smg5	0.556626	2.96634	2.41391	5.8995e-05	469
FBgn0037922	CG14711	3.56616	18.982	2.41219	2.6906e-07	113
FBgn0250832	Dup99B	0.323983	1.70848	2.39873	0.00492397	168
FBgn0053855	His1:CG33855	0.15658	0.812952	2.37627	0.00111788	93
FBgn0053858	His1:CG33858	0.15658	0.812952	2.37627	0.00114424	93
FBgn0051694	CG31694	8.76356	44.4506	2.34261	2.07653e-13	544
FBgn0083120	Uhg8	2.12373	10.6569	2.32712	9.30782e-09	na
FBgn0033153	Gadd45	0.289263	1.44773	2.32334	2.2263e-06	743
FBgn0053470	CG33470	17.0054	84.91	2.31994	6.96983e-10	354
FBgn0001149	GstD1	66.2835	329.445	2.31332	2.96922e-13	395
FBgn0034160	CG5550	9.83933	48.6454	2.30567	8.23836e-11	160
FBgn0038083	CG5999	3.74145	18.3587	2.2948	3.02708e-12	70
FBgn0262794	CG43175	0.933746	4.54423	2.28293	4.32808e-06	76
FBgn0039319	CG13659	1.28153	6.215	2.27789	1.84234e-10	27
FBgn0053861	His1:CG33861	0.201317	0.972354	2.27202	0.000655007	93
FBgn0033836	CG18278	0.573571	2.75898	2.26609	2.25631e-08	128
FBgn0051080	TwdlH	0.174859	0.841103	2.26609	0.00181433	133
FBgn0011834	Ser6	2.90467	13.9003	2.25867	1.35445e-10	105
FBgn0027657	glob1	17.5609	83.9806	2.25769	1.52774e-12	675
FBgn0036290	CG10638	4.64644	22.1286	2.25172	8.18508e-12	172
FBgn0028740	CG6362	0.251756	1.19859	2.25123	4.45695e-06	na
FBgn0085488	CG34459	0.113807	0.540673	2.24817	0.00691015	73
FBgn0034328	IM23	0.259186	1.23134	2.24817	0.00436016	82
FBgn0051288	CG31288	8.97858	42.0698	2.22823	5.37361e-12	33
FBgn0053225	CG33225	1.22481	5.72573	2.2249	1.07753e-08	85
FBgn0034512	CG18067	2.84461	13.2474	2.21941	7.46641e-10	53
FBgn0044872	FucTC	0.603169	2.80889	2.21936	1.19982e-07	156
FBgn0025583	IM2	3.18583	14.8146	2.21727	1.62061e-08	158
FBgn0046322	p38c	0.432615	2.00691	2.21382	3.21063e-06	92
FBgn0053082	CG33082	0.175177	0.811423	2.21164	0.00713157	159
FBgn0003935	snRNA:U5:34A	8.22457	38.0964	2.21164	3.66008e-08	na
FBgn0020388	Pcaf	0.802159	3.6595	2.18969	1.15161e-09	217
FBgn0037936	CG6908	12.6342	56.792	2.16835	1.1776e-11	65
FBgn0037354	CG12171	10.8453	48.4144	2.15836	2.96962e-11	175
FBgn0002641	mal	1.15078	5.09917	2.14765	3.5435e-10	284
FBgn0041579	AttC	1.50593	6.60791	2.13354	4.88535e-08	118
FBgn0039644	CG11897	1.02919	4.50168	2.12896	5.10849e-06	423
FBgn0034501	CG13868	8.32327	36.0387	2.11432	9.14809e-11	796
FBgn0261429	CR42646	0.0581219	0.248513	2.09617	0.00556409	na
FBgn0041780	Ssl2	0.241669	1.03331	2.09617	0.000154208	258
FBgn0030893	RhoGAP16F	0.232796	0.995367	2.09617	0.00936331	536
FBgn0014031	Spat	6.41072	26.8419	2.06593	2.23803e-10	57
FBgn0053868	His2B:CG33868	0.253349	1.05745	2.0614	0.00666283	na
FBgn0067905	IM14	1.6383	6.80184	2.05373	0.00101286	49
FBgn0012042	AttA	1.01756	4.20012	2.04532	2.60269e-06	74
FBgn0262880	CG43235	0.281454	1.16119	2.04463	0.00294799	253
FBgn0030657	cerv	0.373411	1.50484	2.01077	0.00075939	166
FBgn0050090	CG30090	0.644336	2.59465	2.00966	1.48202e-05	101
FBgn0034756	Cyp6d2	0.486159	1.9564	2.0087	2.91348e-06	108
FBgn0032913	CG9259	3.40148	13.4565	1.98406	3.39359e-09	164
FBgn0031643	CG3008	2.16801	8.54086	1.97801	4.96897e-09	160
FBgn0002562	Lsp1alpha	0.610557	2.37696	1.96092	3.58829e-07	na
FBgn0262531	CG43085	3.163	12.2848	1.95751	4.87067e-08	na
FBgn0031887	CG11289	0.119486	0.463584	1.95599	0.0073336	4
FBgn0050109	CG30109	1.39043	5.38711	1.95399	2.3913e-06	242
FBgn0033978	Cyp6a23	5.98492	23.0072	1.94268	2.26404e-09	220
FBgn0035824	CG8281	0.351229	1.33489	1.92624	0.000297844	110
FBgn0031517	CG15406	2.61447	9.81504	1.90848	2.03548e-08	31
FBgn0045800	Uhg1	4.38138	16.4004	1.90428	2.56778e-08	na
FBgn0043022	snRNA:U5:38ABa	2.53064	9.46774	1.90352	0.0010239	na
FBgn0047334	BG642312	2.69459	9.9502	1.88466	0.00611706	155
FBgn0004183	snRNA:U1:82Eb	9.55354	35.2621	1.88401	1.09664e-06	na
FBgn0035170	dpr20	0.103579	0.379607	1.87377	0.00237962	561
FBgn0003923	snRNA:U2:38ABb	4.10152	14.764	1.84785	3.06748e-05	na
FBgn0250753	exba	18.1158	65.2061	1.84776	7.22342e-09	721
FBgn0035265	CG18173	1.47029	5.2614	1.83934	2.58956e-07	377
FBgn0041627	Ku80	0.390424	1.3968	1.83901	1.48865e-05	109
FBgn0037921	CG6808	3.7258	13.2113	1.82614	9.09336e-07	259
FBgn0260770	CG42568	3.43592	12.1483	1.82199	0.000286743	113
FBgn0040606	CG6503	1.40313	4.94686	1.81786	0.000208626	110
FBgn0033659	Damm	0.645949	2.27188	1.81439	0.000141097	167
FBgn0039152	Rootletin	0.204346	0.715064	1.80706	5.98171e-06	490
FBgn0028855	CG15282	60.3744	211.185	1.8065	2.3471e-08	214
FBgn0038730	CG6300	1.16433	4.07262	1.80645	5.54255e-07	596
FBgn0052279	dro2	0.872037	3.04287	1.80297	0.00378465	94
FBgn0030004	CG10958	0.188168	0.653699	1.79661	0.000548392	224
FBgn0031805	CG9505	0.412686	1.43019	1.7931	3.02859e-05	96
FBgn0011774	Irbp	0.720062	2.47235	1.77969	5.08265e-06	162
FBgn0036834	CG6836	0.552429	1.89181	1.77591	0.000119263	74
FBgn0053337	CG33337	1.22297	4.18595	1.77517	1.02101e-06	na
FBgn0052475	mthl8	0.921979	3.14983	1.77247	8.99453e-07	230
FBgn0038082	CG5724	8.47455	28.6879	1.75924	4.62963e-08	97
FBgn0002563	Lsp1beta	4.05824	13.5783	1.74238	6.56127e-08	147
FBgn0263460	snoRNA:CG31191-a	6.69564	22.3966	1.74198	4.71234e-05	na
FBgn0050414	CG30414	0.340656	1.13845	1.74068	0.00598835	34
FBgn0032981	CG3635	0.692653	2.31374	1.74002	0.0040041	360
FBgn0037391	CG2017	1.15507	3.85463	1.73861	0.00011117	235
FBgn0039310	CG11878	0.328315	1.09538	1.73827	0.00129123	72
FBgn0083023	snoRNA:Psi18S-640d	4.29339	14.3143	1.73727	0.000442618	na
FBgn0034312	CG10916	1.82161	6.0485	1.73137	5.33782e-06	89
FBgn0050424	CG30424	0.528012	1.74526	1.7248	0.00111189	282
FBgn0034329	IM1	2.63711	8.67656	1.71817	7.25952e-05	149
FBgn0039886	CG2003	0.849664	2.79455	1.71765	0.00217381	11
FBgn0032663	CG15153	1.02728	3.37269	1.71508	4.14057e-05	na
FBgn0086254	CG6084	30.9712	101.638	1.71445	1.09384e-07	266
FBgn0034899	CG13560	1.648	5.38449	1.70809	5.62078e-05	74
FBgn0034407	DptB	1.52401	4.94948	1.69941	0.000550611	55
FBgn0039315	CG13658	1.41542	4.57114	1.69132	8.99279e-06	54
FBgn0051633	CG31633	1.28495	4.13789	1.68718	9.97822e-06	137
FBgn0024491	Bin1	2.39048	7.6964	1.68688	2.63798e-05	94
FBgn0003922	snRNA:U2:38ABa	194.488	624.91	1.68397	3.29216e-07	na
FBgn0003920	snRNA:U2:14B	194.54	624.537	1.68272	3.36198e-07	na
FBgn0051549	CG31549	2.01758	6.46045	1.67901	5.94942e-06	152
FBgn0034759	CG13511	0.841337	2.67925	1.67107	0.000561283	84
FBgn0038832	CG15695	0.430908	1.36477	1.66321	6.66617e-05	358
FBgn0024912	agt	0.54949	1.74034	1.66321	0.00434871	30
FBgn0033375	CG8078	1.37154	4.30543	1.65037	2.81875e-05	380
FBgn0051044	CR31044	0.332422	1.04288	1.64948	2.29537e-05	na
FBgn0039328	CHKov2	1.07435	3.36866	1.64871	3.11441e-05	163
FBgn0015039	Cyp9b2	22.859	71.3306	1.64176	2.15379e-07	99
FBgn0263241	Mocs1	1.91426	5.96582	1.63994	3.75687e-05	823
FBgn0004191	snRNA:U2:34ABa	212.587	657.937	1.6299	7.97066e-07	na
FBgn0041721	snRNA:U12:73B	2.78516	8.54048	1.61656	0.000812839	na
FBgn0037637	CG9836	7.51923	22.9883	1.61224	1.60175e-06	384
FBgn0036575	CG5157	0.88768	2.71105	1.61074	0.000180289	218
FBgn0030189	CG2909	0.57953	1.76993	1.61074	0.000145049	346
FBgn0083028	snoRNA:Psi18S-525k	8.17825	24.8456	1.60313	0.000149267	na
FBgn0039015	Takl2	0.422085	1.28027	1.60084	0.00567761	56
FBgn0262808	CG43179	1.43478	4.33325	1.59462	0.000473631	na
FBgn0053511	CG33511	0.55797	1.67612	1.58687	0.00120061	na
FBgn0032032	CG17294	0.947877	2.83125	1.57867	0.000372667	195
FBgn0083031	snoRNA:Psi18S-525h	2.52947	7.52828	1.57349	0.00964014	na
FBgn0031522	CG3285	2.93474	8.7081	1.56913	5.52921e-06	195
FBgn0036552	CG17028	1.00996	2.98548	1.56367	0.0026894	266
FBgn0032986	CG3262	7.10492	20.9799	1.56212	5.89527e-06	698
FBgn0037562	CG11671	0.725451	2.13681	1.55851	0.00476942	100
FBgn0038731	CG11659	1.4432	4.24812	1.55756	2.75187e-05	14
FBgn0063493	GstE7	10.0957	29.6897	1.55622	3.70688e-06	62
FBgn0025879	Timp	1.28389	3.76788	1.55323	5.08072e-05	639
FBgn0263489	unsRNA:d-a	3.69759	10.8248	1.54968	0.00105505	na
FBgn0034011	CG8160	1.99749	5.84014	1.54781	5.30494e-05	416
FBgn0083015	snoRNA:Psi18S-920	83.4106	243.039	1.54288	4.49431e-06	na
FBgn0036532	CG13445	1.42592	4.15292	1.54223	0.00541533	94
FBgn0038718	CG17752	11.1262	32.3407	1.53938	2.07283e-06	57
FBgn0038107	CG17327	2.08299	6.05097	1.53851	0.0001127	54
FBgn0038035	lig3	1.12979	3.27042	1.53342	2.55684e-05	89
FBgn0039260	Smg6	0.865816	2.49397	1.52631	3.13359e-05	356
FBgn0039218	Rpb10	8.42573	24.2575	1.52556	4.11322e-05	96
FBgn0260401	MED9	4.60876	13.2313	1.52151	3.31532e-05	374
FBgn0032744	Ttc19	1.24989	3.57331	1.51546	0.00012441	85
FBgn0031219	CG13694	0.893547	2.54703	1.5112	0.000618015	348
FBgn0034741	CG4269	1.15442	3.26323	1.49913	0.00309011	129
FBgn0030357	Sclp	0.859175	2.42795	1.49871	0.00339893	763
FBgn0039087	CG10168	0.507433	1.42879	1.4935	0.00132945	na
FBgn0053301	CG33301	4.77348	13.4348	1.49287	9.74739e-06	58
FBgn0010381	Drs	12.5409	35.2117	1.48941	2.83047e-05	111
FBgn0082922	snoRNA:Or-aca4	209.239	587.153	1.48858	5.64326e-06	na
FBgn0034959	CG11388	0.523357	1.46518	1.48521	0.00137294	34
FBgn0083008	snoRNA:Psi28S-1135e	20.353	56.6885	1.47782	6.40454e-05	na
FBgn0261452	scaRNA:mgU2-25	3.17551	8.8412	1.47726	0.00920829	na
FBgn0034219	mthl4	3.19187	8.86866	1.47432	1.98949e-05	123
FBgn0030510	CG12177	1.14194	3.16773	1.47197	0.000126809	471
FBgn0028956	mthl3	11.3073	31.327	1.47014	7.63288e-06	300
FBgn0086659	snoRNA:Psi18S-176	184.891	511.412	1.46781	8.95257e-06	na
FBgn0054003	nimB3	3.59498	9.92716	1.4654	0.000271112	23
FBgn0031559	CG3513	1.56707	4.29768	1.45549	0.00353711	142
FBgn0037708	CG9386	1.04183	2.84295	1.44827	0.000303418	67
FBgn0083039	snoRNA:Psi18S-301	29.3298	79.9735	1.44715	6.1553e-05	na
FBgn0003931	snRNA:U4:38AB	11.3166	30.6448	1.4372	0.000390615	na
FBgn0050382	CG30382	17.7611	48.066	1.4363	0.000331828	98
FBgn0030474	CG15747	0.289715	0.781783	1.43213	0.0030546	1415
FBgn0035476	CG12766	2.36031	6.36808	1.43188	0.000146558	71
FBgn0051370	CG31370	1.79042	4.82905	1.43144	0.000135286	120
FBgn0000592	Est-6	2.78679	7.49536	1.4274	3.80458e-05	161
FBgn0035176	CG13905	11.0335	29.5537	1.42145	2.33699e-05	196
FBgn0004188	snRNA:U6:96Aa	15.206	40.2674	1.40497	0.000515823	na
FBgn0041720	snRNA:U2:34ABc	372.759	986.868	1.40461	2.47064e-05	na
FBgn0004192	snRNA:U2:34ABb	372.968	987.241	1.40435	2.48101e-05	na
FBgn0085466	CG34437	1.20384	3.18641	1.40429	0.00155105	44
FBgn0003934	snRNA:U5:23D	5.90341	15.6256	1.40429	0.00343642	na
FBgn0029932	CG4607	0.767811	2.02978	1.4025	0.0065276	485
FBgn0039006	Cyp6d4	2.8957	7.63277	1.39829	5.03501e-05	247
FBgn0038020	GstD9	4.58742	12.0898	1.39804	0.000116302	61
FBgn0004189	snRNA:U6:96Ab	14.9244	39.1972	1.39308	0.000613261	na
FBgn0033320	CG8586	0.624022	1.63833	1.39256	0.00224687	96
FBgn0262108	CR42861	1.15253	3.02452	1.3919	0.00661355	na
FBgn0004190	snRNA:U6:96Ac	14.8305	38.7958	1.38733	0.00066325	na
FBgn0039311	CG10513	7.649	19.96	1.38377	3.17534e-05	72
FBgn0042105	CG18748	5.82521	15.1732	1.38114	0.0031379	199
FBgn0051278	CG31278	0.99803	2.59278	1.37735	0.00413022	77
FBgn0001281	janB	1.06809	2.77447	1.37719	0.00760825	60
FBgn0038893	CG6353	1.34689	3.49563	1.37592	0.000709114	643
FBgn0086370	sra	2.82717	7.30929	1.37037	8.02248e-05	678
FBgn0035144	CG17181	0.209906	0.542555	1.37003	0.00887691	1160
FBgn0031060	CG14231	0.740171	1.91258	1.36959	0.00144501	624
FBgn0041581	AttB	1.56536	4.02234	1.36154	0.00126737	190
FBgn0003938	snRNA:U5:63BC	105.007	269.179	1.35808	6.67401e-05	na
FBgn0053494	CG33494	2.46202	6.29385	1.3541	0.000663006	456
FBgn0050000	CG30000	6.55096	16.7168	1.35152	8.69054e-05	211
FBgn0083020	snoRNA:Psi18S-640g	5.5278	14.0924	1.35014	0.00648388	na
FBgn0028950	CG15255	3.62636	9.19216	1.34188	0.000156699	168
FBgn0031249	CG11911	47.499	120.341	1.34116	3.25476e-05	109
FBgn0058439	CG40439	6.30356	15.9263	1.33717	0.000195273	133
FBgn0052195	CG32195	1.31674	3.32454	1.33619	0.00011006	3390
FBgn0030559	CG13404	1.21448	3.06329	1.33474	0.00126577	831
FBgn0083003	snoRNA:Psi28S-1175c	39.7308	100.2	1.33456	0.000176846	na
FBgn0030719	eIF5	12.8672	32.3902	1.33186	5.80638e-05	124
FBgn0050005	CG30005	2.22348	5.58345	1.32834	0.00142817	125
FBgn0037781	Fancl	1.16708	2.92846	1.32724	0.00157685	39
FBgn0086667	snoRNA:Psi28S-3342	141.343	354.541	1.32675	7.49468e-05	na
FBgn0052751	CG32751	0.499015	1.25138	1.32636	0.00619594	na
FBgn0023530	CG3740	1.68048	4.2101	1.32498	0.0020132	118
FBgn0051793	CG31793	1.66679	4.17247	1.32383	0.0065867	4152
FBgn0083045	snoRNA:Psi18S-1389b	15.94	39.8031	1.32023	0.000600592	na
FBgn0030679	CG8206	8.79932	21.9648	1.31973	9.90851e-05	264
FBgn0032793	CG10189	1.08643	2.70688	1.31703	0.00192592	29
FBgn0043458	CG12084	1.72563	4.29159	1.31439	0.000174611	803
FBgn0012036	Aldh	63.662	158.052	1.3119	4.47604e-05	128
FBgn0011822	pcl	5.09875	12.6238	1.30793	0.00015333	47
FBgn0022787	Hel89B	1.84102	4.54984	1.30531	9.48105e-05	126
FBgn0040736	IM3	5.12217	12.6443	1.30366	0.00191901	115
FBgn0003082	phr	1.27363	3.14293	1.30317	0.00118967	32
FBgn0086672	snoRNA:Or-aca5	121.336	299.053	1.3014	0.000129448	na
FBgn0065046	snoRNA:U3:9B	64.326	158.31	1.29928	0.000164239	na
FBgn0053813	His1:CG33813	1.61053	3.95318	1.29547	0.0021855	93
FBgn0020653	Trxr-1	5.79291	14.1759	1.29108	0.000251962	345
FBgn0053816	His1:CG33816	1.49869	3.65031	1.28432	0.00282866	93
FBgn0036950	CG6996	1.87226	4.5508	1.28134	0.000820639	642
FBgn0023000	mth	0.62417	1.51635	1.28059	0.0070016	277
FBgn0010173	RpA-70	2.6792	6.48943	1.27629	0.000261678	242
FBgn0033905	CG18324	1.70152	4.12047	1.27599	0.00420539	124
FBgn0015037	Cyp4p1	9.01996	21.8212	1.27454	0.000139018	97
FBgn0263081	CG43349	2.37731	5.74857	1.27387	0.00719943	128
FBgn0003961	Uro	21.3205	51.518	1.27284	0.000103861	170
FBgn0083007	snoRNA:Psi28S-1135f	114.136	275.101	1.2692	0.000185634	na
FBgn0262732	mbf1	5.2558	12.6463	1.26674	0.000905435	1002
FBgn0053828	His1:CG33828	1.43159	3.44309	1.26609	0.00365245	93
FBgn0032845	CG10747	1.29659	3.10926	1.26184	0.00169017	393
FBgn0053822	His1:CG33822	1.44277	3.45903	1.26153	0.00374748	93
FBgn0053819	His1:CG33819	1.44277	3.45903	1.26153	0.00374748	93
FBgn0053825	His1:CG33825	1.44277	3.44309	1.25486	0.0039785	93
FBgn0053810	His1:CG33810	1.44277	3.44309	1.25486	0.00398178	93
FBgn0003930	snRNA:U4:39B	59.4882	141.842	1.25361	0.000342594	na
FBgn0037347	CG1427	1.5681	3.73693	1.25283	0.00111718	22
FBgn0053831	His1:CG33831	1.43159	3.41121	1.25267	0.00412282	93
FBgn0037935	CG6834	2.2342	5.31207	1.24952	0.00030574	122
FBgn0034915	eIF6	4.06884	9.64248	1.24479	0.000520984	89
FBgn0024222	ird5	1.94494	4.60658	1.24397	0.000500448	233
FBgn0039902	CG2177	7.03043	16.4956	1.23039	0.00362816	1858
FBgn0051019	CG31019	1.2884	3.02191	1.22988	0.00144206	na
FBgn0030354	Upf1	1.27807	2.99645	1.22929	0.000434168	801
FBgn0032805	CG10337	3.81844	8.94074	1.22741	0.000649005	429
FBgn0033221	CG12825	14.3917	33.5864	1.22265	0.000352657	100
FBgn0030263	CG2076	3.5259	8.22312	1.2217	0.000615226	92
FBgn0063491	GstE9	11.9749	27.8028	1.21522	0.000339546	79
FBgn0082980	snoRNA:Psi28S-2996	29.7612	69.0456	1.21412	0.00102346	na
FBgn0033724	CG8501	1.73453	4.01386	1.21045	0.00285014	152
FBgn0082988	snoRNA:Psi28S-2442b	101.969	235.789	1.20936	0.000391688	na
FBgn0004228	mex1	18.4732	42.4766	1.20123	0.000370504	406
FBgn0082999	snoRNA:Psi28S-1192c	11.6174	26.7058	1.20086	0.00465837	na
FBgn0085736	CG40472	10.24	23.4942	1.19809	0.00099486	41
FBgn0263481	snoRNA:lola-b	9.85632	22.5829	1.19611	0.00451648	na
FBgn0082994	snoRNA:Psi28S-1837c	15.6071	35.7343	1.19511	0.0027122	na
FBgn0031144	CG1529	0.332422	0.758927	1.19094	0.00930073	1610
FBgn0038953	CG18596	1.47058	3.34799	1.18691	0.000850761	146
FBgn0031977	baf	5.42845	12.3505	1.18596	0.00157612	188
FBgn0083009	snoRNA:Psi28S-1135d	35.9301	81.2489	1.17715	0.00121307	na
FBgn0260746	Ect3	0.955221	2.15882	1.17634	0.00304214	160
FBgn0025881	snoRNA:Me18S-A1576	18.8426	42.563	1.1756	0.00342092	na
FBgn0053281	CG33281	3.1319	7.07201	1.17508	0.000922004	60
FBgn0053052	CG33052	0.81884	1.84868	1.17484	0.00969537	283
FBgn0035166	CG13902	1.04887	2.366	1.17362	0.00674187	78
FBgn0029833	CG5941	2.24299	5.04972	1.17078	0.00540886	621
FBgn0010622	l(2)06496	2.02907	4.56171	1.16876	0.0028395	512
FBgn0027082	Aats-pro	1.04942	2.35856	1.16832	0.00556433	30
FBgn0030326	CG2444	3.57316	8.02887	1.168	0.00356826	196
FBgn0262683	CG43153	7.31561	16.4153	1.16599	0.0011827	42
FBgn0035770	pst	21.3981	47.8016	1.15958	0.000729338	263
FBgn0036007	path	10.8369	24.1647	1.15695	0.00121902	1144
FBgn0036501	CG7272	15.3461	34.1212	1.1528	0.000637307	351
FBgn0039107	CG10300	1.2098	2.6833	1.14924	0.00592536	517
FBgn0037222	CG14642	2.99219	6.62409	1.14652	0.00327972	719
FBgn0082954	snoRNA:Psi28S-3571	41.778	92.4467	1.14588	0.00153755	na
FBgn0024973	CG2701	0.77098	1.6896	1.13192	0.00575017	65
FBgn0004187	snRNA:U1:95Cc	330.638	722.961	1.12866	0.000869616	na
FBgn0031678	CG31918	0.988248	2.16053	1.12844	0.00481568	265
FBgn0038873	CG5892	0.602261	1.31534	1.12697	0.00960977	89
FBgn0031683	CG4230	1.45244	3.17117	1.12654	0.0043406	910
FBgn0031389	CG4259	3.12583	6.8127	1.12399	0.00344748	118
FBgn0259237	CG42335	2.32215	5.03102	1.11539	0.0032071	43
FBgn0034724	babos	1.8392	3.98334	1.1149	0.00626762	166
FBgn0082960	snoRNA:Psi28S-3405a	11.7652	25.4591	1.11365	0.00880105	na
FBgn0051974	CG31974	9.12936	19.7496	1.11324	0.000907765	53
FBgn0038783	CG4367	13.5144	29.2251	1.11271	0.00130121	124
FBgn0263472	snoRNA:2R:9445205	50.2838	108.732	1.11261	0.00171485	na
FBgn0053965	CG33965	2.71616	5.86677	1.111	0.00438985	na
FBgn0037719	bocksbeutel	1.88583	4.07235	1.11066	0.00410951	306
FBgn0030593	CG9512	15.3968	33.1304	1.10552	0.000755274	93
FBgn0031910	CG15818	6.02143	12.9558	1.10542	0.00156798	423
FBgn0083040	snoRNA:Psi18S-1854c	57.5347	123.717	1.10454	0.0018941	na
FBgn0037934	CG6830	6.16221	13.241	1.10349	0.000949008	19
FBgn0031432	Cyp309a1	9.31496	20.0028	1.10258	0.000964424	20
FBgn0086658	snoRNA:Psi28S-1180	34.7712	74.4345	1.09808	0.00280542	na
FBgn0030041	CG12116	7.77807	16.6284	1.09617	0.00130801	490
FBgn0031560	CG16713	41.1468	87.8989	1.09506	0.00142643	21
FBgn0034184	CG9646	1.00288	2.14194	1.09476	0.00369108	330
FBgn0023479	Tequila	3.22951	6.88997	1.09318	0.00239029	435
FBgn0086600	snoRNA:Psi18S-1347c	15.4092	32.8445	1.09187	0.00712472	na
FBgn0085194	CG34165	8.02654	17.0716	1.08875	0.00353763	136
FBgn0083968	CG34132	21.5217	45.7182	1.08698	0.00221831	134
FBgn0040070	Trx-2	27.5236	58.4636	1.08687	0.00113325	367
FBgn0083027	snoRNA:Psi18S-531	79.6209	168.947	1.08535	0.00205728	na
FBgn0039091	CG10182	17.0706	36.1334	1.08182	0.00133395	na
FBgn0263445	CR43468	7.3327	15.5095	1.08074	0.00168714	na
FBgn0030929	CG15043	18.0811	38.2406	1.08062	0.00168393	117
FBgn0042173	CG18853	2.2386	4.73038	1.07936	0.00592162	32
FBgn0040609	CG3348	13.0113	27.4332	1.07616	0.00282066	129
FBgn0261606	RpL27A	9.67919	20.3961	1.07533	0.0095043	110
FBgn0086670	snoRNA:Psi28S-2622	250.011	522.677	1.06393	0.0017042	na
FBgn0029820	CG16721	2.9786	6.19767	1.05709	0.00274204	611
FBgn0033821	CG10799	5.47675	11.3901	1.05639	0.00568259	41
FBgn0037846	CG6574	3.00485	6.24519	1.05545	0.00348329	252
FBgn0038180	Cht5	2.52034	5.19907	1.04464	0.00388664	204
FBgn0250757	CG42235	2.03602	4.18208	1.03847	0.00229872	249
FBgn0083001	snoRNA:Psi28S-1192a	47.0608	96.2127	1.0317	0.00478252	na
FBgn0082962	snoRNA:Psi28S-3385a	22.1626	45.1378	1.02621	0.00806422	na
FBgn0035827	Srp9	5.28539	10.7139	1.0194	0.0059609	485
FBgn0036702	CG6512	5.75024	11.6279	1.01589	0.00263242	498
FBgn0053158	CG33158	1.3787	2.78004	1.0118	0.00617581	137
FBgn0031974	CG12560	3.24149	6.51185	1.00641	0.00901882	121
FBgn0004512	Mdr49	3.41651	6.848	1.00316	0.00967443	101
FBgn0003231	ref(2)P	18.5147	37.0907	1.00238	0.00440218	246
FBgn0262124	uex	19.912	39.8807	1.00205	0.00477495	35
FBgn0039482	CG14258	9.89855	19.7795	0.998717	0.00517208	88
FBgn0039436	TwdlB	4.02714	8.0466	0.998624	0.00669036	117
FBgn0051789	CG31789	92.0909	183.609	0.995505	0.00316436	166
FBgn0039440	TwdlJ	12.04	23.9613	0.992874	0.00407159	na
FBgn0041182	TepII	5.18372	10.3006	0.990672	0.0095061	108
FBgn0034275	CG5002	2.37354	4.70441	0.986971	0.00744014	68
FBgn0259727	CG42381	4.45193	8.77379	0.97877	0.00537839	1930
FBgn0004624	CaMKII	6.95002	13.6928	0.978329	0.00812355	1261
FBgn0004186	snRNA:U1:95Cb	1528.57	2986.72	0.966382	0.00475855	na
FBgn0004185	snRNA:U1:95Ca	1526.61	2981.05	0.96549	0.0048027	na
FBgn0003916	snRNA:U1:21D	1526.42	2979.65	0.964988	0.00482805	na
FBgn0031263	CG2789	38.7593	74.7302	0.947149	0.00848034	208
FBgn0083057	snoRNA:Psi18S-110	169.438	323.978	0.935134	0.0080949	na
FBgn0260987	vtd	3.89103	7.43972	0.935099	0.00885103	64
FBgn0039226	Ude	10.8602	20.7296	0.932644	0.00711538	359
FBgn0001218	Hsc70-3	15.3136	29.0364	0.923045	0.00970749	917
FBgn0031561	CG16712	151.207	284.033	0.909533	0.00804169	50
FBgn0014184	Oda	31.2054	58.1388	0.897705	0.00968912	826
FBgn0035670	CG10472	37.34	69.0956	0.887874	0.00899306	46

## Sheet: Downregualted Genes
Downregualted genes p <0.01
FBgn	Gene name	FPKM control	FPKM Upf2-25G	Log2 fold change in upf2-25G	Fold change p value	3' UTR length
FBgn0023495	Lip3	7.96211	0.269675	-4.88386	3.62176e-30	91
FBgn0033726	Cpr49Ad	4.7511	0.200001	-4.57019	7.26211e-15	na
FBgn0039476	CG6271	31.5008	1.44481	-4.44644	6.31601e-35	25
FBgn0036622	CG4753	2.77274	0.131727	-4.39569	1.05168e-07	153
FBgn0261997	CG42815	16.4437	0.79524	-4.37	1.23959e-20	na
FBgn0035790	Cyp316a1	0.202686	0.00996126	-4.34678	0.00437357	na
FBgn0031741	CG11034	0.356243	0.0183517	-4.27887	6.86127e-07	na
FBgn0013772	Cyp6a8	3.27259	0.176919	-4.20927	2.70222e-21	230
FBgn0038095	Cyp304a1	2.0239	0.116716	-4.11607	8.44549e-17	158
FBgn0262146	MtnE	97.0384	6.70208	-3.85587	6.24373e-29	150
FBgn0032304	CG17134	2.72027	0.193283	-3.81496	1.43177e-14	60
FBgn0053192	MtnD	66.1256	5.53766	-3.57786	7.8538e-24	84
FBgn0030376	CG2750	0.0841391	0.00734194	-3.51854	0.000318161	103
FBgn0032945	CG8665	21.1249	1.95789	-3.43157	4.71514e-26	758
FBgn0050376	CG30376	0.320196	0.0304236	-3.39569	0.00590352	127
FBgn0002869	MtnB	58.5924	5.94449	-3.30109	3.2483e-21	100
FBgn0033486	CG11866	1.94077	0.207454	-3.22576	0.00206762	425
FBgn0034659	CG4021	0.349642	0.0373742	-3.22576	0.00199206	138
FBgn0051089	CG31089	2.14892	0.233597	-3.20152	5.58439e-10	88
FBgn0259229	CG42329	2.38799	0.274377	-3.12156	3.03604e-15	331
FBgn0030277	CG1394	0.449345	0.0519262	-3.11329	0.00304535	184
FBgn0031171	CG1801	0.0706043	0.00838566	-3.07376	0.00427926	97
FBgn0039475	CG6277	7.22164	0.859918	-3.07006	6.95439e-16	29
FBgn0033296	Mal-A7	3.20833	0.389668	-3.04151	8.63078e-15	na
FBgn0034416	CG15109	0.238319	0.0291139	-3.03312	0.00488609	191
FBgn0051709	CG31709	0.637306	0.084103	-2.92176	0.000723161	278
FBgn0051624	CG31624	0.544994	0.0739758	-2.88111	0.00268352	214
FBgn0034901	CG11300	3.61288	0.492748	-2.87423	3.24457e-09	73
FBgn0033286	CG2127	0.301837	0.0421754	-2.83929	0.00100493	661
FBgn0052081	CG32081	0.249965	0.0365394	-2.7742	0.00498623	125
FBgn0036496	CG7804	0.320784	0.0498757	-2.68519	0.000970607	425
FBgn0033065	Cyp6w1	5.95945	0.949599	-2.64979	2.37189e-14	51
FBgn0034441	CG10081	2.576	0.413165	-2.64034	3.4566e-13	65
FBgn0034624	CG17974	0.732387	0.125259	-2.54769	3.57589e-06	868
FBgn0032067	CG9465	2.87591	0.511748	-2.49051	2.35766e-12	na
FBgn0033868	S-Lap7	0.40704	0.0742025	-2.45563	0.000181747	235
FBgn0259795	loopin-1	0.733168	0.133967	-2.45227	2.43589e-06	309
FBgn0030697	CG8565	0.276136	0.0506005	-2.44816	0.000536906	na
FBgn0083943	CG34107	0.756136	0.140566	-2.4274	0.00515036	209
FBgn0033587	CG13218	2.5735	0.486882	-2.40209	2.61084e-05	na
FBgn0040759	CG13177	2.59338	0.515226	-2.33156	2.17796e-06	249
FBgn0032520	CG10859	0.259157	0.05184	-2.32169	0.00249141	82
FBgn0010473	tutl	0.177089	0.0360562	-2.29615	0.00899123	1875
FBgn0032624	CG6304	0.38869	0.0791393	-2.29615	0.00278372	59
FBgn0038505	CG17283	5.9342	1.2108	-2.2931	3.04044e-11	181
FBgn0034828	CG13545	3.65582	0.772974	-2.2417	3.085e-06	131
FBgn0262003	CG42821	6.12288	1.31071	-2.22386	2.9563e-07	na
FBgn0028412	Mst33A	0.386287	0.0837795	-2.205	0.00737783	91
FBgn0034132	S-Lap8	0.630466	0.139312	-2.1781	4.85279e-05	233
FBgn0052064	S-Lap4	0.522996	0.117331	-2.15622	0.000158437	186
FBgn0046294	CG12699	1.57339	0.355055	-2.14776	8.43448e-05	255
FBgn0037013	CG13250	2.15093	0.49445	-2.12107	8.00195e-05	na
FBgn0036833	CG3819	10.5808	2.43786	-2.11777	3.39317e-11	41
FBgn0045770	S-Lap3	0.617753	0.147688	-2.06448	3.45765e-05	361
FBgn0033367	CG8193	4.69782	1.14314	-2.03899	4.21076e-10	136
FBgn0004427	LysD	460.392	112.097	-2.03812	4.46778e-12	38
FBgn0036868	CG14087	0.174962	0.0431588	-2.01931	0.00843993	na
FBgn0033294	Mal-A4	19.9513	4.95403	-2.00981	3.25585e-11	37
FBgn0038200	CG9920	0.886188	0.220529	-2.00665	0.0035863	304
FBgn0035915	S-Lap1	0.823933	0.209215	-1.97754	3.14799e-05	251
FBgn0038242	CG14852	10.273	2.61748	-1.97261	5.57427e-08	na
FBgn0037677	CG12951	1.39702	0.358755	-1.96128	0.000635002	na
FBgn0002531	Lcp1	3.22893	0.829428	-1.96087	3.97017e-05	111
FBgn0035143	Ppm1	0.543844	0.140929	-1.94823	0.00247038	189
FBgn0032069	CG9468	55.9306	14.5817	-1.93948	3.12777e-11	70
FBgn0038530	AttD	1.06932	0.289373	-1.88569	0.00132396	140
FBgn0033588	CG13228	6.91719	1.89454	-1.86834	2.97255e-06	na
FBgn0031277	CG13947	2.40602	0.660661	-1.86466	0.000937069	92
FBgn0039817	CG15553	0.698088	0.192569	-1.85803	0.000311743	123
FBgn0052656	Muc11A	18.0758	5.00528	-1.85254	1.76786e-10	158
FBgn0032066	CG9463	14.7227	4.11744	-1.83822	5.95794e-10	57
FBgn0041102	ocn	1.69794	0.479427	-1.8244	0.000836835	95
FBgn0039124	CG13597	0.778231	0.227073	-1.77704	0.000480287	27
FBgn0032839	CG10659	1.22393	0.359141	-1.76891	0.00146568	138
FBgn0262004	CG42822	6.3105	1.85791	-1.76408	5.05834e-05	na
FBgn0028979	tio	0.256693	0.0756927	-1.76182	0.00245629	385
FBgn0039769	CG15534	3.72221	1.11789	-1.73538	9.01505e-08	163
FBgn0261362	proPO-A1	5.18884	1.57555	-1.71955	3.58685e-08	199
FBgn0003889	betaTub85D	0.43098	0.13218	-1.70512	0.00527419	270
FBgn0014368	nol	9.58694	2.95296	-1.69891	6.38574e-07	140
FBgn0040764	CG13230	5.64085	1.76478	-1.67642	0.00142602	67
FBgn0036415	CG7768	1.72534	0.539786	-1.67642	0.000907379	97
FBgn0033873	CG6337	2.08976	0.654736	-1.67435	5.16385e-05	66
FBgn0040393	CG14265	18.2543	5.76158	-1.6637	1.48631e-07	169
FBgn0004428	LysE	110.98	35.0701	-1.66199	9.13954e-09	32
FBgn0004426	LysC	95.1965	30.2328	-1.65479	3.39689e-08	97
FBgn0052652	CG32652	0.90225	0.28764	-1.64926	0.00650015	303
FBgn0039470	CG6296	23.1892	7.4028	-1.64731	9.22802e-09	84
FBgn0035359	CG1143	8.04801	2.57442	-1.64438	3.44414e-07	106
FBgn0038248	CG7886	0.240059	0.0769817	-1.6408	0.00549045	334
FBgn0033968	CG10200	10.7282	3.44845	-1.63739	5.55134e-05	48
FBgn0039428	CG14237	8.05893	2.60708	-1.62816	4.68674e-06	na
FBgn0034647	pirk	4.94315	1.62408	-1.6058	8.03746e-07	357
FBgn0053926	CG33926	1.72542	0.568903	-1.60069	0.00108035	103
FBgn0030332	CG9360	4.14184	1.39956	-1.5653	1.04994e-05	170
FBgn0000337	cn	0.505037	0.170674	-1.56515	0.0040343	na
FBgn0001089	Gal	3.64023	1.23019	-1.56515	1.40905e-06	188
FBgn0032285	CG17108	1.05267	0.356628	-1.56155	0.00164861	92
FBgn0033999	CG8093	11.1653	3.78782	-1.55958	4.64366e-07	51
FBgn0003162	Pu	0.823074	0.279304	-1.55919	0.00623928	1400
FBgn0034229	CG4847	30.2901	10.3302	-1.55198	3.09788e-07	104
FBgn0051988	CG31988	0.872928	0.300779	-1.53716	0.00584606	181
FBgn0004425	LysB	181.857	62.6767	-1.5368	6.82711e-08	40
FBgn0031585	CG2955	0.448695	0.156156	-1.52274	0.00750985	157
FBgn0031264	CG11835	1.67939	0.585214	-1.5209	2.26256e-05	226
FBgn0036568	CG5389	0.562355	0.196857	-1.51433	0.00292862	97
FBgn0052351	S-Lap2	0.51202	0.182438	-1.4888	0.00423009	178
FBgn0029752	TrxT	0.90645	0.322977	-1.4888	0.00545754	590
FBgn0028852	CG15262	0.540802	0.192693	-1.4888	0.0093347	104
FBgn0034628	Acox57D-p	4.99377	1.79356	-1.4773	1.51029e-06	152
FBgn0032473	CG5204	0.45459	0.163489	-1.47538	0.00455278	47
FBgn0015033	Cyp4d8	1.21335	0.443645	-1.45152	0.000726516	61
FBgn0000079	Amy-p	22.3181	8.22312	-1.44046	6.92373e-07	80
FBgn0041195	Pkd2	0.297126	0.11028	-1.4299	0.0079278	387
FBgn0000078	Amy-d	16.642	6.29618	-1.40228	1.62301e-06	98
FBgn0031689	Cyp28d1	25.9012	9.86911	-1.39203	1.19138e-06	66
FBgn0036106	CG6409	18.7219	7.18075	-1.38252	2.10314e-06	98
FBgn0002868	MtnA	142.775	54.8785	-1.37943	1.28265e-06	94
FBgn0038240	CG14851	3.93861	1.52811	-1.36594	0.00195166	na
FBgn0086915	Mst77F	1.28313	0.499949	-1.35981	0.00291601	268
FBgn0005626	ple	5.65829	2.21771	-1.35129	0.00463251	1615
FBgn0035552	CG11350	46.2528	18.2238	-1.34372	1.61334e-06	91
FBgn0050457	CG30457	17.5184	6.9225	-1.33951	1.11955e-05	na
FBgn0032068	CG9466	35.5649	14.0996	-1.3348	1.80061e-06	56
FBgn0029728	CG2861	0.477929	0.190726	-1.3253	0.000408536	130
FBgn0023129	aay	9.92698	4.00285	-1.31033	5.44908e-06	419
FBgn0020506	Amyrel	17.9061	7.28629	-1.2972	7.01459e-06	65
FBgn0025454	Cyp6g1	6.10965	2.49103	-1.29435	2.07126e-05	294
FBgn0035582	CG13705	18.6801	7.69558	-1.2794	6.21709e-06	185
FBgn0039474	CG6283	26.9855	11.1202	-1.279	9.10184e-06	38
FBgn0030244	CG2157	3.05967	1.26446	-1.27486	0.000720368	131
FBgn0050371	CG30371	3.4729	1.44509	-1.26498	0.000180603	32
FBgn0035358	CG14949	3.60231	1.51726	-1.24746	0.000452639	229
FBgn0035544	CG15021	0.806077	0.342803	-1.23354	0.00940654	114
FBgn0038194	Cyp6d5	28.6107	12.1746	-1.23268	1.0622e-05	58
FBgn0029690	CG6414	0.677088	0.291035	-1.21815	0.0092339	84
FBgn0028887	CG3491	0.331508	0.142493	-1.21815	0.00311872	320
FBgn0032281	CG17107	31.3336	13.5094	-1.21375	4.10657e-05	102
FBgn0051642	CG31642	0.927089	0.403737	-1.19929	0.00375188	91
FBgn0053244	Ste:CG33244	8.33922	3.63164	-1.19929	0.000267732	58
FBgn0036321	CG14120	3.85048	1.68322	-1.19382	4.0154e-05	77
FBgn0033297	Mal-A8	12.4348	5.48515	-1.18078	2.87187e-05	18
FBgn0037835	CG14687	5.79899	2.58159	-1.16754	0.000525783	199
FBgn0014417	CG13397	0.586694	0.261306	-1.16687	0.00664483	159
FBgn0027843	CAH2	8.69157	3.88476	-1.16179	3.86816e-05	608
FBgn0039856	CG1774	9.48057	4.29356	-1.1428	4.23101e-05	132
FBgn0083972	CG34136	3.82676	1.74367	-1.13399	0.00200012	205
FBgn0020299	stumps	0.74361	0.340898	-1.12521	0.00153327	584
FBgn0031968	CG7231	4.11764	1.88816	-1.12483	0.0034105	80
FBgn0011828	Pxn	1.12389	0.516947	-1.12041	0.0041681	749
FBgn0010258	Rbp4	1.31261	0.604698	-1.11815	0.00472075	138
FBgn0259739	CG42393	1.27522	0.589119	-1.11412	0.00963506	623
FBgn0036023	CG18179	22.5168	10.4224	-1.11131	0.000104178	45
FBgn0038934	Gld2	1.15339	0.540447	-1.09366	0.00397645	719
FBgn0031620	CG11929	0.502669	0.235666	-1.09287	0.00991303	130
FBgn0023197	Jon74E	77.1365	36.1883	-1.09189	5.62624e-05	72
FBgn0002569	Mal-A2	4.25428	1.99768	-1.09059	0.000363494	314
FBgn0053241	Ste:CG33241	8.88524	4.17403	-1.08997	0.000693006	58
FBgn0015316	Try29F	2.98913	1.40974	-1.08429	0.00243928	54
FBgn0030425	CG3775	1.48676	0.702612	-1.08137	0.00135784	557
FBgn0039129	RpS19b	3.1367	1.48302	-1.08071	0.00606233	129
FBgn0030543	CG11585	2.54319	1.20412	-1.07866	0.00212393	85
FBgn0039768	CG15533	11.889	5.63091	-1.07819	0.000144798	109
FBgn0035409	CG14963	5.78338	2.74143	-1.07698	0.000979247	142
FBgn0033826	CG4734	6.23867	2.95914	-1.07606	0.000658733	33
FBgn0030594	CG9509	13.8872	6.64856	-1.06264	0.000132538	337
FBgn0039873	Smvt	3.64667	1.7516	-1.05791	0.00044325	112
FBgn0037069	Cpr78Cc	15.4619	7.47434	-1.0487	0.000513262	121
FBgn0053243	Ste:CG33243	8.27304	4.00896	-1.04519	0.00120873	58
FBgn0053239	Ste:CG33239	8.9662	4.34626	-1.04472	0.00103093	57
FBgn0054043	CG34043	4.74159	2.3003	-1.04354	0.000829044	168
FBgn0011695	PebIII	33.6742	16.3729	-1.04033	0.000187862	122
FBgn0053245	Ste:CG33245	8.6205	4.19761	-1.0382	0.00116794	58
FBgn0053247	Ste:CG33247	8.32267	4.05612	-1.03695	0.00125036	58
FBgn0053242	Ste:CG33242	8.36401	4.12366	-1.02027	0.00145433	58
FBgn0250904	CG34434	2.15599	1.06659	-1.01534	0.00269226	104
FBgn0036422	CG3868	43.6271	21.6116	-1.01342	0.000172329	104
FBgn0053240	Ste:CG33240	8.42195	4.17403	-1.01271	0.00154062	58
FBgn0053237	Ste:CG33237	8.6205	4.29194	-1.00614	0.00156204	58
FBgn0041712	yellow-d	3.58895	1.79029	-1.00337	0.00112922	159
FBgn0053236	Ste:CG33236	4.58326	2.28746	-1.00263	0.00487114	58
FBgn0037138	P5CDh1	9.83335	4.91119	-1.00161	0.00728693	824
FBgn0004554	Edg91	3.74136	1.87224	-0.998798	0.00690266	79
FBgn0035076	Ance-5	1.36287	0.683568	-0.995493	0.00493075	117
FBgn0053246	Ste:CG33246	7.87593	3.96179	-0.991298	0.00209474	58
FBgn0063495	GstE5	7.47323	3.78265	-0.982337	0.00190026	36
FBgn0015010	Ag5r	20.3801	10.3674	-0.975098	0.000408482	648
FBgn0052248	CG32248	7.31583	3.73305	-0.970666	0.00331522	54
FBgn0031942	CG7203	10.4584	5.34238	-0.969102	0.00111988	263
FBgn0034885	CG4019	6.09919	3.12612	-0.964246	0.00566859	241
FBgn0036985	zye	0.378541	0.195445	-0.953683	0.00743589	87
FBgn0030509	CG11162	3.86379	2.00093	-0.949349	0.00667555	na
FBgn0052198	CG32198	42.7153	22.2551	-0.940615	0.00055599	na
FBgn0001230	Hsp68	5.21514	2.71758	-0.940382	0.0010075	117
FBgn0035006	CG4563	4.31897	2.25461	-0.937812	0.00155102	119
FBgn0001090	bnb	1.31091	0.68526	-0.935845	0.0056493	445
FBgn0065097	snmRNA:357	55.826	29.1864	-0.935643	0.00394001	na
FBgn0052564	CG32564	20.0939	10.5156	-0.934219	0.000578413	150
FBgn0036767	CG16775	3.91379	2.05076	-0.932404	0.00830501	118
FBgn0000053	ade3	3.48885	1.83517	-0.926837	0.00134615	225
FBgn0013771	Cyp6a9	2.92908	1.54379	-0.923968	0.00389814	403
FBgn0037166	CG11426	1.65076	0.87561	-0.91477	0.00710921	269
FBgn0036208	CG10361	2.82341	1.5015	-0.91103	0.00638219	71
FBgn0261575	tobi	8.4152	4.52069	-0.896455	0.00155014	95
FBgn0020643	Lcp65Ab2	474.68	255.232	-0.895143	0.000623189	53
FBgn0035887	Jon66Cii	11.9203	6.41614	-0.893639	0.0019446	na
FBgn0035608	blanks	3.86531	2.09974	-0.880376	0.00492444	183
FBgn0028920	CG8997	57.0362	31.363	-0.862814	0.00131556	39
FBgn0052241	CG32241	2.84325	1.56385	-0.86244	0.00859134	121
FBgn0005695	gcl	1.66285	0.91607	-0.860131	0.00745973	529
FBgn0052073	CG32073	13.4185	7.44811	-0.849279	0.00730103	20
FBgn0032283	CG7296	62.9312	35.1156	-0.841664	0.00150686	71
FBgn0033981	Cyp6a21	6.30865	3.52824	-0.838382	0.00352199	34
FBgn0003301	rut	1.23967	0.696021	-0.832752	0.007584	2042
FBgn0032685	CG10211	3.2989	1.85376	-0.831535	0.00230343	123
FBgn0028533	CG7953	31.8585	17.9028	-0.83149	0.00197299	165
FBgn0031654	Jon25Bii	56.5952	32.1223	-0.817104	0.00196113	31
FBgn0034490	CG9864	5.73728	3.27998	-0.806678	0.00473746	114
FBgn0034497	CG9090	8.14588	4.65833	-0.80626	0.00431036	112
FBgn0030343	ATP7	4.28394	2.45921	-0.800741	0.00348874	136
FBgn0053128	CG33128	26.7728	15.3719	-0.800468	0.00238429	93
FBgn0033246	ACC	8.93811	5.1336	-0.799999	0.00840676	372
FBgn0030398	Cpr11B	6.58105	3.77982	-0.799999	0.0085283	106
FBgn0263097	Glut4EF	0.407367	0.234897	-0.7943	0.00785092	7576
FBgn0034470	Obp56d	34.5455	19.9584	-0.791501	0.00257892	155
FBgn0030537	CG12480	8.89155	5.14468	-0.789352	0.00342596	97
FBgn0053267	CG33267	22.2839	12.946	-0.783493	0.00561633	na
FBgn0010409	RpL18A	81.4238	47.3097	-0.783315	0.00250063	81
FBgn0030484	CG1681	8.89927	5.20286	-0.774383	0.00626216	181
FBgn0050069	CG30069	6.96541	4.08047	-0.771472	0.00240207	11
FBgn0038484	CG5246	5.75764	3.37739	-0.769568	0.00693485	172
FBgn0034468	Obp56a	12.6	7.3914	-0.769503	0.00720637	83
FBgn0053306	CG33306	23.6021	14.0638	-0.746929	0.00614479	29
FBgn0036831	CG6839	9.25651	5.53028	-0.743114	0.00695435	32
FBgn0034335	GstE1	9.29413	5.56381	-0.740247	0.00931812	117
FBgn0040717	Nplp4	46.5846	28.0576	-0.731461	0.00576062	111
FBgn0052571	TwdlX	25.094	15.1212	-0.730766	0.00499728	246
FBgn0037230	CG9780	6.65385	4.01039	-0.730446	0.00692946	210
FBgn0015221	Fer2LCH	43.3018	26.1504	-0.727597	0.00500752	322
FBgn0001208	Hn	20.6805	12.4995	-0.726409	0.00631953	94
FBgn0035343	CG16762	8.94266	5.46694	-0.70997	0.00971748	100
FBgn0036471	CG13460	76.8962	47.2288	-0.703244	0.00591432	40
FBgn0002440	l(3)mbn	22.4533	13.8481	-0.697244	0.00837657	113
FBgn0036181	Muc68Ca	59.9288	36.968	-0.696971	0.00581115	na
FBgn0028534	CG7916	40.382	24.9291	-0.69588	0.00774852	33
FBgn0002571	Mal-A3	38.8651	24.0894	-0.690077	0.00730237	34
FBgn0010294	ng2	42.1385	26.7707	-0.654485	0.00967012	171
