# Supplementary material for: In Vivo Determination of Direct Targets of the Nonsense-Mediated Decay Pathway in Drosophila
Source: G3 (Bethesda). 2014 Jan 15;4(3):485–96. doi: 10.1534/g3.113.009357 (PMC3962487; doi:10.1534/g3.113.009357)
Supplement: Supporting Information [file supp_g3.113.009357_FileS4.xlsx]

## Sheet: Sheet1
FBgn	Gene name	FPKM control	FPKM Upf2-25G	Log2 fold change in Upf2-25G	Fold change p value	Upregulated in Upf2-25G	Relative slope	Relative slope p value	Down regulation-4 hour	Reactivation target	3' UTR Length
FBgn0039328	CHKov2	1.07435	3.36866	1.64871	3.11441e-05	1	-0.47638	0.0396	2.66264	1	163
FBgn0260767	CG42565	0.559565	0.797513	0.511203	0.565241	0	-0.312077	0.0828	1.99517	1	224
FBgn0051106	CG31106	1.21794	0.812342	-0.584277	0.0823153	0	-0.357037	0.0448	11.2185	1	66
FBgn0043069	MESK4	0.314773	0.573825	0.866298	0.202508	0	-0.560759	0.0432	3.76118	1	434
FBgn0032897	CG9336	16.2319	12.5311	-0.37332	0.152321	0	-0.349355	0.0396	1.89041	1	124
FBgn0031643	CG3008	2.16801	8.54086	1.97801	4.96897e-09	1	-0.209693	0.0816	1.84509	1	160
FBgn0259938	cwo	1.3613	1.08762	-0.323818	0.182445	0	-0.165539	0.0808	1.94009	1	1417
FBgn0026749	Yippee	1.08253	1.69715	0.648706	0.255102	0	-0.334568	0.0456	1.91252	1	620
FBgn0027596	CG10249	4.55646	4.14795	-0.135514	0.404444	0	-0.232945	0.0372	1.80156	1	826
FBgn0003396	shn	1.07899	0.947969	-0.186769	0.482568	0	-0.219383	0.0408	2.12277	1	1180
FBgn0034501	CG13868	8.32327	36.0387	2.11432	9.14809e-11	1	-0.342014	0.042	2.12174	1	796
FBgn0039260	Smg6	0.865816	2.49397	1.52631	3.13359e-05	1	-0.462916	0.0436	2.06747	1	356
FBgn0029766	CG15784	4.63848	30.2513	2.70527	1.28655e-16	1	-0.395236	0.0396	2.41951	1	117
FBgn0039441	TwdlN	47.7573	52.789	0.144516	0.904633	0	-0.357143	0.044	5.51845	1	98
FBgn0037936	CG6908	12.6342	56.792	2.16835	1.1776e-11	1	-0.68358	0.0392	5.21347	1	65
FBgn0030347	CG15739	2.54461	3.67478	0.530211	0.228611	0	-0.488508	0.086	3.10236	1	420
FBgn0033065	Cyp6w1	5.95945	0.949599	-2.64979	2.37189e-14	0	-0.532699	0.04	2.22373	1	51
FBgn0051097	CG31097	0.396639	0.646063	0.703848	0.284618	0	-0.447491	0.0428	2.93753	1	210
FBgn0031374	CG7337	2.03449	1.53217	-0.40909	0.0983115	0	-0.326289	0.084	2.11606	1	982
FBgn0052699	CG32699	1.25675	1.54282	0.295865	0.65655	0	-0.201492	0.0344	1.85464	1	1471
FBgn0051145	CG31145	2.23574	2.27015	0.0220335	0.781732	0	-0.133214	0.0408	1.80862	1	1100
FBgn0035825	CG8111	1.05465	1.24875	0.243722	0.786988	0	-0.257869	0.0396	1.81855	1	122
FBgn0263289	scrib	0.806472	0.576232	-0.484976	0.0646801	0	-0.225294	0.0368	2.26218	1	1900
FBgn0039061	Ir	3.0232	3.56794	0.239016	0.771895	0	-0.253659	0.0388	2.29062	1	683
FBgn0039749	CG11498	0.0652738	0.0558184	-0.225763	0.849141	0	-0.292174	0.042	1.8419	1	67
FBgn0035789	mthl6	0.250565	0.505912	1.0137	0.144203	0	-0.284734	0.0408	2.03229	1	75
FBgn0023215	Mnt	0.958041	1.38819	0.53505	0.461457	0	-0.295263	0.0464	2.0483	1	2544
FBgn0037636	CG9821	6.16664	5.08649	-0.277815	0.164518	0	-0.260501	0.0444	1.97573	1	3178
FBgn0262684	CG43154	1.20691	1.43847	0.253222	0.693654	0	-0.412924	0.048	2.06459	1	2197
FBgn0004374	neb	0.190681	0.101405	-0.91103	0.10495	0	-0.404768	0.0792	1.80826	1	126
FBgn0028523	CG5888	0.762727	1.06426	0.480615	0.400615	0	-0.367413	0.078	1.84171	1	332
FBgn0039437	TwdlL	5.45698	8.05765	0.562255	0.163334	0	-0.42293	0.0788	3.39186	1	101
FBgn0003867	tsl	0.477386	0.392532	-0.282346	0.699317	0	-0.232127	0.0412	1.81098	1	238
FBgn0015038	Cyp9b1	0.544905	0.899244	0.722707	0.181345	0	-0.34262	0.088	2.12115	1	203
FBgn0000565	Eip71CD	11.2788	12.2093	0.11437	1	0	-0.780564	0.046	3.05315	1	774
FBgn0050431	CG30431	0.252321	0.125084	-1.01236	0.145829	0	-0.250297	0.0908	1.80872	1	370
FBgn0029835	CG5921	1.70328	1.42306	-0.259315	0.714543	0	-0.185092	0.0444	1.97142	1	395
FBgn0034552	CG17999	0.384669	0.239857	-0.681442	0.194602	0	-0.220967	0.0764	2.80251	1	17
FBgn0039319	CG13659	1.28153	6.215	2.27789	1.84234e-10	1	-0.327357	0.0808	2.37277	1	27
FBgn0027335	Rip11	0.846842	0.880433	0.0561206	0.887702	0	-0.376607	0.0284	2.5215	1	962
FBgn0031228	CG11455	14.8834	15.1716	0.027673	0.774372	0	-0.409155	0.042	2.48099	1	80
FBgn0032782	Rab9	1.14058	1.39079	0.286136	0.692081	0	-0.295507	0.0836	1.87143	1	535
FBgn0003321	sbr	2.18629	3.69205	0.755936	0.0442514	0	-0.276939	0.0436	1.92198	1	757
FBgn0039596	CG10000	0.111241	0.288778	1.37627	0.0470429	0	-0.422208	0.0804	3.58399	1	829
FBgn0014009	Rab2	4.84183	6.71762	0.472398	0.279708	0	-0.259684	0.0348	1.90511	1	1392
FBgn0022359	Sodh-2	14.2567	11.5334	-0.305821	0.173648	0	-0.241311	0.0432	2.11717	1	192
FBgn0035981	CG4452	1.69527	2.61282	0.624097	0.199592	0	-0.306633	0.036	1.86333	1	356
FBgn0033677	CG8321	3.19083	3.15486	-0.0163574	0.733492	0	-0.348606	0.0388	2.17281	1	382
FBgn0014031	Spat	6.41072	26.8419	2.06593	2.23803e-10	1	-0.145568	0.0936	2.68102	1	57
FBgn0003089	pip	0.792586	0.574189	-0.465041	0.0767345	0	-0.276729	0.0412	1.86929	1	2005
FBgn0037518	CG2641	0.923705	0.762734	-0.276253	0.401883	0	-0.374424	0.0864	2.11412	1	80
FBgn0052486	CG32486	1.81293	1.61339	-0.168224	0.421315	0	-0.300486	0.0436	2.29498	1	817
FBgn0085450	Snoo	1.18676	0.86257	-0.460309	0.0779467	0	-0.254178	0.0908	1.98931	1	3793
FBgn0039226	Ude	10.8602	20.7296	0.932644	0.00711538	1	-0.498889	0.0884	2.19582	1	359
FBgn0014469	Cyp4e2	9.22943	5.87296	-0.652155	0.0128457	0	-0.189983	0.0408	1.85584	1	149
FBgn0262869	mun	0	0	0	1	0	-0.175929	0.0752	2.24732	1	2318
FBgn0027556	CG4928	10.5023	11.6501	0.149633	0.934932	0	-0.197977	0.044	2.39387	1	734
FBgn0034783	CG9825	2.48968	3.60413	0.533687	0.229971	0	-0.692793	0.0756	2.02603	1	10
FBgn0033775	Cyp9h1	0.403726	0.66393	0.717654	0.24733	0	-0.296762	0.0428	2.14762	1	23
FBgn0052369	CG32369	1.85381	1.96175	0.0816449	0.890112	0	-0.25502	0.086	1.83926	1	1252
FBgn0033240	CG2906	1.17582	8.5886	2.86875	1.946e-07	1	-0.264777	0.0468	1.80449	1	160
FBgn0051720	CG31720	1.65467	2.57768	0.639527	0.408558	0	-0.2975	0.0408	1.933	1	1230
FBgn0001122	G-oalpha47A	1.03087	1.00564	-0.0357464	0.707014	0	-0.392623	0.0828	2.63131	1	2092
FBgn0039787	CG9702	3.20628	4.74262	0.564784	0.163711	0	-0.453632	0.0396	3.04185	1	55
FBgn0004910	Eip63F-1	3.17788	3.07601	-0.0470069	0.688154	0	-0.218589	0.094	1.9628	1	1919
FBgn0020429	GluRIIB	0.504046	0.645577	0.357032	0.564426	0	-0.251356	0.0392	2.07616	1	98
FBgn0017590	klg	0.330885	0.230476	-0.521712	0.174362	0	-0.682047	0.0456	3.77975	1	1633
FBgn0261113	Xrp1	10.9738	71.4972	2.70383	3.5076e-17	1	-0.388843	0.0412	1.94251	1	345
FBgn0033592	CG13215	0.760133	0.437958	-0.795459	0.187654	0	-0.403918	0.0416	1.94957	1	174
FBgn0030797	CG13004	1.62765	1.63044	0.00247589	0.733441	0	-0.315776	0.044	2.2897	1	718
FBgn0039209	CG13624	2.81951	3.04358	0.110323	0.952184	0	-0.303643	0.074	2.34156	1	1164
FBgn0025837	CG17636	1.38792	1.22283	-0.182694	0.671016	0	-0.112364	0.0772	1.86685	1	94
FBgn0042105	CG18748	5.82521	15.1732	1.38114	0.0031379	1	-0.708714	0.0788	7.17688	1	199
FBgn0262614	pyd	1.05703	0.940408	-0.168662	0.370552	0	-0.152238	0.0464	1.81936	1	1247
FBgn0063497	GstE3	25.0886	27.161	0.114505	0.998027	0	-0.284525	0.0428	2.06324	1	48
FBgn0004387	Klp98A	3.26617	3.4913	0.0961653	1	0	-0.271333	0.0884	1.90317	1	959
FBgn0262975	cnc	3.50009	4.32823	0.306383	0.581772	0	-0.201524	0.0868	1.92021	1	1864
FBgn0039237	CG13640	1.87319	1.05085	-0.833933	0.0821795	0	-0.499146	0.0752	2.5096	1	74
FBgn0036410	CG8100	0.155054	0.0855438	-0.858031	0.302838	0	-0.301702	0.0428	2.38467	1	61
FBgn0032981	CG3635	0.692653	2.31374	1.74002	0.0040041	1	-0.329083	0.0768	2.06474	1	360
FBgn0029924	CG4586	0.775332	0.594035	-0.384267	0.254812	0	-0.195322	0.0408	2.41077	1	106
FBgn0029935	CG4615	0.443544	0.595825	0.425811	0.534524	0	-0.211288	0.0408	1.98025	1	796
FBgn0004885	tok	2.89715	1.72047	-0.751832	0.18344	0	-0.208942	0.0836	2.00607	1	653
FBgn0040837	CG8620	0.336508	3.9844	3.56565	2.38114e-13	1	-0.263828	0.0388	2.44361	1	264
FBgn0032482	Pect	7.24693	8.74288	0.270739	0.693012	0	-0.253547	0.0852	2.00677	1	620
FBgn0030276	Dlic	4.68458	6.04439	0.367675	0.498837	0	-0.302717	0.0376	1.80032	1	427
FBgn0034253	CG10936	3.04018	1.89568	-0.681442	0.109208	0	-0.29437	0.0776	1.83625	1	402
FBgn0259916	CG42445	0.988735	2.23986	1.17975	0.012932	0	-0.24145	0.0412	1.89543	1	171
FBgn0029608	CG3091	3.70132	4.71217	0.348352	0.575593	0	-0.354215	0.0372	1.95863	1	836
FBgn0034553	CG9993	0.782027	0.668745	-0.225763	0.426502	0	-0.179027	0.0412	1.97397	1	93
FBgn0041094	scyl	14.497	13.3936	-0.114219	0.407776	0	-0.361795	0.0352	2.35954	1	768
FBgn0027865	Tsp96F	3.13628	4.68555	0.579165	0.143079	0	-0.22525	0.0396	1.81534	1	2248
FBgn0039225	Ets96B	0	0	0	1	0	-0.616887	0.0444	2.2158	1	717
FBgn0033153	Gadd45	0.289263	1.44773	2.32334	2.2263e-06	1	-0.8009	0.0436	4.82271	1	743
FBgn0023197	Jon74E	77.1365	36.1883	-1.09189	5.62624e-05	0	-0.397083	0.082	2.27327	1	72
FBgn0035476	CG12766	2.36031	6.36808	1.43188	0.000146558	1	-0.540877	0.0872	2.16204	1	71
FBgn0038450	CG17560	0.533852	1.14548	1.10144	0.0240688	0	-0.330015	0.0388	2.30382	1	181
FBgn0261836	Msp-300	19.9108	16.0296	-0.312813	0.130955	0	-0.353959	0.0424	2.09694	1	1655
FBgn0261983	l(2)gd1	4.15592	3.45518	-0.266405	0.528914	0	-0.345109	0.0448	2.10995	1	416
FBgn0085194	CG34165	8.02654	17.0716	1.08875	0.00353763	1	-0.127436	0.0492	1.8061	1	136
FBgn0017581	Lk6	4.65658	4.57409	-0.0257845	0.641733	0	-0.403857	0.0808	2.39053	1	188
FBgn0259176	bun	2.6451	2.37435	-0.155788	0.337688	0	-0.242828	0.0408	1.81311	1	2216
FBgn0086370	sra	2.82717	7.30929	1.37037	8.02248e-05	1	-0.311172	0.082	1.86886	1	678
FBgn0036616	CG4893	13.0946	16.3075	0.316555	0.628296	0	-0.538488	0.0384	2.83087	1	439
FBgn0037635	CG9837	1.90046	1.69512	-0.164959	0.435184	0	-0.521263	0.0436	5.50783	1	373
FBgn0033638	CG9005	1.38315	1.50711	0.123822	1	0	-0.326761	0.0928	1.92119	1	1366
FBgn0032652	CG6870	2.56034	1.99202	-0.362105	0.24854	0	-0.321113	0.0424	5.87441	1	250
FBgn0260970	CG42593	1.1666	1.23188	0.0785523	0.886657	0	-0.274976	0.0452	1.81431	1	1563
FBgn0041627	Ku80	0.390424	1.3968	1.83901	1.48865e-05	1	-0.273147	0.0828	1.85267	1	109
FBgn0010434	cora	6.51485	6.00917	-0.116568	0.426364	0	-0.256196	0.0424	1.8953	1	431
FBgn0034605	CG15661	0.497201	4.39351	3.14347	0.0013861	1	-0.435831	0.0824	2.1951	1	84
FBgn0043070	MESK2	4.8914	5.04826	0.0455392	0.834956	0	-0.358357	0.0412	1.90092	1	2948
FBgn0036059	nudE	3.28842	2.70125	-0.283768	0.323313	0	-0.328326	0.0464	1.82078	1	686
FBgn0029996	Ubc-E2H	1.47698	1.59382	0.10984	1	0	-0.333638	0.042	2.34803	1	1307
FBgn0263749	CG43674	7.14844	8.07216	0.175325	0.875603	0	-0.226347	0.0384	2.51311	1	4483
FBgn0033095	CG3409	3.60785	3.03549	-0.249211	0.255739	0	-0.241085	0.0784	2.11803	1	978
FBgn0050424	CG30424	0.528012	1.74526	1.7248	0.00111189	1	-0.464126	0.0824	2.34233	1	282
FBgn0035587	CG4623	3.29955	3.64365	0.143116	0.943814	0	-0.194849	0.0428	2.18367	1	261
FBgn0085446	CG34417	1.89303	1.66573	-0.18454	0.30939	0	-0.237535	0.0416	2.2055	1	2287
FBgn0037781	Fancl	1.16708	2.92846	1.32724	0.00157685	1	-0.360477	0.0828	2.31262	1	39
FBgn0028509	cenG1A	1.71766	1.76489	0.0391343	0.817826	0	-0.424385	0.0468	2.49492	1	966
FBgn0037391	CG2017	1.15507	3.85463	1.73861	0.00011117	1	-0.501203	0.0344	2.31925	1	235
FBgn0042135	CG18812	3.81815	4.70407	0.301038	0.584703	0	-0.208205	0.0488	1.89195	1	2238
FBgn0086656	shrb	2.26634	2.58406	0.189275	0.875372	0	-0.310718	0.0796	1.8448	1	469
FBgn0040942	CG12643	6.94495	5.52361	-0.330352	0.172071	0	-0.200612	0.0436	3.06253	1	608
FBgn0031514	CG3332	2.13238	2.24953	0.0771535	0.901847	0	-0.310934	0.044	2.1688	1	161
FBgn0035733	CG8641	0	0	0	1	0	-0.209601	0.0384	1.83334	1	426
FBgn0052372	ltl	1.62027	1.7715	0.128733	0.995628	0	-0.203673	0.094	1.85294	1	966
FBgn0033047	CG7882	1.54329	1.76137	0.190683	0.857951	0	-0.115981	0.0896	1.97403	1	97
FBgn0030749	Anxb11	2.73913	5.57701	1.02578	0.0143965	0	-0.279859	0.0736	1.98667	1	594
FBgn0052379	CG32379	0.794398	1.07444	0.435652	0.496568	0	-0.248352	0.0736	2.17988	1	93
FBgn0033113	Spn42Dc	3.36684	4.87988	0.53545	0.224471	0	-0.250064	0.0436	1.97984	1	294
FBgn0020880	CG7179	0.139994	0.128726	-0.121065	0.8326	0	-0.166266	0.0836	1.83361	1	91
FBgn0030574	CG9413	2.53675	3.24655	0.355925	0.627236	0	-0.326103	0.0828	2.31294	1	1633
FBgn0033853	CG6145	1.87681	1.9881	0.0831091	0.925522	0	-0.469935	0.0424	2.45944	1	374
FBgn0035347	CG33232	2.15017	2.46558	0.197475	0.869498	0	-0.431258	0.048	2.05216	1	581
FBgn0017558	Pdk	5.4201	6.14157	0.180286	0.883358	0	-0.367305	0.0404	3.11296	1	679
FBgn0028550	Atf3	1.97678	1.70192	-0.21599	0.260812	0	-0.283878	0.0432	1.91283	1	3365
FBgn0036600	CG13043	12.2962	9.92192	-0.309521	0.181153	0	-0.143696	0.0424	1.82484	1	120
FBgn0031011	CG8034	2.20985	1.61958	-0.448331	0.100768	0	-0.285418	0.0836	2.06773	1	207
FBgn0040394	CG16903	1.42761	1.69292	0.245912	0.736453	0	-0.286276	0.0416	1.86032	1	151
FBgn0036619	Cpr72Ec	0	0	0	1	0	-0.351075	0.0864	1.91924	1	125
FBgn0030469	CG15745	1.19898	1.19049	-0.0102566	0.730469	0	-0.266641	0.0412	1.93688	1	396
FBgn0259935	CG42458	0	0	0	1	0	-0.241479	0.0424	1.80301	1	873
FBgn0032780	CG13085	0.632659	0.601127	-0.0737597	0.750084	0	-0.343537	0.042	2.22702	1	140
FBgn0003429	slo	0.685636	0.75969	0.147968	0.974473	0	-0.343659	0.0796	1.86743	1	3779
FBgn0025595	GRHR	0.556365	0.895933	0.68736	0.246389	0	-0.38542	0.0856	2.40474	1	1057
FBgn0028978	trbl	1.20301	2.13719	0.829061	0.0427844	0	-0.181378	0.0896	2.06385	1	563
FBgn0031589	CG3714	6.93058	7.70128	0.152122	0.989614	0	-0.283143	0.0416	2.28851	1	445
FBgn0019890	Smg5	0.556626	2.96634	2.41391	5.8995e-05	1	-0.547239	0.0792	2.4416	1	469
FBgn0022764	Sin3A	2.46152	2.34987	-0.0669706	0.624673	0	-0.339643	0.0916	2.29109	1	1793
FBgn0041582	tamo	0.652825	0.518894	-0.331256	0.51705	0	-0.188007	0.0468	1.83884	1	1175
FBgn0031533	CG2772	2.33219	2.62697	0.171716	0.874109	0	-0.391665	0.0352	2.50573	1	43
FBgn0014073	Tie	0.295396	0.207771	-0.507656	0.141641	0	-0.239468	0.044	1.9258	1	538
