# Supplementary material for: In Vivo Determination of Direct Targets of the Nonsense-Mediated Decay Pathway in Drosophila
Source: G3 (Bethesda). 2014 Jan 15;4(3):485–96. doi: 10.1534/g3.113.009357 (PMC3962487; doi:10.1534/g3.113.009357)
Supplement: Supporting Information [file supp_g3.113.009357_FileS5.xlsx]

## Sheet: Sheet1
FBgn	Gene name	FPKM control	FPKM Upf2-25G	Log2 fold change in Upf2-25G	Fold change p value	Upregulated in Upf2-25G	Relative slope	Relative slope p value	Down regulation-4 hour	Reactivation target	3' UTR Length
FBgn0029994	CG2254	9.75692	8.85201	-0.14042	0.412261	0	0.218013	1	0.714032	0	286
FBgn0036810	CG6885	0	0	0	1	0	-0.0334345	0.4688	1.06499	0	54
FBgn0033320	CG8586	0.624022	1.63833	1.39256	0.00224687	1	0.0667167	0.956	1.10477	0	96
FBgn0051156	CG31156	0.666012	0.659712	-0.0137125	0.763796	0	-0.0555715	0.4956	1.342	0	190
FBgn0031321	Tgt	0.566287	0.732879	0.37204	0.624281	0	0.279046	0.9624	0.67041	0	181
FBgn0030674	CG8184	0.77512	0.731045	-0.0844597	0.50243	0	0.0629414	0.8824	0.926185	0	341
FBgn0038427	ema	1.2615	1.24472	-0.0193118	0.958348	0	-0.0033489	0.4884	0.898509	0	143
FBgn0035787	CG8543	0.502173	0.694028	0.466809	0.631898	0	-0.00654561	0.2976	1.00954	0	74
FBgn0033736	CG13154	0	0	0	1	0	0.0235462	0.7092	0.920153	0	95
FBgn0067864	Patj	0.819435	0.499426	-0.714357	0.0720967	0	0.0846831	0.8796	0.913907	0	360
FBgn0035785	CG8546	0.5216	0.606861	0.218421	0.851604	0	-0.00334924	0.422	1.07053	0	255
FBgn0039207	CG5789	1.82307	1.60623	-0.182694	0.646505	0	-0.29506	0.2128	2.04199	0	715
FBgn0040477	cid	0	0	0	1	0	0.0595712	0.7544	0.755494	0	263
FBgn0039328	CHKov2	1.07435	3.36866	1.64871	3.11441e-05	1	-0.47638	0.0396	2.66264	1	163
FBgn0032365	CG14929	0	0	0	1	0	-0.191073	0.0352	1.07662	0	1013
FBgn0052712	CG32712	0	0	0	1	0	0.0280751	0.6724	0.924409	0	33
FBgn0034162	CG6426	8.68774	10.9033	0.327718	0.516005	0	-0.529023	0.0388	1.92603	0	111
FBgn0259979	CG17337	17.9973	19.4146	0.109366	0.966087	0	0.22931	1	0.562468	0	709
FBgn0038959	CG13856	0	0	0	1	0	0.0829784	1	0.872532	0	45
FBgn0034138	RpS15	109.699	109.088	-0.0080531	0.67129	0	-0.0454234	0.1916	1.08518	0	146
FBgn0033272	RagC	1.71973	1.54897	-0.150869	0.479431	0	0.0259829	0.7168	0.900303	0	224
FBgn0027341	Gfat1	15.063	15.3273	0.0250993	0.734287	0	0.0660626	0.9156	0.963167	0	188
FBgn0029606	CG14052	0	0	0	1	0	0.0347271	0.8148	1.1099	0	304
FBgn0027610	Dic1	11.8284	8.51397	-0.474356	0.0874066	0	0.165385	1	0.598955	0	398
FBgn0027550	CG6495	0.157483	0.0953914	-0.723262	0.295559	0	-0.0292223	0.4076	1.09878	0	164
FBgn0039198	CG5768	0	0	0	1	0	0.0589843	0.8724	0.859241	0	23
FBgn0037109	MED1	0.962488	0.953812	-0.0130638	0.708664	0	0.0731962	0.9504	0.856543	0	383
FBgn0019686	lok	1.3901	1.50243	0.112107	1	0	0.0776343	0.8372	0.820219	0	1075
FBgn0031987	CG12375	3.61722	3.76471	0.0576557	0.878784	0	-0.0110317	0.4036	0.615871	0	135
FBgn0034548	CG13443	0	0	0	1	0	0.0304058	1	0.927149	0	251
FBgn0037010	CG4825	1.34682	1.63749	0.281924	0.682226	0	0.0279743	0.8048	0.86627	0	204
FBgn0037895	CG6723	0.277723	0.237493	-0.225763	0.594266	0	0.0410043	0.6668	1.14666	0	140
FBgn0034477	CG13872	0	0	0	1	0	0.08798	0.7836	1.04946	0	109
FBgn0027559	CG3975	0.540698	0.645397	0.255364	0.808327	0	0.106854	0.8752	0.869492	0	149
FBgn0038389	CG5516	1.65217	1.79704	0.121256	1	0	0.0958947	0.912	0.840688	0	113
FBgn0038760	MED25	0.410315	0.389864	-0.0737597	0.696602	0	-0.0521271	0.2488	1.06009	0	61
FBgn0032359	Osi21	0	0	0	1	0	0.0504546	0.8664	0.939396	0	213
FBgn0015773	NetA	0.767653	0.820567	0.0961652	1	0	0.00869342	0.5788	1.01363	0	655
FBgn0034537	DMAP1	0.75326	0.715716	-0.0737598	0.939654	0	0.0474936	0.8384	0.924101	0	147
FBgn0037472	CG10098	1.12282	1.34645	0.262031	0.76223	0	-0.047621	0.2104	0.949872	0	358
FBgn0260986	mei-38	0.13885	0.142923	0.0417174	1	0	0.0425035	0.7908	0.807466	0	226
FBgn0030447	CG2200	1.6541	1.87752	0.182781	0.895048	0	0.131855	0.9568	0.722327	0	232
FBgn0083985	CG34149	0	0	0	1	0	-1.23978e-05	0.504	0.888849	0	115
FBgn0030855	CG5800	1.3242	1.57906	0.253944	0.722074	0	0.406456	0.9616	0.596382	0	81
FBgn0261241	Vps16A	1.89506	2.19939	0.214859	0.793828	0	0.0205097	0.6944	0.901817	0	148
FBgn0259239	CG42337	0.553391	0.612512	0.146438	1	0	-0.035334	0.3404	0.98623	0	1349
FBgn0015268	Nap1	10.5217	9.25887	-0.184463	0.43699	0	0.104964	0.8788	0.775855	0	139
FBgn0033907	mRpS16	12.4148	14.1155	0.185217	0.854029	0	0.0643371	0.7552	0.843494	0	45
FBgn0003742	tra2	1.9556	1.76564	-0.147417	0.509037	0	0.177262	1	0.42863	0	829
FBgn0038199	CCHa1	0.254558	0.197894	-0.363266	0.667608	0	-0.0792342	0.3668	1.19684	0	143
FBgn0037042	CG12984	0	0	0	1	0	-0.0770094	0.2076	1.0418	0	193
FBgn0040377	Vha36-3	2.12766	1.35318	-0.652917	0.0733878	0	-0.038124	0.3068	1.12294	0	90
FBgn0011834	Ser6	2.90467	13.9003	2.25867	1.35445e-10	1	-0.348123	0.1612	1.59334	0	105
FBgn0033392	CG8027	0.642225	0.887753	0.46708	0.386967	0	0.0694641	0.9608	0.839934	0	498
FBgn0063491	GstE9	11.9749	27.8028	1.21522	0.000339546	1	-0.00676703	0.4544	0.949094	0	79
FBgn0037648	CG11975	1.73316	1.75234	0.0158775	0.805098	0	-0.125908	0.1552	1.19934	0	206
FBgn0033154	CG1850	0	0	0	1	0	0.0398892	0.7952	1.01481	0	226
FBgn0034543	CG30152	2.85003	2.89284	0.0215108	0.800989	0	-0.1132	0.1156	0.585301	0	117
FBgn0036825	RpL26	148.731	137.961	-0.108449	0.445863	0	0.0369174	0.7064	1.07323	0	155
FBgn0030990	CG7556	1.40043	1.40455	0.00424274	0.767043	0	-0.0142187	0.324	0.864026	0	285
FBgn0034655	CG10307	0.390202	0.314335	-0.311919	0.563206	0	-0.183452	0.172	1.67837	0	66
FBgn0005617	msl-1	0.622587	0.767501	0.301894	0.62609	0	-0.0378758	0.1268	1.01917	0	1526
FBgn0259173	corn	0.752643	0.773747	0.0398972	0.874658	0	0.0825765	0.696	0.874679	0	790
FBgn0052457	CG32457	0	0	0	1	0	-0.000985418	0.4964	0.964055	0	102
FBgn0036135	mRpL2	5.04814	4.96712	-0.0233418	0.695019	0	0.0855454	0.9588	0.797002	0	60
FBgn0026313	X11L	1.49279	1.52436	0.0301911	0.802648	0	-0.101096	0.1112	1.09118	0	1570
FBgn0263072	CG43347	0.121412	0.0528736	-1.19929	0.124505	0	0.142443	0.9608	0.859975	0	1520
FBgn0036556	CG5830	3.91381	4.10594	0.0691393	0.859237	0	0.0342241	1	0.967821	0	2078
FBgn0032633	Lrch	0.5032	0.409817	-0.296152	0.546758	0	-0.00849712	0.4088	0.981842	0	688
FBgn0015765	Mpk2	0.644298	0.360109	-0.839295	0.0688011	0	-0.00632777	0.2616	1.19576	0	186
FBgn0028399	TMS1	13.2475	11.7676	-0.170901	0.471377	0	0.105519	0.9588	0.837584	0	231
FBgn0037879	scpr-C	0	0	0	1	0	0.795114	1	0.194694	0	105
FBgn0086362	spn-F	0.675539	0.71719	0.0863174	0.968048	0	0.0242225	0.6536	0.933191	0	254
FBgn0263600	DNApol-delta	0.452622	0.451144	-0.00471811	0.796198	0	0.106874	1	0.819646	0	64
FBgn0051106	CG31106	1.21794	0.812342	-0.584277	0.0823153	0	-0.357037	0.0448	11.2185	1	66
FBgn0040625	CG18682	0	0	0	1	0	0.0251682	0.6872	1.02414	0	31
FBgn0036124	CG7839	1.07686	1.14144	0.0840315	0.912062	0	0.451594	1	0.526038	0	97
FBgn0039027	CG7031	0	0	0	1	0	0.0528479	0.8676	0.926954	0	303
FBgn0003462	Sod	18.5387	17.8222	-0.056868	0.617614	0	-0.0158902	0.452	0.974823	0	172
FBgn0038542	TyrR	0.329294	0.263201	-0.323211	0.328093	0	-0.225586	0.0464	0.709419	0	1985
FBgn0029857	wuho	0.902197	0.956414	0.0841927	0.9575	0	-0.064863	0.2136	1.1779	0	134
FBgn0004875	enc	0.555911	0.616238	0.148633	1	0	0.0460126	0.7112	0.956749	0	1520
FBgn0051131	CG31131	0	0	0	1	0	0.0546092	0.7912	0.895507	0	49
FBgn0034440	CG10073	3.502	1.03591	-1.75729	0.0131588	0	-0.032678	0.2784	1.09066	0	73
FBgn0030027	CG1632	0.179119	0.145878	-0.296152	0.802382	0	0.0757866	0.9144	0.993547	0	343
FBgn0011660	Pms2	0.508077	0.62724	0.30397	0.671445	0	0.0265116	0.784	0.945985	0	266
FBgn0032170	CG4658	3.10791	2.93747	-0.0813728	0.624552	0	-0.0275958	0.2088	1.03434	0	448
FBgn0036411	Sox21a	0	0	0	1	0	-0.0430826	0.156	1.02942	0	773
FBgn0025608	Faf	3.52968	3.86764	0.131915	0.978328	0	-0.0512713	0.1144	0.917071	0	272
FBgn0039877	CG2118	3.94018	4.02618	0.0311507	0.797231	0	0.160341	1	0.800394	0	881
FBgn0260397	Su(var)3-3	0.401113	0.415769	0.0517712	0.921186	0	0.137234	0.9624	0.842067	0	573
FBgn0037763	CG16904	0.712302	0.60912	-0.225763	0.566813	0	0.0743826	1	1.06349	0	169
FBgn0038927	CG6015	1.35953	1.25125	-0.119735	0.537	0	0.115152	0.9568	0.845439	0	76
FBgn0033388	CG8046	0	0	0	1	0	-0.2058	0.1232	1.36575	0	690
FBgn0037431	CG17917	0	0	0	1	0	0.00982493	0.5844	0.928093	0	37
FBgn0033337	CG8272	0.94456	0.867229	-0.123228	0.51682	0	0.00115763	0.516	1.05616	0	633
FBgn0028542	nimB4	1.66143	1.20337	-0.465338	0.13926	0	-0.140539	0.1604	0.94248	0	63
FBgn0004588	Eig71Ea	0	0	0	1	0	0.0032147	0.5584	1.1821	0	60
FBgn0261789	SmD2	3.7645	4.97623	0.402592	0.439691	0	0.00453487	0.5336	0.922882	0	279
FBgn0261986	RASSF8	1.10455	1.30282	0.238184	0.764118	0	-0.0418873	0.1224	0.907162	0	989
FBgn0031782	WDR79	0.514743	0.571549	0.151027	0.973014	0	-0.0573057	0.1692	1.01789	0	43
FBgn0030514	CG9941	1.22962	1.33588	0.119584	1	0	0.110698	1	0.806259	0	442
FBgn0036752	Adgf-A	3.72834	4.5376	0.283397	0.641335	0	-0.0693739	0.4392	1.2028	0	735
FBgn0011770	Gip	13.4024	14.7106	0.134366	0.969358	0	0.0625581	0.8668	0.78004	0	91
FBgn0052392	CG32392	0.0866563	0.0308765	-1.4888	0.193748	0	-0.0476437	0.4088	1.17673	0	303
FBgn0032343	CG6201	0.421739	0.520521	0.303607	0.713891	0	-0.517533	0.1204	1.36632	0	285
FBgn0031562	CG3604	29.9871	30.9652	0.0463048	0.819883	0	-0.0307936	0.2468	0.950486	0	131
FBgn0040279	Osi14	0	0	0	1	0	-0.0405673	0.1168	1.13108	0	173
FBgn0034634	CG10494	0	0	0	1	0	0.0608661	0.9572	0.90494	0	1161
FBgn0026398	Or22a	0	0	0	1	0	0.0127154	0.786	0.898195	0	100
FBgn0002917	na	0	0	0	1	0	0.00861322	0.6676	0.96425	0	543
FBgn0051675	CG31675	0.926551	0.747484	-0.309827	0.387574	0	-0.108033	0.2064	1.45337	0	313
FBgn0086371	poly	3.33179	4.20031	0.334196	0.519007	0	-0.044114	0.1284	1.09364	0	277
FBgn0036936	CG14185	0	0	0	1	0	0.0841106	1	1.38849	0	161
FBgn0002873	mud	0.163727	0.0733384	-1.15865	0.146676	0	-0.0715907	0.2028	1.0648	0	1913
FBgn0029657	CG12535	0.353542	0.452464	0.355925	0.731379	0	0.0866327	0.7652	0.991537	0	267
FBgn0037143	CG7448	0	0	0	1	0	0.0554447	0.8732	0.93159	0	22
FBgn0051665	wry	0	0	0	1	0	-0.0422034	0.3252	1.04239	0	2006
FBgn0001218	Hsc70-3	15.3136	29.0364	0.923045	0.00970749	1	0.245536	1	0.612023	0	917
FBgn0259712	CG42366	0	0	0	1	0	0.0723037	0.9632	0.891004	0	429
FBgn0032974	CG3651	1.11375	0.947932	-0.232576	0.345507	0	0.103546	0.9608	0.857223	0	1675
FBgn0030570	CG12540	0	0	0	1	0	-0.0753612	0.1992	1.11719	0	218
FBgn0259749	mmy	6.4691	6.92397	0.0980353	0.973764	0	0.0628411	0.9148	0.72429	0	307
FBgn0037546	CG7918	0	0	0	1	0	-0.00383294	0.4856	0.951765	0	1313
FBgn0038586	CG7168	1.19515	1.37465	0.201875	0.866261	0	-0.0240619	0.238	0.925252	0	74
FBgn0033138	Tsp42Eq	3.89593	3.51533	-0.148307	0.440156	0	-0.0382364	0.1628	1.0759	0	346
FBgn0001319	kn	0.114086	0.10653	-0.0988507	0.821591	0	-0.0504841	0.1628	1.04254	0	1684
FBgn0029158	Las	2.72328	2.5979	-0.0680004	0.608816	0	0.0522798	0.9256	0.977459	0	138
FBgn0001974	l(2)35Bd	0.528603	0.712881	0.431475	0.516893	0	0.0804054	0.9224	0.860899	0	406
FBgn0040637	CG11458	0	0	0	1	0	-0.0428074	0.3532	1.12003	0	206
FBgn0034050	CG8297	1.49407	1.43439	-0.0588094	0.679166	0	-0.0367866	0.3328	0.863995	0	98
FBgn0033249	CG11191	0.131338	0.0880882	-0.57626	0.607877	0	0.00631885	0.5832	0.96405	0	232
FBgn0040099	lectin-28C	0	0	0	1	0	-0.00516305	0.4272	0.955912	0	258
FBgn0033167	CG1701	0	0	0	1	0	-0.0184994	0.4976	1.00942	0	23
FBgn0036066	CG14160	0.8322	0.840425	0.014188	0.822231	0	0.210723	0.8808	0.896687	0	395
FBgn0037188	CG7369	0.832915	0.821214	-0.0204104	0.693385	0	-0.0619159	0.2868	1.21504	0	897
FBgn0030573	nmdyn-D6	0.4766	0.480458	0.0116318	0.916107	0	0.178291	0.9572	0.750885	0	332
FBgn0039723	CG15522	0	0	0	1	0	-0.0373431	0.3272	0.914152	0	191
FBgn0034186	CG8950	0.431483	0.392532	-0.136495	0.71022	0	-0.010849	0.366	0.85046	0	236
FBgn0036414	nan	0	0	0	1	0	0.0923236	0.9512	0.860279	0	119
FBgn0038989	CG6937	2.87313	2.70619	-0.0863597	0.565798	0	0.564984	1	0.426836	0	146
FBgn0026318	Traf6	0.852679	1.03944	0.285738	0.682494	0	0.0474721	0.918	1.03527	0	1235
FBgn0037741	CG16908	0.281824	0.30456	0.111933	1	0	-0.146623	0.1092	1.09798	0	28
FBgn0030999	Mur18B	18.3871	15.5212	-0.244448	0.221293	0	-0.0601553	0.1224	1.16777	0	130
FBgn0039861	pasha	0.768776	0.899672	0.226834	0.773744	0	0.14715	1	0.740399	0	358
FBgn0259982	l(2)35Cc	0.593654	0.693524	0.224322	0.886126	0	0.0074109	0.5472	0.870432	0	452
FBgn0260780	wisp	0.02943	0.0251668	-0.225763	0.847214	0	0.0674427	0.8388	0.984288	0	439
FBgn0032149	CG4036	1.65617	2.05695	0.312657	0.658492	0	0.153026	1	0.724273	0	14
FBgn0260766	CG42564	0	0	0	1	0	8.6462e-05	0.5872	0.970673	0	80
FBgn0030692	mRpS30	7.01886	8.5352	0.282189	0.585726	0	0.280588	1	0.671311	0	30
FBgn0020766	Aats-phe	3.24876	3.95641	0.284304	0.615751	0	0.0191027	0.7096	1.06603	0	63
FBgn0032897	CG9336	16.2319	12.5311	-0.37332	0.152321	0	-0.349355	0.0396	1.89041	1	124
FBgn0036173	CG7394	1.60779	2.21212	0.460354	0.357381	0	0.100524	1	0.959953	0	896
FBgn0031419	CG15390	0.34778	0.315426	-0.140874	0.786745	0	0.340885	1	0.478595	0	58
FBgn0036532	CG13445	1.42592	4.15292	1.54223	0.00541533	1	0.0164346	0.6396	1.11195	0	94
FBgn0086695	hd	0.0730813	0.0520792	-0.488797	0.7071	0	0.357719	1	0.579203	0	83
FBgn0014848	Eig71Eh	0	0	0	1	0	0.0142201	0.7976	0.935913	0	113
FBgn0031643	CG3008	2.16801	8.54086	1.97801	4.96897e-09	1	-0.209693	0.0816	1.84509	1	160
FBgn0262020	CG42831	0	0	0	1	0	-0.0991759	0.1244	1.27977	0	641
FBgn0036780	CG7330	0	0	0	1	0	-0.03203	0.4096	0.857631	0	278
FBgn0069242	eca	7.12374	8.20822	0.204435	0.792891	0	0.00574506	0.7224	0.940106	0	198
FBgn0040074	retinin	0	0	0	1	0	0.089936	1	0.839811	0	175
FBgn0261938	mtRNApol	1.74669	1.4426	-0.275949	0.217505	0	0.267979	0.9588	0.601845	0	437
FBgn0050383	CG30383	0	0	0	1	0	-0.0425989	0.2428	1.14507	0	183
FBgn0033058	CCHa2r	0	0	0	1	0	0.0759062	0.79	0.911392	0	611
FBgn0029925	CG3040	1.41366	1.77777	0.330631	0.608441	0	0.00862595	0.5284	1.02692	0	135
FBgn0031530	pgant2	1.04974	0.727847	-0.528326	0.418221	0	0.0539577	0.9096	0.965036	0	1117
FBgn0260658	CG42541	0	0	0	1	0	0.079156	0.8364	0.858853	0	4334
FBgn0085303	CG34274	0	0	0	1	0	0.0166942	0.5852	1.17787	0	45
FBgn0035641	CG5568	0	0	0	1	0	0.0404542	0.8076	1.02515	0	176
FBgn0050016	CG30016	1.37366	1.76522	0.361825	0.683453	0	0.0112414	0.5844	1.11622	0	83
FBgn0034732	CG3701	0	0	0	1	0	0.0163294	0.6152	1.11695	0	118
FBgn0051635	CG31635	0.562743	0.324491	-0.7943	0.0527319	0	-0.157548	0.1296	1.25814	0	2013
FBgn0030944	CG6617	1.20925	1.69155	0.484236	0.414095	0	0.0835037	1	0.833928	0	137
FBgn0040251	Ugt86Di	0.10793	0.734945	2.76754	7.40162e-06	1	0.224437	0.878	0.840013	0	62
FBgn0035538	DopEcR	0.33725	0.257916	-0.386918	0.478139	0	-0.0452371	0.246	0.934591	0	1512
FBgn0010414	SerT	0.293724	0.148545	-0.983562	0.0548112	0	0.192193	0.9612	0.740003	0	857
FBgn0034151	CG15617	0	0	0	1	0	0.0099302	0.702	1.01051	0	533
FBgn0027054	CSN4	2.12435	2.55673	0.267277	0.726817	0	-0.0199259	0.5056	1.08906	0	201
FBgn0086757	cbs	2.38532	1.19286	-0.999759	0.0995007	0	0.00694521	0.892	0.988154	0	182
FBgn0260750	Mulk	0.50974	0.57893	0.183628	0.939039	0	0.1219	0.9624	0.873696	0	9
FBgn0259938	cwo	1.3613	1.08762	-0.323818	0.182445	0	-0.165539	0.0808	1.94009	1	1417
FBgn0015271	Orc5	0.491951	0.427973	-0.200995	0.593118	0	0.136705	1	0.902807	0	104
FBgn0020018	Ppox	1.76679	1.99462	0.174984	0.875959	0	0.0559746	0.9152	0.816567	0	101
FBgn0038432	CG14883	1.81067	2.29996	0.345087	0.529516	0	0.120099	1	0.913802	0	570
FBgn0034270	CG6401	0.603604	0.727246	0.268842	0.774166	0	0.128201	1	0.544757	0	66
FBgn0039835	mRpL32	3.87433	5.07585	0.389702	0.470478	0	0.313753	1	0.625441	0	69
FBgn0085415	CG34386	0.264859	0.332189	0.326778	0.755787	0	0.0475565	0.7912	0.973252	0	166
FBgn0030077	CG15365	0.321634	0.246501	-0.383828	0.317876	0	-0.0527466	0.2468	1.30233	0	349
FBgn0030326	CG2444	3.57316	8.02887	1.168	0.00356826	1	-0.0226251	0.4532	0.12667	0	196
FBgn0014879	Set	3.61599	4.40534	0.284863	0.627696	0	0.190766	1	0.73521	0	224
FBgn0038201	Pk1r	0.337753	0.307547	-0.13516	0.668306	0	-0.0200705	0.4376	0.984298	0	814
FBgn0003865	tsg	0	0	0	1	0	0.126282	0.9564	0.815622	0	101
FBgn0050476	ave	0.891102	1.00544	0.174168	0.978646	0	-0.00294002	0.5004	0.95937	0	156
FBgn0023545	CG4406	1.6994	1.85287	0.124734	1	0	-0.0692438	0.2604	1.0133	0	67
FBgn0023172	RhoGEF2	3.2413	2.73274	-0.246227	0.525889	0	0.0602519	0.7744	0.938639	0	333
FBgn0003087	pim	0.366393	0.307174	-0.254332	0.634815	0	0.000799908	0.5476	0.987956	0	268
FBgn0034967	eIF-5A	115.802	158.32	0.451178	0.290452	0	-0.010883	0.378	1.12514	0	212
FBgn0037238	CG1090	0.460681	0.430473	-0.0978453	0.634327	0	0.0500632	1	1.03071	0	2591
FBgn0053325	CG33325	0	0	0	1	0	-0.00395362	0.4572	1.0497	0	1
FBgn0032746	CG10470	7.16516	8.9901	0.327339	0.534675	0	0.176121	1	0.668218	0	52
FBgn0031529	CG9662	1.71441	2.02017	0.236764	0.795816	0	0.0210958	0.5796	0.859888	0	278
FBgn0024909	Taf7	0	0	0	1	0	0.18051	0.9632	0.67103	0	595
FBgn0033373	CG8080	2.92044	2.08116	-0.488797	0.290025	0	-0.0304935	0.3624	1.04977	0	144
FBgn0002593	RpLP1	152.737	184.158	0.269894	0.611613	0	-0.10494	0.0872	0.969969	0	306
FBgn0034987	CG3363	0.665406	0.474181	-0.488797	0.489106	0	-0.0638809	0.3012	1.04612	0	157
FBgn0003257	r-l	4.93562	5.77903	0.227597	0.76615	0	0.112278	0.9696	0.769416	0	460
FBgn0040066	wds	0.801409	0.773747	-0.0506761	0.78767	0	0.342283	1	0.659602	0	588
FBgn0260944	Rbp1	1.26192	1.52752	0.275575	0.726381	0	0.0816659	0.9156	0.919955	0	945
FBgn0043577	PGRP-SB2	0	0	0	1	0	-0.0335516	0.254	0.967485	0	132
FBgn0039338	XNP	1.13925	0.984769	-0.210222	0.381671	0	0.0375332	0.8076	0.92248	0	388
FBgn0005642	wdn	0.82588	0.820796	-0.00890847	0.751644	0	-0.0253765	0.2068	1.14146	0	322
FBgn0051718	Ir31a	0	0	0	1	0	0.0191154	0.6832	0.904994	0	69
FBgn0024984	CG3457	0	0	0	1	0	-0.0298124	0.346	0.965206	0	235
FBgn0033079	Fmo-2	5.11854	4.07872	-0.327615	0.151238	0	0.293967	1	0.559725	0	286
FBgn0000180	bib	0.12302	0.0359656	-1.7742	0.0351795	0	0.0514814	0.5456	1.06552	0	880
FBgn0036230	CG11570	0	0	0	1	0	0.0551326	0.806	0.781337	0	106
FBgn0035719	tow	0.153305	0.128857	-0.250637	0.655186	0	-0.0953898	0.3296	1.0921	0	165
FBgn0037447	Neurochondrin	10.0974	12.628	0.322642	0.495558	0	-0.0424553	0.2092	1.01028	0	173
FBgn0024555	flfl	3.073	3.63199	0.241114	0.886002	0	0.00570675	0.5972	1.08867	0	2174
FBgn0051957	CG31957	1.39658	1.50343	0.106361	0.992767	0	0.130629	1	0.774667	0	73
FBgn0032405	CG14946	0.133646	0.114286	-0.225763	0.768493	0	-0.0682649	0.2868	0.865443	0	84
FBgn0039640	CG14516	0.961339	0.360562	-1.4148	0.0862825	0	0.109863	1	0.871229	0	295
FBgn0031650	CG14044	0	0	0	1	0	0.0520738	0.8404	0.866654	0	71
FBgn0034639	CG15673	1.04542	1.06426	0.0257759	0.864792	0	0.120802	0.9492	1.34724	0	261
FBgn0030030	CG1636	1.49156	1.76219	0.240555	0.746754	0	0.129001	1	0.704926	0	839
FBgn0028402	Sin	1.24043	1.1634	-0.0924964	0.628586	0	0.0488987	0.716	1.1442	0	89
FBgn0036627	CG4680	0.779335	0.88525	0.183841	0.911113	0	0.014893	0.5768	0.485183	0	334
FBgn0039628	CG11841	0	0	0	1	0	0.0769485	0.9076	0.837378	0	101
FBgn0010379	Akt1	2.73092	1.44752	-0.915807	0.0383242	0	-0.0605879	0.1348	1.3318	0	1403
FBgn0038286	CG6966	2.10763	2.25291	0.0961654	0.946075	0	0.0393083	0.9524	1.09436	0	751
FBgn0033913	CG8468	3.61755	4.10435	0.182139	0.872817	0	0.239957	1	0.552756	0	1059
FBgn0040629	CG18673	0	0	0	1	0	0.0343903	0.5928	0.940876	0	177
FBgn0087040	alphaTub67C	0	0	0	1	0	-0.00427373	0.248	0.961838	0	82
FBgn0035859	CG13678	5.89312	4.30198	-0.454032	0.12661	0	0.383828	1	1.00183	0	112
FBgn0052945	CG32945	0	0	0	1	0	0.00334125	0.5428	1.08165	0	154
FBgn0033206	CG12042	1.5786	1.82537	0.209547	0.815721	0	-0.0416996	0.3852	0.935828	0	153
FBgn0032229	CG5045	5.14421	5.33471	0.052458	0.860318	0	0.0160209	0.5912	1.13834	0	293
FBgn0039855	CG1638	0.339047	0.264405	-0.358737	0.443563	0	-0.086009	0.164	1.21759	0	201
FBgn0038967	CG13847	0	0	0	1	0	0.0962776	0.8724	0.877673	0	320
FBgn0039597	CG9997	0	0	0	1	0	0.055532	0.7904	0.862448	0	37
FBgn0010100	Acon	58.8209	61.4644	0.0634228	0.845619	0	-0.0192105	0.2152	1.00467	0	369
FBgn0039434	TwdlM	5.84896	6.75492	0.20776	0.741839	0	0.0286931	0.532	1.85305	0	121
FBgn0027070	CG17322	0.617196	0.639746	0.0517712	1	0	0.0728144	0.8036	0.738945	0	195
FBgn0031308	CG4749	0.517126	0.550551	0.0903597	0.983731	0	0.250375	1	0.640459	0	73
FBgn0033608	CG13220	11.407	14.7114	0.367008	0.429506	0	0.0396275	0.6652	0.975642	0	139
FBgn0027791	O-fut2	0.538563	0.560126	0.0566368	0.917306	0	0.0620923	0.8368	0.848083	0	144
FBgn0036330	CG11263	0	0	0	1	0	-0.025845	0.2	1.0616	0	172
FBgn0039020	CG17141	0.952784	0.68696	-0.471923	0.301554	0	0.0811129	0.9084	0.71886	0	54
FBgn0031080	CG12655	0.80887	0.408295	-0.986297	0.1387	0	-0.0273957	0.2436	0.988318	0	108
FBgn0031003	CG7889	1.26265	1.37796	0.126081	1	0	0.047192	0.7052	0.83399	0	397
FBgn0263355	CG31688	2.03382	2.14191	0.074708	0.877814	0	0.248867	1	0.709292	0	5144
FBgn0017567	ND23	20.4892	21.1221	0.0438945	0.811146	0	-0.0174048	0.3776	1.07212	0	77
FBgn0038847	CG12278	0	0	0	1	0	-0.0438304	0.2112	1.02637	0	123
FBgn0011305	Rsf1	1.84897	2.10323	0.185884	0.889065	0	0.0100439	0.59	0.846303	0	390
FBgn0036959	CG6951	1.60268	1.75122	0.127874	1	0	0.0382593	0.8868	0.866361	0	174
FBgn0032692	CG15161	0	0	0	1	0	0.000794612	0.5388	0.987366	0	105
FBgn0039469	TwdlC	0	0	0	1	0	0.0462339	0.9572	0.959242	0	211
FBgn0028932	CG16890	1.53358	2.05715	0.42374	0.622316	0	-0.112639	0.1708	1.08915	0	379
FBgn0003071	Pfk	14.3646	16.7077	0.217991	0.739886	0	0.00681667	0.5508	1.06159	0	582
FBgn0263601	mib1	1.08619	0.918047	-0.242637	0.294061	0	0.0602018	1	0.910513	0	181
FBgn0036952	CG6933	60.4033	58.2943	-0.0512734	0.546495	0	-0.0241172	0.414	0.849826	0	115
FBgn0025469	slv	0.549748	0.482167	-0.189237	0.807515	0	0.0179231	0.6952	0.966697	0	281
FBgn0034455	CG11007	1.99045	2.52953	0.345779	0.539384	0	0.0968455	1	0.873116	0	265
FBgn0033994	CG7544	0.376934	0.329264	-0.195066	0.725026	0	0.0673746	0.872	0.963349	0	568
FBgn0031711	CG6907	1.77308	1.72183	-0.0423167	0.66126	0	0.018066	0.7096	0.900144	0	86
FBgn0051460	CG31460	1.02105	1.24357	0.284432	0.810486	0	0.0587781	0.71	0.809603	0	84
FBgn0038919	CG17843	0.787613	0.549326	-0.519824	0.163542	0	-0.0574004	0.1732	0.960156	0	99
FBgn0052479	CG32479	1.09505	1.11704	0.0286875	0.76634	0	0.0186374	0.682	1.01913	0	1359
FBgn0003250	Rh4	0	0	0	1	0	-0.0363006	0.3848	0.861026	0	171
FBgn0021856	l(2)k14505	2.74593	2.99992	0.12763	0.997638	0	0.0402265	0.88	0.933726	0	148
FBgn0002778	mnd	1.94158	2.13519	0.137137	0.991979	0	0.0581014	0.918	0.896454	0	451
FBgn0036274	CG4328	0	0	0	1	0	0.0254084	0.7164	1.08908	0	80
FBgn0000299	Cg25C	5.48767	5.53389	0.012101	0.836718	0	0.107139	0.7852	0.862343	0	377
FBgn0261290	CheA84a	0	0	0	1	0	0.00280693	0.624	1.066	0	31
FBgn0001989	l(2)35Di	4.73027	4.95758	0.0677127	0.898705	0	0.0243892	0.6076	0.980744	0	889
FBgn0262125	sec23	5.65782	6.70388	0.24475	0.719901	0	0.219326	1	0.690425	0	159
FBgn0027596	CG10249	4.55646	4.14795	-0.135514	0.404444	0	-0.232945	0.0372	1.80156	1	826
FBgn0037114	Cpr78E	0	0	0	1	0	-0.0227473	0.3204	1.01415	0	23
FBgn0011674	insc	0.251151	0.288551	0.200274	0.896428	0	0.0156889	0.6244	0.948238	0	942
FBgn0031490	CG17264	0	0	0	1	0	0.111087	0.9576	0.363612	0	279
FBgn0051064	CG31064	0.283904	0.248387	-0.192812	0.540171	0	-0.0182307	0.42	0.847145	0	891
FBgn0040319	Gclc	4.37286	28.9905	2.72893	8.6864e-14	1	0.138988	0.7884	0.565916	0	952
FBgn0031702	fusl	1.87071	2.40148	0.360336	0.582272	0	0.460433	1	0.426263	0	398
FBgn0005410	sno	0.607494	0.696424	0.197094	0.896644	0	-0.0331148	0.3704	0.943928	0	781
FBgn0038551	CG7357	0.707372	0.660528	-0.0988507	0.662102	0	-0.0359187	0.4564	1.09585	0	247
FBgn0040056	CG17698	6.87184	7.53386	0.132691	1	0	-0.0954733	0.2052	1.11959	0	199
FBgn0053639	CG33639	0	0	0	1	0	-0.0290233	0.2908	1.05266	0	2262
FBgn0263607	l(3)72Dp	1.04829	1.09757	0.0662639	0.876117	0	0.0246659	0.5744	0.641093	0	758
FBgn0003396	shn	1.07899	0.947969	-0.186769	0.482568	0	-0.219383	0.0408	2.12277	1	1180
FBgn0040900	CG17777	0	0	0	1	0	0.00748693	0.6336	0.963152	0	154
FBgn0035839	CG7550	0.588868	0.730481	0.310904	0.76249	0	-0.135774	0.1228	0.338255	0	125
FBgn0026389	Or43a	0	0	0	1	0	0.0762581	0.9236	0.813452	0	380
FBgn0035553	CG13722	0.534327	0.350445	-0.608537	0.142285	0	0.0574403	0.9616	0.89476	0	250
FBgn0039929	CG11076	6.31948	8.02165	0.344093	0.496985	0	0.624241	1	0.434617	0	260
FBgn0263029	CG43324	1.41919	1.33808	-0.0849003	0.750521	0	-0.0803635	0.2104	1.19319	0	80
FBgn0032601	yellow-b	4.56111	4.82041	0.0797708	0.898656	0	-0.12775	0.166	1.22088	0	218
FBgn0039742	CG15528	0.652047	0.471596	-0.467424	0.338239	0	0.0737754	0.8412	0.985452	0	174
FBgn0037792	CG6241	0.668194	0.630006	-0.0849004	0.621133	0	0.107267	0.9608	0.838558	0	209
FBgn0037340	CG14671	1.96398	2.5033	0.350048	0.60369	0	0.0824414	0.9248	0.882265	0	71
FBgn0004045	Yp1	0	0	0	1	0	-0.0147569	0.3812	1.02781	0	185
FBgn0001120	gnu	0	0	0	1	0	0.046095	0.7876	0.86496	0	99
FBgn0030189	CG2909	0.57953	1.76993	1.61074	0.000145049	1	0.0576515	0.9172	0.868747	0	346
FBgn0037634	CG8359	0.200036	0.26134	0.385672	0.792175	0	0.00170459	0.5412	0.917827	0	398
FBgn0058172	CG40172	0	0	0	1	0	0.074636	0.7096	1.14938	0	6
FBgn0036727	CG7589	0.782875	0.895563	0.194013	0.878502	0	0.194205	0.9132	1.63581	0	139
FBgn0005655	mus209	0	0	0	1	0	0.335207	1	0.59905	0	125
FBgn0034617	CG9754	0.856813	0.953807	0.154717	0.937133	0	-0.0278419	0.2924	0.96657	0	79
FBgn0086355	Tpi	14.1898	12.3707	-0.197929	0.321973	0	-0.0404964	0.2412	1.12804	0	266
FBgn0261881	l(2)35Be	0.6445	0.822882	0.352505	0.732731	0	0.0758996	0.9232	0.805304	0	62
FBgn0033983	CG10253	0	0	0	1	0	0.0314343	0.708	1.10157	0	155
FBgn0053544	Vkor	0	0	0	1	0	0.0348371	0.7504	1.00432	0	61
FBgn0032805	CG10337	3.81844	8.94074	1.22741	0.000649005	1	-0.00767651	0.4636	0.988134	0	429
FBgn0030629	CG9123	0.63959	0.351992	-0.861606	0.0647047	0	0.208321	1	0.753254	0	150
FBgn0034501	CG13868	8.32327	36.0387	2.11432	9.14809e-11	1	-0.342014	0.042	2.12174	1	796
FBgn0037315	Cerk	4.25652	5.35083	0.33009	0.615391	0	0.00444159	0.588	0.888745	0	295
FBgn0035888	CG7120	0.442722	0.414647	-0.0945183	0.817961	0	-0.0637128	0.2188	0.866166	0	317
FBgn0052107	CG32107	0.545427	0.477265	-0.192596	0.420028	0	0.159463	0.7092	1.15656	0	1064
FBgn0033212	CG1399	1.76988	2.1458	0.277869	0.664432	0	-0.0207946	0.4284	0.964061	0	1102
FBgn0035122	mRpL17	5.24472	5.59352	0.0928902	0.950307	0	0.0490359	0.8748	0.928817	0	488
FBgn0037567	Gfr	0.828052	0.977131	0.238831	0.830342	0	-0.147217	0.2044	1.03251	0	113
FBgn0261444	CG3638	0.533885	0.434808	-0.296152	0.258622	0	-0.0332687	0.1644	1.02402	0	5746
FBgn0039260	Smg6	0.865816	2.49397	1.52631	3.13359e-05	1	-0.462916	0.0436	2.06747	1	356
FBgn0040531	CG11741	0	0	0	1	0	0.135587	0.788	1.15602	0	240
FBgn0038448	CG12783	0	0	0	1	0	0.114372	0.88	0.887458	0	131
FBgn0038872	Nelf-A	0.544525	0.341844	-0.671661	0.0468858	0	0.0952302	0.8876	0.805923	0	726
FBgn0033809	CG4630	0.238775	0.333221	0.480829	0.552763	0	0.0412002	0.7928	0.720459	0	116
FBgn0032055	CG13091	0	0	0	1	0	0.0402297	0.7536	0.948245	0	121
FBgn0037721	CG9427	4.26847	3.4593	-0.303242	0.248487	0	0.0138877	0.7416	1.16045	0	69
FBgn0037203	slif	0.888564	1.05535	0.248168	0.832113	0	0.0262917	0.676	0.860546	0	573
FBgn0036394	CG9040	16.0776	14.9259	-0.107234	0.457776	0	0.0287002	0.6316	1.45461	0	199
FBgn0038150	yellow-e3	0	0	0	1	0	0.606906	1	0.293134	0	25
FBgn0035473	mge	9.158	9.82722	0.101751	0.965088	0	-0.0178852	0.36	0.916446	0	371
FBgn0023395	Chd3	0.324511	0.196215	-0.725836	0.112324	0	0.0683195	1	0.827867	0	311
FBgn0053125	CG33125	0	0	0	1	0	0.0215526	0.6292	1.22448	0	1596
FBgn0034066	CG8397	4.38319	4.24185	-0.0472873	0.64244	0	0.0811189	0.8756	0.771567	0	97
FBgn0028525	c(2)M	0.109427	0.122055	0.157566	1	0	0.0224156	0.786	0.947963	0	462
FBgn0000527	e	0.869177	0.692261	-0.328333	0.239932	0	-0.00113132	0.4452	1.13698	0	203
FBgn0083969	CG34133	0.969631	0.989548	0.0293338	0.893266	0	0.0359641	0.8748	1.03722	0	593
FBgn0003275	RpII18	3.27734	3.46557	0.0805685	0.921638	0	0.297498	1	0.660045	0	53
FBgn0035379	spz5	0.995797	1.03218	0.0517711	0.870177	0	0.0560315	0.7844	0.932891	0	453
FBgn0036495	CG33259	0	0	0	1	0	-0.0157651	0.39	1.05488	0	59
FBgn0262620	CG43144	0	0	0	1	0	-0.065488	0.2932	1.31355	0	114
FBgn0030234	CG15211	12.1325	14.9632	0.302545	0.582073	0	0.141258	0.8748	0.740036	0	573
FBgn0035978	UGP	15.0652	16.038	0.0902784	0.941029	0	-0.351726	0.0752	1.52711	0	876
FBgn0031078	CG11943	0.907884	1.21308	0.418093	0.703626	0	0.171425	1	0.691214	0	63
FBgn0037538	CG3223	0.806618	0.793545	-0.023574	0.77291	0	0.0566511	0.8336	0.968013	0	152
FBgn0032929	Mcm10	0.76076	0.682119	-0.157418	0.494204	0	-0.0419048	0.3668	1.0044	0	391
FBgn0030480	Tim9a	5.29423	4.54952	-0.218708	0.378247	0	0.233111	0.958	0.687587	0	101
FBgn0036111	Aps	4.62267	4.71997	0.0300527	0.763401	0	0.129679	0.956	0.621714	0	1355
FBgn0030719	eIF5	12.8672	32.3902	1.33186	5.80638e-05	1	0.104441	0.918	0.782885	0	124
FBgn0040212	Dhap-at	0.996444	1.06268	0.092845	0.935115	0	-0.0205523	0.2156	1.02241	0	986
FBgn0028507	CG3793	1.93265	1.80622	-0.0976065	0.762445	0	0.102959	1	0.718441	0	556
FBgn0039544	CG12877	0.572096	0.654312	0.193721	0.899503	0	-0.0729983	0.12	1.10169	0	164
FBgn0039765	mRpS18C	2.52155	2.71059	0.104293	1	0	0.239653	1	0.655861	0	67
FBgn0029766	CG15784	4.63848	30.2513	2.70527	1.28655e-16	1	-0.395236	0.0396	2.41951	1	117
FBgn0036676	CG13028	0	0	0	1	0	0.0103526	0.5868	1.09908	0	106
FBgn0051015	PH4alphaPV	1.24706	1.17511	-0.0857323	0.605881	0	0.0461241	0.8256	0.885338	0	316
FBgn0025836	RhoGAP1A	2.37314	2.68016	0.175523	0.896641	0	0.0420053	0.8032	0.907204	0	566
FBgn0038890	CG7956	0	0	0	1	0	-0.20013	0.04	1.30982	0	1766
FBgn0035268	CG8001	0.765216	0.630512	-0.279344	0.536814	0	0.00531587	0.5804	0.936125	0	172
FBgn0037552	CG7800	2.06357	2.37893	0.205172	0.812671	0	-0.0638263	0.3144	1.11371	0	72
FBgn0033375	CG8078	1.37154	4.30543	1.65037	2.81875e-05	1	0.0799752	0.776	0.875971	0	380
FBgn0027493	CG17273	6.69564	6.78047	0.0181628	0.926265	0	0.0472581	0.7176	0.814264	0	473
FBgn0033349	CG8243	1.7817	2.05765	0.207739	0.79539	0	0.0430584	0.9168	1.05239	0	643
FBgn0031050	Arp11	1.48264	1.75754	0.245391	0.755845	0	0.0506838	0.8676	1.03389	0	142
FBgn0033353	CG13749	0	0	0	1	0	0.00792049	0.9196	0.770002	0	270
FBgn0036155	CG6163	0	0	0	1	0	0.0514115	0.886	0.970721	0	619
FBgn0052536	CG32536	0.422248	0.472846	0.163279	1	0	0.0574797	0.9544	0.953465	0	153
FBgn0029838	CG4666	0.273741	0.188346	-0.539423	0.496843	0	-0.0732361	0.3776	0.973498	0	297
FBgn0054003	nimB3	3.59498	9.92716	1.4654	0.000271112	1	-0.0109009	0.3292	0.784778	0	23
FBgn0038849	CG7079	0	0	0	1	0	-0.029835	0.2956	0.964362	0	63
FBgn0015288	RpL22	64.6788	54.5196	-0.246518	0.21747	0	-0.0500001	0.2216	1.08027	0	165
FBgn0038870	Oga	0.963316	1.08057	0.165706	0.913942	0	0.148966	1	0.736628	0	204
FBgn0038002	CG12256	0	0	0	1	0	-0.0294706	0.2116	1.07976	0	82
FBgn0034288	CG5084	39.9762	38.9042	-0.0392151	0.590652	0	-0.0349103	0.4068	1.04398	0	30
FBgn0038453	CG10326	2.69704	2.8686	0.0889699	0.943071	0	0.0794423	0.9156	0.934668	0	414
FBgn0010109	dpn	0.103745	0.0774509	-0.421683	0.646026	0	-0.059399	0.1524	1.03325	0	446
FBgn0029738	CG4068	1.71239	1.56306	-0.131641	0.533843	0	0.051252	1	0.963053	0	920
FBgn0262111	f	0	0	0	1	0	-0.00711186	0.5044	0.867991	0	564
FBgn0027936	vih	2.85842	2.72943	-0.0666176	0.583351	0	0.102685	1	0.962777	0	673
FBgn0032819	CG10463	0.920172	0.968695	0.074139	0.912864	0	0.477793	0.9588	0.47419	0	73
FBgn0036896	wnd	2.14153	1.99941	-0.0990709	0.550186	0	0.00659774	0.8676	1.05547	0	1142
FBgn0039810	CG15549	0	0	0	1	0	-0.0318393	0.3024	1.13801	0	649
FBgn0037027	CG3680	1.86432	2.25322	0.273339	0.639568	0	-0.0160488	0.4704	0.979591	0	454
FBgn0039441	TwdlN	47.7573	52.789	0.144516	0.904633	0	-0.357143	0.044	5.51845	1	98
FBgn0031738	CG9171	3.88779	4.52517	0.219022	0.886015	0	-0.0430628	0.4592	1.33469	0	2322
FBgn0037549	CG7878	2.72316	2.95706	0.118885	0.997425	0	0.0764636	1	0.673883	0	135
FBgn0035104	CG13875	0.604966	0.774537	0.35648	0.59859	0	0.335777	1	0.597682	0	119
FBgn0015544	spag	0.780976	0.482593	-0.694472	0.083582	0	0.0389965	0.7048	0.797213	0	128
FBgn0000094	Anp	0	0	0	1	0	0.126576	0.9568	0.781529	0	69
FBgn0036873	CG18294	0	0	0	1	0	0.0409487	0.6536	0.979472	0	27
FBgn0035583	CG13704	2.82749	3.31622	0.230021	0.807615	0	-0.023247	0.5044	1.59467	0	174
FBgn0030096	Zpr1	1.39754	1.45435	0.0574848	0.88467	0	0.516325	1	0.238834	0	370
FBgn0036340	SRm160	0.942633	0.931526	-0.0170995	0.704469	0	0.146993	1	0.800517	0	565
FBgn0036734	CG7564	1.17786	1.07403	-0.133138	0.548344	0	0.0959938	0.962	0.86437	0	1206
FBgn0033715	CG8490	1.11995	1.09846	-0.0279559	0.79567	0	-0.0258773	0.3844	0.990437	0	84
FBgn0042201	Nplp3	0	0	0	1	0	0.0540485	1	1.00518	0	231
FBgn0051800	CG31800	3.05529	4.00709	0.391242	0.49572	0	0.0825669	0.9596	0.825318	0	82
FBgn0260872	CG42582	0	0	0	1	0	0.0236346	0.786	1.07769	0	82
FBgn0034391	CG15080	0.124865	0.110904	-0.171057	0.614057	0	-0.107388	0.2956	1.13568	0	477
FBgn0030260	CG1537	0.317831	0.30803	-0.0451905	0.906173	0	-0.0144194	0.3432	1.07547	0	133
FBgn0031462	CG2964	0	0	0	1	0	-0.120153	0.3372	1.22249	0	164
FBgn0035960	CG4942	0.790639	0.535532	-0.562046	0.180503	0	0.0664774	0.7972	0.711016	0	148
FBgn0034360	CG10927	0.507516	0.55836	0.137744	1	0	0.512499	1	0.329447	0	45
FBgn0035136	CG6905	0.56913	0.42943	-0.406335	0.699481	0	0.0202229	0.7396	0.936486	0	646
FBgn0033184	CG12736	2.88305	3.04021	0.0765747	0.944667	0	0.0192243	0.836	0.958379	0	94
FBgn0045038	Proct	1.31377	1.16394	-0.174689	0.421788	0	-0.00163253	0.5	1.06489	0	1265
FBgn0031903	Wnt10	0	0	0	1	0	-0.0502275	0.1628	1.11531	0	269
FBgn0031700	CG14022	0.33889	0.285408	-0.247789	0.769979	0	-0.0403767	0.338	1.21947	0	100
FBgn0037483	CG14609	0	0	0	1	0	-0.0356078	0.454	1.26657	0	75
FBgn0004896	fd59A	0	0	0	1	0	0.0891886	0.83	0.927887	0	514
FBgn0038608	WRNexo	1.41389	1.94564	0.460577	0.665323	0	0.163535	0.9576	0.84155	0	366
FBgn0042138	CG18815	14.3194	18.1409	0.341278	0.598707	0	-0.0253231	0.4088	1.00234	0	496
FBgn0034925	CG5339	1.64266	1.76861	0.106582	1	0	0.00871165	0.538	1.00559	0	222
FBgn0035471	Sc2	4.44729	3.14281	-0.50087	0.0726399	0	0.0809492	0.9556	0.871841	0	145
FBgn0031409	CG4271	0	0	0	1	0	-0.0147026	0.4164	1.0684	0	24
FBgn0011211	blw	124.009	110.679	-0.164072	0.342153	0	-0.0105412	0.5096	1.15136	0	488
FBgn0034804	CG3831	0	0	0	1	0	-0.0284537	0.3808	1.2111	0	57
FBgn0031834	CG13766	0.939713	1.03225	0.135503	1	0	0.0808794	0.7952	0.838439	0	807
FBgn0086475	sec3	0.925397	1.1944	0.36814	0.495109	0	0.14107	0.9556	0.744615	0	321
FBgn0031026	CG12231	0	0	0	1	0	-0.0810241	0.1732	0.985111	0	38
FBgn0000579	Eno	43.2684	48.4469	0.163089	0.866905	0	-0.0525796	0.2072	1.18874	0	367
FBgn0039131	CG12268	1.03356	1.2489	0.273043	0.845496	0	0.0323624	0.8732	0.994329	0	61
FBgn0038315	CG14866	0	0	0	1	0	-0.0460429	0.2832	1.15102	0	152
FBgn0087011	CG41520	0	0	0	1	0	0.0580343	0.7804	0.828932	0	205
FBgn0051789	CG31789	92.0909	183.609	0.995505	0.00316436	1	0.136058	1	0.908265	0	166
FBgn0039145	CG6000	4.2402	5.40342	0.349739	0.536405	0	0.107051	0.9172	1.41842	0	197
FBgn0037280	CG1126	0	0	0	1	0	-0.136161	0.2264	1.06556	0	66
FBgn0043043	desat2	0	0	0	1	0	-0.0631687	0.2508	1.11526	0	101
FBgn0038705	CG11626	0	0	0	1	0	-0.0107316	0.3008	1.07228	0	527
FBgn0000524	dx	0.359821	0.363099	0.0130837	0.823508	0	0.0634831	0.8348	0.878794	0	1204
FBgn0038938	CG7084	1.68341	2.25717	0.42313	0.344977	0	-0.0204468	0.1612	1.06231	0	759
FBgn0038130	CG8630	16.7975	20.1347	0.261443	0.642822	0	0.434517	1	0.564852	0	641
FBgn0036704	CG6497	0	0	0	1	0	-0.0495701	0.2564	1.01782	0	790
FBgn0040849	Ir41a	0	0	0	1	0	-0.00211062	0.4592	0.93605	0	398
FBgn0011280	Pbprp2	0	0	0	1	0	0.130464	0.9536	0.846279	0	126
FBgn0037073	CG7338	4.09113	4.07908	-0.00425512	0.682477	0	0.0553657	0.8168	0.913062	0	291
FBgn0262976	lawc	0.997323	1.25626	0.332999	0.571458	0	-0.0410986	0.326	1.22388	0	1524
FBgn0032694	MESR3	2.28109	2.37554	0.058532	0.840668	0	0.195578	0.9116	1.03602	0	725
FBgn0024921	Trn	4.99724	4.81799	-0.0526981	0.736238	0	0.03727	0.8232	0.858933	0	1284
FBgn0261612	Cng	0.491256	0.414908	-0.243685	0.570929	0	-0.0445732	0.2848	1.23419	0	787
FBgn0043884	mask	1.41795	1.49859	0.0797962	0.89118	0	0.00714634	0.6032	0.976372	0	2234
FBgn0053530	Acp53C14c	0	0	0	1	0	0.0419327	0.8324	0.872634	0	27
FBgn0026634	ldlCp	4.29115	4.41417	0.0407789	0.80232	0	0.012827	0.7984	0.85067	0	815
FBgn0037936	CG6908	12.6342	56.792	2.16835	1.1776e-11	1	-0.68358	0.0392	5.21347	1	65
FBgn0027864	Ogg1	0.747098	0.900134	0.268842	0.783933	0	0.183747	1	0.713836	0	114
FBgn0052283	dro3	0	0	0	1	0	0.00108064	0.5312	0.94549	0	106
FBgn0259226	CG42326	0.225161	0.14194	-0.665675	0.126462	0	-0.0502986	0.3208	1.07939	0	312
FBgn0031040	CG14210	1.76336	1.45693	-0.275394	0.508774	0	0.0668126	0.8816	0.891663	0	64
FBgn0031001	CG7884	0	0	0	1	0	0.133969	0.9628	0.82581	0	744
FBgn0040283	SMC1	1.73898	1.79753	0.0477699	0.843226	0	-0.11377	0.3372	1.319	0	94
FBgn0034817	Art7	0.828099	0.776306	-0.0931773	0.63572	0	0.00135539	0.55	1.01377	0	92
FBgn0032153	CG4537	0.968823	0.736428	-0.395688	0.578135	0	-0.0129693	0.4696	0.983103	0	74
FBgn0004414	msopa	0	0	0	1	0	-0.0328496	0.3764	1.10351	0	100
FBgn0004650	fs(1)N	0	0	0	1	0	0.170648	0.8308	0.796394	0	163
FBgn0260862	Vti1	0.647246	0.842955	0.381142	0.653768	0	-0.00711467	0.406	1.02718	0	536
FBgn0038977	CG5376	1.86091	1.98918	0.0961653	0.994071	0	0.191689	1	0.787574	0	51
FBgn0052227	gogo	0.114287	0.10391	-0.137325	0.69979	0	0.0245736	0.6736	1.02894	0	586
FBgn0035756	unc-13-4A	0.115894	0.0643907	-0.847878	0.139264	0	0.0392018	0.9092	1.06345	0	997
FBgn0035427	ckd	5.47894	4.93524	-0.150776	0.391431	0	0.161333	1	0.527554	0	507
FBgn0000037	mAcR-60C	0	0	0	1	0	0.0331806	0.8396	0.92973	0	2131
FBgn0031313	CG5080	0.479298	0.0931518	-2.36327	0.0660969	0	0.126673	0.9136	0.525709	0	154
FBgn0263759	CG43676	0	0	0	1	0	-0.0399596	0.1632	0.965733	0	403
FBgn0038235	CG8461	1.09772	1.11494	0.0224555	0.887519	0	0.279714	1	0.619798	0	61
FBgn0000173	ben	11.075	14.1751	0.356053	0.4417	0	-0.0168792	0.3452	0.996445	0	1189
FBgn0050293	Cht12	0.112078	0.0621205	-0.851367	0.428175	0	-0.0505359	0.2796	0.856618	0	69
FBgn0026079	CG6133	1.16297	1.42909	0.297282	0.632864	0	0.530562	1	0.516926	0	73
FBgn0030481	CG1662	1.93454	2.26318	0.226364	0.782605	0	0.270738	1	0.650618	0	95
FBgn0037687	CG8132	3.92503	4.63433	0.239657	0.73159	0	0.0356491	0.9164	0.900495	0	145
FBgn0085474	CG34445	5.3873	5.92317	0.136807	0.982761	0	-0.112531	0.12	1.36107	0	97
FBgn0024277	trio	2.01373	2.35582	0.226364	0.767889	0	0.0208798	0.8296	0.883326	0	2103
FBgn0027083	Aats-met	0.749754	1.00708	0.425685	0.456401	0	0.0557565	0.9192	0.899367	0	34
FBgn0030365	Tango4	0.852397	0.85393	0.00259121	0.806353	0	0.0730843	0.8812	0.891573	0	81
FBgn0033042	Tsp42A	0	0	0	1	0	0.00308097	0.5496	1.02778	0	162
FBgn0050382	CG30382	17.7611	48.066	1.4363	0.000331828	1	0.0073238	0.5888	0.796441	0	98
FBgn0052191	CG32191	0.915657	0.826746	-0.147363	0.534782	0	0.232577	0.912	0.201217	0	343
FBgn0030466	CG15744	0.330732	0.288595	-0.196616	0.456955	0	0.0807085	0.8328	0.919849	0	558
FBgn0260467	CG7071	0	0	0	1	0	0.220373	0.9556	0.817848	0	77
FBgn0004655	wapl	0.325483	0.208277	-0.644075	0.140597	0	0.0376645	0.926	0.80423	0	775
FBgn0032346	Csl4	1.08553	1.39113	0.357852	0.604776	0	0.420881	1	0.529531	0	238
FBgn0027329	Tcp-1zeta	10.2549	12.9329	0.334735	0.470357	0	0.350203	1	0.625628	0	201
FBgn0053299	CG33299	0	0	0	1	0	0.0892222	0.9564	0.851628	0	121
FBgn0034990	CG11406	0	0	0	1	0	0.0210685	0.6064	0.473605	0	3341
FBgn0261111	BHD	0.694033	0.627738	-0.144843	0.597516	0	-0.186633	0.1676	0.982277	0	89
FBgn0022708	Adk2	18.1886	17.4864	-0.0567995	0.567582	0	0.0231935	0.876	1.04949	0	230
FBgn0037753	CG12947	0	0	0	1	0	0.045124	0.7912	0.910221	0	816
FBgn0027793	CG14787	0.816542	0.764761	-0.0945183	0.741785	0	0.0356539	0.6928	0.93758	0	56
FBgn0053269	CG33269	0	0	0	1	0	0.312613	0.904	0.830658	0	435
FBgn0029898	CG14439	1.00026	1.19286	0.254045	0.886458	0	0.0035411	0.5412	0.811744	0	309
FBgn0035003	CG15873	0	0	0	1	0	-0.055524	0.4516	1.17691	0	32
FBgn0022338	dnk	1.87505	1.99008	0.085897	0.957568	0	0.339671	1	0.624185	0	292
FBgn0030271	CG15202	0	0	0	1	0	0.00567301	0.5392	0.950824	0	376
FBgn0038246	CG14853	0.263148	0.20836	-0.336794	0.752672	0	-0.0126953	0.2944	1.00866	0	966
FBgn0032870	CG2608	0.681837	0.699682	0.0372716	0.876954	0	0.0873533	1	0.824888	0	519
FBgn0259736	CG42390	3.40316	3.01666	-0.173924	0.615147	0	-0.0664464	0.3016	1.05838	0	277
FBgn0035231	Cct2	0.723694	0.746324	0.0444218	0.899099	0	-0.0638497	0.3356	1.07681	0	157
FBgn0036804	Sgf11	0.869275	0.857716	-0.019312	0.8505	0	-0.0246873	0.382	1.13087	0	61
FBgn0015477	Rme-8	2.50271	3.02206	0.27204	0.620421	0	0.064504	0.9184	0.857554	0	378
FBgn0010341	Cdc42	2.24517	2.97268	0.404944	0.478588	0	-0.0227025	0.3776	1.02858	0	1344
FBgn0031856	CG11322	0	0	0	1	0	0.0206569	0.754	0.973407	0	188
FBgn0030786	mRpL22	2.89066	3.23275	0.161364	0.906521	0	0.1158	0.8732	0.847379	0	129
FBgn0085380	CG34351	0.108965	0.0665576	-0.71119	0.314565	0	-1.18926e-05	0.5084	0.993333	0	2012
FBgn0033440	CG10459	0	0	0	1	0	-0.00875268	0.3988	1.06675	0	183
FBgn0029979	CG10777	1.21252	0.929152	-0.384025	0.117641	0	0.053404	0.9628	1.00072	0	3045
FBgn0028436	ECSIT	1.81991	1.82965	0.00770439	0.782714	0	0.136359	1	0.67783	0	14
FBgn0020378	Sp1	0.0332329	0.033832	0.025776	1	0	0.0325354	0.8672	0.744862	0	935
FBgn0032407	Pex19	9.04664	10.3471	0.193767	0.806482	0	0.488461	1	0.515515	0	664
FBgn0014006	Pk92B	1.51765	1.77848	0.228803	0.782807	0	-0.100855	0.13	1.00439	0	305
FBgn0028663	VhaM9.7-b	45.8488	58.5186	0.352012	0.439132	0	-0.0279332	0.3048	0.990933	0	303
FBgn0035153	ebd1	0.258519	0.233352	-0.14776	0.680042	0	0.0779397	0.886	0.89201	0	187
FBgn0035861	CG7213	0.160794	0.141028	-0.189237	0.773148	0	-0.101127	0.1176	1.3512	0	150
FBgn0033162	CG1707	9.4021	10.6385	0.17824	0.855744	0	-0.0347909	0.2944	1.18805	0	123
FBgn0015527	pen	1.62328	1.31237	-0.306737	0.238717	0	0.187869	1	0.855014	0	61
FBgn0027885	Aac11	4.02802	4.70345	0.223648	0.745848	0	-0.0869686	0.1944	1.27416	0	676
FBgn0034567	CG15651	0.0644914	0.0735325	0.189275	1	0	-0.0471091	0.2012	0.933185	0	534
FBgn0033538	CG11883	1.48602	1.11009	-0.420779	0.233974	0	-0.0795913	0.1376	1.57528	0	625
FBgn0038596	CG14312	0.281781	0.172116	-0.71119	0.56723	0	0.125746	0.8748	0.914109	0	93
FBgn0038660	CG14291	0.66634	0.444211	-0.585013	0.145367	0	0.0760092	0.7088	0.600336	0	209
FBgn0036597	CG4962	25.3895	32.3143	0.347942	0.441933	0	0.0602779	0.7052	1.13125	0	340
FBgn0011676	Nos	0.048617	0.0461939	-0.0737598	0.990118	0	0.0187914	0.6552	0.871472	0	3543
FBgn0024841	Pcd	4.77027	4.77868	0.00254356	0.754542	0	0.180736	1	0.720244	0	80
FBgn0243514	eater	0.322511	0.247173	-0.383828	0.302975	0	-0.0880131	0.3628	1.10007	0	57
FBgn0030884	CG6847	0.519363	0.479577	-0.114982	0.56045	0	0.0753301	0.65	0.897641	0	455
FBgn0011703	RnrL	1.73506	2.27134	0.388558	0.425333	0	0.322606	0.9548	0.6195	0	73
FBgn0051658	Nnf1b	0.207617	0.166446	-0.318872	0.761159	0	0.0706901	0.8788	0.835807	0	99
FBgn0000543	ecd	0.676503	0.51243	-0.400741	0.25953	0	0.00193335	0.5984	0.945031	0	67
FBgn0033089	CG17266	1.13485	1.41526	0.318558	0.793726	0	0.0950964	0.8744	0.691646	0	45
FBgn0033423	CG1809	9.12716	9.37217	0.0382179	0.787314	0	0.00687341	0.6216	1.14351	0	79
FBgn0029006	lack	1.93024	2.29206	0.24786	0.685598	0	-0.0657532	0.1672	1.0965	0	798
FBgn0032845	CG10747	1.29659	3.10926	1.26184	0.00169017	1	0.0125462	0.586	0.991966	0	393
FBgn0030717	CG8931	1.51482	1.55762	0.0401966	0.837281	0	0.0405386	1	0.83519	0	40
FBgn0000394	cv	1.71864	1.91237	0.1541	0.937421	0	0.0960292	1	0.769234	0	512
FBgn0039740	CG7928	0.361276	0.404002	0.16126	0.979898	0	-0.0382147	0.3728	1.07809	0	388
FBgn0030451	CG15717	5.9826	7.58473	0.342326	0.489083	0	0.0669056	1	0.981726	0	314
FBgn0038463	CG3534	5.14846	5.49393	0.0936971	0.937647	0	0.0416474	0.9228	0.84065	0	178
FBgn0030330	Tango10	0.519271	0.41517	-0.322787	0.567814	0	0.13705	1	0.7197	0	1066
FBgn0030646	CG9203	0.280323	0.274675	-0.0293655	0.837496	0	-0.0565021	0.2432	1.16526	0	90
FBgn0035636	Cralbp	0	0	0	1	0	0.0323001	0.918	1.06681	0	266
FBgn0033474	CG1407	1.27624	1.08082	-0.23977	0.566193	0	0.284879	0.9564	0.669895	0	898
FBgn0040775	CG12158	0	0	0	1	0	0.0231261	0.582	1.02297	0	79
FBgn0004435	Galpha49B	3.73332	4.47793	0.262372	0.651113	0	0.0135812	0.7324	0.958068	0	3621
FBgn0036887	CG9231	6.67066	7.85152	0.235142	0.725051	0	-0.0406542	0.1536	0.972399	0	381
FBgn0032603	CG17928	3.45911	4.1238	0.253573	0.673382	0	-0.0735191	0.3724	1.47507	0	121
FBgn0031879	uif	4.39475	4.77701	0.120327	0.982243	0	-0.0145385	0.4136	1.10532	0	702
FBgn0034136	DAT	0.157545	0.0982356	-0.681442	0.252007	0	0.00690235	0.586	0.937452	0	821
FBgn0261383	IntS6	0.505235	0.589157	0.221696	0.934493	0	0.0897652	0.8664	0.682026	0	1319
FBgn0035415	CG14966	2.58778	3.58503	0.470273	0.397412	0	0.0331613	0.8328	0.923888	0	53
FBgn0034200	CG11395	8.72422	10.5917	0.27983	0.600866	0	-0.194205	0.12	1.37929	0	93
FBgn0019938	RpI1	2.45118	2.51238	0.0355791	0.77277	0	0.465738	1	0.495282	0	55
FBgn0033815	CG4676	0.131919	0.0877411	-0.588333	0.648107	0	-0.00540729	0.4868	0.947811	0	134
FBgn0038981	CG5346	3.39306	3.70506	0.126909	1	0	-0.054112	0.2496	0.962281	0	235
FBgn0004619	Glu-RI	0.165855	0.0900508	-0.881115	0.125348	0	-0.00183819	0.4816	1.06148	0	303
FBgn0038744	CG4733	0.48179	0.334529	-0.526272	0.263492	0	0.0294078	0.59	0.720242	0	198
FBgn0025391	Scgdelta	0.456312	0.33503	-0.445728	0.274287	0	0.125641	1	0.861801	0	515
FBgn0038857	CG17282	1.42723	1.85333	0.376902	0.548007	0	0.135462	1	0.775894	0	67
FBgn0025839	CG3621	7.89692	8.86927	0.167525	0.886101	0	-0.0684732	0.1992	1.20393	0	83
FBgn0037853	CG14696	1.89003	1.63019	-0.213366	0.370899	0	0.00615681	0.5252	0.79937	0	101
FBgn0035934	TrpA1	0	0	0	1	0	-0.0751141	0.1252	1.15051	0	284
FBgn0010292	bys	2.78912	2.49273	-0.162079	0.410941	0	0.569262	0.9584	0.480399	0	95
FBgn0030610	CG9065	3.5411	4.78128	0.4332	0.430131	0	0.0704544	0.8764	1.03364	0	160
FBgn0263144	bin3	2.31216	1.71635	-0.429903	0.282829	0	-0.0830875	0.416	1.41435	0	54
FBgn0051928	CG31928	0	0	0	1	0	-0.0728221	0.1236	1.10145	0	75
FBgn0033748	vis	1.06748	0.736165	-0.536103	0.218516	0	0.0197162	0.7508	0.935661	0	378
FBgn0031360	CG31937	7.31164	7.08718	-0.0449834	0.612993	0	-0.000250141	0.51	1.12543	0	121
FBgn0038295	Gyc88E	0.200335	0.095175	-1.07376	0.193147	0	-0.061007	0.088	1.09826	0	1076
FBgn0004397	Vinc	2.52489	2.52991	0.00286153	0.713765	0	-0.0465453	0.17	1.28046	0	729
FBgn0034011	CG8160	1.99749	5.84014	1.54781	5.30494e-05	1	-0.0806926	0.498	0.818073	0	416
FBgn0040965	CG13130	0	0	0	1	0	0.0310529	0.8668	1.03015	0	27
FBgn0004237	Hrb87F	4.55405	5.44078	0.256662	0.671776	0	0.010618	0.5316	1.0501	0	979
FBgn0037376	CG2051	2.22882	2.35304	0.0782435	0.967288	0	0.0972534	1	0.788953	0	132
FBgn0031301	CG14339	0	0	0	1	0	0.030557	0.6352	1.06039	0	51
FBgn0030292	CG11752	4.6775	5.137	0.135187	0.966256	0	-0.039341	0.2528	1.18662	0	69
FBgn0038641	CG7708	0.271574	0.0950667	-1.51433	0.0221658	0	-0.0656924	0.1264	1.50405	0	645
FBgn0031600	CG3652	2.39188	2.52197	0.076402	0.937809	0	0.125353	0.9228	0.855538	0	106
FBgn0014455	Ahcy13	26.412	26.5876	0.00955984	0.733123	0	0.322397	1	0.717374	0	169
FBgn0020633	Mcm7	1.22222	0.809805	-0.593858	0.0608051	0	0.205826	0.9192	0.689792	0	135
FBgn0026876	CG11403	0.15942	0.123485	-0.368503	0.496126	0	0.000467623	0.5328	1.05826	0	202
FBgn0031596	CG15429	0	0	0	1	0	0.0745852	0.6612	0.982759	0	217
FBgn0037789	CG6208	0.260609	0.142858	-0.867309	0.324681	0	0.016504	0.6236	0.963765	0	124
FBgn0039385	CG5913	1.22753	1.32852	0.114055	0.997951	0	-0.0159795	0.196	0.945071	0	92
FBgn0032724	CG10428	1.75287	1.53796	-0.188696	0.391861	0	-0.0164925	0.4092	1.01989	0	49
FBgn0004593	Eig71Ef	0	0	0	1	0	-0.0673432	0.2984	1.27601	0	90
FBgn0030899	Her	0	0	0	1	0	0.0374057	0.798	0.934179	0	140
FBgn0037305	CG12173	2.28261	2.68394	0.233669	0.901202	0	-0.00510257	0.3448	1.02368	0	18
FBgn0051871	CG31871	0.565161	0.516496	-0.129903	0.590383	0	0.0470297	0.6192	0.738644	0	310
FBgn0032172	CG5850	3.08113	3.36427	0.126834	1	0	-0.364038	0.038	1.62833	0	2107
FBgn0034060	CG8370	0.774076	0.870449	0.169283	0.882336	0	-0.0412837	0.1312	1.04196	0	162
FBgn0010309	pigeon	0	0	0	1	0	0.00587415	0.5372	1.08959	0	515
FBgn0031374	CG7337	2.03449	1.53217	-0.40909	0.0983115	0	-0.326289	0.084	2.11606	1	982
FBgn0032312	CG14071	0	0	0	1	0	-0.0390611	0.4496	1.16467	0	665
FBgn0003435	sm	0.394708	0.301528	-0.388492	0.144494	0	-0.056904	0.1972	1.13029	0	10297
FBgn0000536	eas	2.25271	2.45777	0.12569	0.985565	0	-0.0196488	0.4176	1.30136	0	1552
FBgn0039712	CG15514	0.7514	0.85886	0.192841	0.912565	0	0.110359	0.9652	0.994427	0	299
FBgn0036713	Mip	0.613286	0.678697	0.146206	0.985112	0	0.0104727	0.6208	0.963876	0	471
FBgn0030339	Cyp28c1	0	0	0	1	0	0.0896136	0.8696	0.937504	0	23
FBgn0042711	Hex-t1	0	0	0	1	0	-0.0062601	0.4544	1.06333	0	34
FBgn0036656	CG13026	0	0	0	1	0	-0.0241894	0.4128	0.983881	0	197
FBgn0030666	CG12708	0	0	0	1	0	0.0447895	0.6588	0.99458	0	113
FBgn0085410	TrissinR	0	0	0	1	0	-0.0395045	0.246	0.983542	0	364
FBgn0050147	Hil	1.90011	0.773747	-1.29615	0.165718	0	-0.16682	0.1224	1.29155	0	536
FBgn0000413	da	1.31372	1.53111	0.220927	0.783411	0	0.000696258	0.5344	1.04903	0	1034
FBgn0067905	IM14	1.6383	6.80184	2.05373	0.00101286	1	-0.327463	0.1672	0.615564	0	49
FBgn0039395	CG14546	0	0	0	1	0	0.0429247	0.62	1.02678	0	191
FBgn0011715	Snr1	1.36753	1.36327	-0.00449694	0.776046	0	0.0220733	0.6696	0.984996	0	89
FBgn0039459	IntS12	0.240356	0.122345	-0.974224	0.265271	0	0.222746	1	0.432791	0	111
FBgn0027087	Aats-his	6.13274	6.0382	-0.0224129	0.748685	0	0.0495237	0.8224	0.986841	0	249
FBgn0005640	Eip63E	1.04154	0.848256	-0.296152	0.435308	0	-0.0510176	0.1884	1.07275	0	2955
FBgn0033973	HPS1	0.651197	0.749628	0.20308	0.857541	0	-0.0406537	0.2404	1.14524	0	200
FBgn0051427	CG31427	0	0	0	1	0	-0.0837577	0.3992	2.60667	0	332
FBgn0014868	Ost48	5.7306	7.72369	0.430604	0.314678	0	0.126048	0.9132	0.88585	0	86
FBgn0035890	CG13667	1.36136	1.62858	0.25856	0.708943	0	-0.021119	0.244	0.946919	0	67
FBgn0038250	CG3505	2.29076	2.41212	0.0744702	0.923113	0	0.0459218	0.664	0.514012	0	51
FBgn0010622	l(2)06496	2.02907	4.56171	1.16876	0.0028395	1	0.0818157	1	0.873069	0	512
FBgn0260027	CG42495	0.94205	1.12609	0.257446	0.843363	0	0.00413674	0.5736	0.887263	0	151
FBgn0030654	CG15643	0.251732	0.33118	0.395726	0.706561	0	0.0272735	0.8304	0.882264	0	572
FBgn0025373	Fpps	3.52391	3.19261	-0.142439	0.432116	0	-0.0434295	0.2832	1.15242	0	119
FBgn0259111	Ndae1	1.58131	1.36037	-0.217124	0.480554	0	0.0326088	0.7612	1.02377	0	777
FBgn0032337	Ast-CC	0	0	0	1	0	-0.0309076	0.2844	1.08941	0	328
FBgn0033730	Cpr49Ag	18.0522	12.1103	-0.575935	0.0263444	0	0.138654	1	0.924388	0	184
FBgn0033649	pyr	0.668939	0.423237	-0.660409	0.0525439	0	-0.0149006	0.3748	1.0151	0	45
FBgn0033292	Cyp4ad1	1.13462	1.48876	0.391904	0.485851	0	-0.0597841	0.3048	1.71928	0	93
FBgn0026261	bonsai	4.03934	4.16132	0.0429232	0.836948	0	0.0738669	0.9124	0.77992	0	55
FBgn0086912	mbm	1.27909	1.41427	0.144931	0.989575	0	0.577395	0.9556	0.531612	0	55
FBgn0035181	CG9205	3.7752	2.99484	-0.334075	0.376526	0	-0.0157726	0.1568	0.989387	0	77
FBgn0039495	CG5909	0.15186	0.0983803	-0.626301	0.478778	0	0.0325117	0.5468	0.539689	0	132
FBgn0053110	CG33110	0.939389	1.22491	0.382879	0.508584	0	0.260455	1	0.632265	0	682
FBgn0035414	CG14965	0.19597	0.186203	-0.0737597	0.833281	0	0.0520583	0.7012	0.965008	0	135
FBgn0011745	Arp87C	7.24902	9.31448	0.361689	0.439592	0	0.0494961	0.8804	0.89865	0	259
FBgn0037107	CG7166	0.312953	0.268445	-0.221317	0.50022	0	-0.0107809	0.3812	0.993267	0	1888
FBgn0004360	Wnt2	0.193057	0.204765	0.084938	1	0	-0.0435084	0.1244	1.21858	0	149
FBgn0036117	CG6321	2.21854	2.63946	0.250632	0.732931	0	-0.010272	0.4496	1.0032	0	242
FBgn0035533	Cip4	1.12379	1.45072	0.368402	0.54343	0	0.0303663	0.652	0.947067	0	1441
FBgn0010052	Jhe	0	0	0	1	0	-0.0949978	0.3076	1.41125	0	131
FBgn0000639	Fbp1	0	0	0	1	0	-0.00585455	0.3164	0.952678	0	224
FBgn0030737	CG9914	58.896	63.1302	0.10016	0.960838	0	0.0114869	0.7456	1.16888	0	105
FBgn0036606	CG13060	2.21519	2.14046	-0.0495121	0.742205	0	0.0433482	0.7008	0.947225	0	73
FBgn0052699	CG32699	1.25675	1.54282	0.295865	0.65655	0	-0.201492	0.0344	1.85464	1	1471
FBgn0027528	CG9634	0.724051	0.789594	0.12502	1	0	0.165523	1	0.854745	0	499
FBgn0036789	AlCR2	0.254112	0.258693	0.0257759	0.977439	0	0.0960132	0.96	0.902696	0	227
FBgn0030844	ppk23	0	0	0	1	0	0.0185301	0.6192	0.863503	0	298
FBgn0262029	d	0.178005	0.171515	-0.0535818	0.782643	0	0.0134575	0.672	0.935495	0	456
FBgn0085308	CG34279	0	0	0	1	0	0.0248234	0.7304	1.06932	0	305
FBgn0001138	grn	0.364531	0.161238	-1.17685	0.208486	0	-0.0196396	0.2948	1.00581	0	1570
FBgn0001258	ImpL3	12.0883	8.5783	-0.494846	0.0531238	0	0.0592861	0.8372	0.811689	0	581
FBgn0052301	CG32301	0	0	0	1	0	0.0061341	0.6356	1.0835	0	1396
FBgn0263278	l(2)k11101	1.19852	1.35759	0.179794	0.898056	0	0.226306	0.8708	0.97388	0	251
FBgn0031731	CG14007	0	0	0	1	0	-0.0911694	0.1668	1.09093	0	50
FBgn0051145	CG31145	2.23574	2.27015	0.0220335	0.781732	0	-0.133214	0.0408	1.80862	1	1100
FBgn0051760	CG31760	0.269139	0.271317	0.0116317	0.919183	0	-0.130141	0.2552	1.15765	0	1490
FBgn0036110	Cpr67Fb	0.571401	0.313224	-0.867309	0.331607	0	0.256493	1	0.691805	0	70
FBgn0029755	Sas10	0.855804	0.853807	-0.00337043	0.790685	0	-0.0147055	0.4064	0.991111	0	281
FBgn0039559	Mes-4	0.830201	0.811718	-0.0324835	0.678504	0	0.111071	0.9252	0.656964	0	201
FBgn0035825	CG8111	1.05465	1.24875	0.243722	0.786988	0	-0.257869	0.0396	1.81855	1	122
FBgn0030012	CG18262	0.158314	0.135381	-0.225763	0.763311	0	0.0537561	0.7608	1.00898	0	80
FBgn0016032	lbm	0.862268	1.08929	0.337173	0.670343	0	-0.153486	0.1656	1.41758	0	218
FBgn0031675	CG9121	0.20619	0.180114	-0.195066	0.758294	0	0.0538883	0.9564	0.935968	0	546
FBgn0261283	HLH106	0	0	0	1	0	0.0144392	0.8368	0.912073	0	247
FBgn0051354	Hsp70Bbb	0.631835	0.557988	-0.179314	0.480304	0	0.142508	0.7604	0.789237	0	423
FBgn0034950	Pask	0.0626542	0.0803674	0.3592	0.84355	0	-0.0222867	0.2896	1.06333	0	134
FBgn0003479	spn-A	0.525669	0.556227	0.0815186	0.997219	0	0.0352411	0.6556	0.765829	0	170
FBgn0035464	CG12006	2.63611	2.77106	0.0720284	0.907871	0	0.0934268	0.9584	0.824646	0	334
FBgn0039349	Ssadh	7.57376	7.50916	-0.0123592	0.775776	0	0.0479923	0.8304	0.932698	0	127
FBgn0039804	CG15544	0.212305	0.165046	-0.363266	0.377866	0	0.12595	0.9188	0.673363	0	814
FBgn0037467	CG1104	2.93135	3.18477	0.119624	1	0	-0.00836225	0.426	0.814311	0	98
FBgn0053513	Nmdar2	0	0	0	1	0	0.0209256	0.632	0.933485	0	1022
FBgn0004133	blow	0.172027	0.161714	-0.0891896	0.778939	0	0.00859808	0.572	0.867497	0	302
FBgn0003300	run	0	0	0	1	0	0.0260306	0.7188	1.00464	0	687
FBgn0050101	CG30101	0.247665	0.204358	-0.277293	0.622915	0	0.0455987	0.7536	0.847515	0	465
FBgn0052529	Hers	0.398099	0.453908	0.189275	0.979053	0	-0.00123192	0.5112	1.02101	0	1729
FBgn0032549	CG4650	0	0	0	1	0	-0.112044	0.1276	1.05955	0	63
FBgn0024891	ferrochelatase	3.53714	4.67239	0.401578	0.391489	0	0.0751541	0.8728	0.745603	0	534
FBgn0037020	Pex14	3.80134	4.68918	0.302825	0.586602	0	0.040798	0.8264	0.792328	0	272
FBgn0036046	Ilp2	0.884424	0.982775	0.152122	0.989214	0	-0.0378395	0.284	1.14427	0	190
FBgn0033086	CG9410	2.11141	3.49725	0.728014	0.345323	0	0.0511553	1	0.95579	0	640
FBgn0039719	CG15515	21.6254	21.2939	-0.0222865	0.637041	0	0.05797	1	1.00751	0	66
FBgn0031257	CG4133	0.126647	0.109395	-0.211263	0.70633	0	0.0125866	0.6628	0.970315	0	620
FBgn0011276	HLH3B	0	0	0	1	0	0.0736766	0.738	0.613165	0	232
FBgn0034103	CG15704	0	0	0	1	0	0.0472745	0.7824	0.853132	0	122
FBgn0052532	CG32532	0.0386112	0.0226595	-0.768905	0.502465	0	-0.00741976	0.4088	0.913698	0	1152
FBgn0031174	CG1486	0	0	0	1	0	0.163826	0.9516	0.640474	0	746
FBgn0033507	CG12909	1.55575	1.36126	-0.192665	0.467201	0	-0.14982	0.1212	1.32453	0	63
FBgn0015621	Clp	0.523937	0.585899	0.16126	0.973792	0	0.209085	1	0.608286	0	240
FBgn0034237	eIF3-S9	25.8225	27.506	0.0911137	0.923674	0	-0.0423656	0.1644	1.0726	0	360
FBgn0032512	CG9305	1.34057	1.58911	0.245364	0.741186	0	0.311935	0.9596	0.730728	0	77
FBgn0027584	CG4757	0.13766	0.0735745	-0.903835	0.292881	0	-0.0378343	0.288	0.817987	0	71
FBgn0025378	CG3795	0	0	0	1	0	-0.00618638	0.444	1.02468	0	151
FBgn0052023	CG32023	0	0	0	1	0	-0.020007	0.4664	0.981187	0	38
FBgn0031696	Bub1	0.608615	0.529465	-0.200995	0.42432	0	0.0296693	0.6808	1.0097	0	203
FBgn0260955	CG42587	0	0	0	1	0	-0.127892	0.2536	1.39662	0	52
FBgn0039638	dgt6	0.149276	0.0930797	-0.681442	0.356303	0	0.0643897	1	0.850584	0	150
FBgn0027617	CG5808	0.68784	0.795635	0.210033	0.853377	0	0.117513	0.9204	0.788757	0	26
FBgn0034636	CG10440	0	0	0	1	0	0.0332881	0.6576	0.935286	0	912
FBgn0034645	CG10320	32.8047	28.4593	-0.205004	0.357126	0	0.0344756	0.6084	1.15722	0	33
FBgn0027526	CG6697	1.47927	1.82474	0.302804	0.65377	0	-0.00200857	0.4924	0.808603	0	72
FBgn0035865	CG7201	0	0	0	1	0	0.0497271	0.7448	0.788381	0	298
FBgn0039754	CG9747	1.31818	0.956071	-0.463352	0.11411	0	0.311672	1	0.59998	0	421
FBgn0035164	CG13901	0.769841	0.979046	0.346816	0.685377	0	0.110849	0.9544	0.681203	0	116
FBgn0032476	CG5439	0.833713	0.895141	0.102563	0.985538	0	-0.00221605	0.5	1.0021	0	165
FBgn0025827	CG6421	0	0	0	1	0	0.0626708	0.792	1.00002	0	60
FBgn0034442	CG11257	1.21597	1.10815	-0.133954	0.533468	0	0.0952877	0.7584	0.643071	0	57
FBgn0034909	CG4797	2.17778	2.49657	0.197094	0.864084	0	-0.212597	0.166	1.70895	0	245
FBgn0010786	l(3)02640	4.19233	4.25037	0.019837	0.754116	0	0.0883212	0.9168	0.712303	0	245
FBgn0029893	CG14442	0.498502	0.512209	0.0391344	0.885475	0	0.114296	1	0.940254	0	508
FBgn0263289	scrib	0.806472	0.576232	-0.484976	0.0646801	0	-0.225294	0.0368	2.26218	1	1900
FBgn0034664	CG4377	14.148	11.3236	-0.321267	0.158798	0	-0.105596	0.156	0.910268	0	48
FBgn0030457	CG12096	1.58581	1.84653	0.219599	0.776553	0	0.152752	0.9644	0.739858	0	240
FBgn0000182	BicC	0	0	0	1	0	-0.0686175	0.1204	1.18891	0	421
FBgn0030983	CG15882	0	0	0	1	0	0.0484389	0.7008	0.956127	0	48
FBgn0030556	mRNA-cap	1.95489	2.00656	0.0376393	0.830545	0	0.0543935	0.8764	0.973301	0	52
FBgn0031858	CG17378	0.112715	0.0845501	-0.414797	0.659871	0	0.0461685	0.7564	0.913026	0	650
FBgn0027603	Ulp1	2.53568	2.34098	-0.115258	0.446818	0	0.217502	1	0.747925	0	233
FBgn0030512	CG9940	4.89513	4.33038	-0.176853	0.663796	0	-0.00535787	0.4576	1.0146	0	1256
FBgn0052202	CG32202	0.751917	0.969598	0.366813	0.724282	0	-0.0304893	0.4284	0.947728	0	97
FBgn0031820	DLP	0.817491	0.673348	-0.27985	0.241893	0	-0.0295409	0.3188	1.15434	0	476
FBgn0046301	CG7148	1.44221	1.37958	-0.0640446	0.648405	0	0.00808341	0.6216	1.05081	0	72
FBgn0033160	CG11107	3.11528	3.64566	0.226815	0.735119	0	0.208057	1	0.629437	0	217
FBgn0037517	CG10086	2.72547	2.61512	-0.0596294	0.610167	0	-0.139728	0.298	1.37563	0	376
FBgn0041723	rho-5	0.144858	0.13451	-0.106927	0.716602	0	0.0500914	0.7464	0.954358	0	151
FBgn0261787	bru	1.24009	1.28485	0.0511555	0.830631	0	-0.0609432	0.2176	1.11233	0	535
FBgn0024188	san	3.46412	3.40986	-0.0227757	0.706968	0	0.227107	1	0.638454	0	134
FBgn0036298	nst	4.42434	5.49271	0.312057	0.541357	0	0.0858625	1	0.9499	0	416
FBgn0040906	CG15579	0	0	0	1	0	0.0546743	0.9112	1.05534	0	55
FBgn0036938	CG14187	0	0	0	1	0	0.00972005	0.66	0.937995	0	89
FBgn0020617	Rx	0.040273	0.0353222	-0.189237	0.91269	0	-0.0267097	0.2708	1.00274	0	259
FBgn0003034	Acp70A	0	0	0	1	0	0.0434248	0.8824	0.955803	0	52
FBgn0030900	Him	0	0	0	1	0	0.0243982	0.6012	1.06131	0	234
FBgn0034086	CG8441	0	0	0	1	0	0.00365532	0.5472	0.960305	0	42
FBgn0028494	CG6424	2.48727	2.88977	0.216396	0.782696	0	-0.282489	0.1252	1.65444	0	1145
FBgn0033312	CG8642	0	0	0	1	0	-0.0483152	0.1632	1.16534	0	210
FBgn0038829	CG17271	2.25649	2.68332	0.249937	0.730176	0	0.0399238	0.68	0.977022	0	567
FBgn0015320	UbcD2	1.59542	1.68484	0.0786779	0.954102	0	-0.0338813	0.3092	1.18112	0	556
FBgn0053099	CG33099	1.94179	2.36053	0.281721	0.682933	0	0.0583182	0.75	0.678151	0	132
FBgn0036416	CG7924	0	0	0	1	0	-0.0694297	0.2128	1.16053	0	95
FBgn0261873	sdt	1.21096	0.99195	-0.28781	0.245938	0	0.0369389	0.7892	0.882221	0	995
FBgn0263030	CG43325	4.06638	2.79304	-0.541909	0.250359	0	-0.0771397	0.2628	1.36814	0	735
FBgn0031143	CG1532	7.67974	8.98366	0.226246	0.741682	0	0.0811728	0.8808	0.964363	0	120
FBgn0034720	Liprin-gamma	0.268803	0.243796	-0.140874	0.837639	0	-0.0423352	0.2112	1.06555	0	924
FBgn0035519	CG1309	4.37971	4.55703	0.0572573	0.859134	0	-0.0245575	0.168	0.967236	0	177
FBgn0003701	thr	0.303705	0.208038	-0.545828	0.16357	0	-0.060828	0.2552	1.09502	0	105
FBgn0030788	Sap30	0.954572	1.22444	0.3592	0.576016	0	0.423589	1	0.515304	0	949
FBgn0033214	CG1941	4.10761	2.97792	-0.463994	0.0973997	0	0.198977	0.9676	0.74868	0	89
FBgn0015393	hoip	10.1593	11.6967	0.203304	0.811201	0	0.717687	1	0.353283	0	79
FBgn0022069	Nnp-1	1.79385	2.06614	0.203879	0.836907	0	0.374621	1	0.520825	0	713
FBgn0029113	Uba2	3.98899	4.39733	0.140606	0.946041	0	0.11054	1	0.734047	0	112
FBgn0032341	Reps	0	0	0	1	0	0.039199	0.9564	0.933316	0	1664
FBgn0039114	Lsd-1	10.3051	8.66318	-0.250393	0.265344	0	0.394608	1	0.998808	0	143
FBgn0037766	Teh1	0.0945438	0.0881041	-0.101774	0.844357	0	0.0576358	0.8316	1.02572	0	846
FBgn0034725	CG6044	0.27127	0.211723	-0.357553	0.526673	0	-0.00139085	0.5044	1.06099	0	568
FBgn0033031	CG8245	0.269159	0.230169	-0.225763	0.684194	0	0.083617	1	0.956857	0	140
FBgn0085425	CG34396	1.05044	1.20177	0.194174	0.852656	0	0.0773554	0.9536	1.05796	0	205
FBgn0025393	CG14795	2.10625	1.57995	-0.414797	0.311382	0	-0.037394	0.4524	1.18095	0	69
FBgn0036153	CG7573	0	0	0	1	0	-0.0185297	0.458	1.17217	0	39
FBgn0035050	ST6Gal	0	0	0	1	0	-0.0416302	0.2008	1.03665	0	120
FBgn0020304	drongo	2.02832	1.49871	-0.436567	0.108917	0	-0.200674	0.0732	1.63144	0	961
FBgn0263037	CG43332	0	0	0	1	0	0.0538454	0.872	0.918679	0	91
FBgn0028688	Rpn7	6.33511	7.98299	0.33356	0.491322	0	0.0726722	0.8736	0.661463	0	91
FBgn0040801	CG13053	0	0	0	1	0	-0.0334071	0.2488	1.14724	0	48
FBgn0033155	Br140	0.453551	0.397164	-0.191531	0.430521	0	0.0326766	0.8768	0.887765	0	740
FBgn0001148	gsb	0	0	0	1	0	0.0277081	0.6776	0.909435	0	181
FBgn0263598	Vha68-2	24.9092	26.6133	0.0954652	0.931881	0	0.00189286	0.538	1.06103	0	546
FBgn0033203	CG2070	0.763485	0.699524	-0.126227	0.652535	0	-0.032264	0.33	0.877755	0	72
FBgn0032873	CG2614	1.21291	1.38423	0.190605	0.862587	0	0.281394	1	0.605863	0	140
FBgn0033484	CG2269	0.599184	0.243994	-1.29615	0.243533	0	-0.125945	0.26	1.26087	0	1173
FBgn0031478	CG8814	1.88642	2.28199	0.27464	0.67736	0	0.00956587	0.6192	1.33346	0	433
FBgn0053139	Ranbp11	1.66982	1.59826	-0.0631905	0.673119	0	0.0925262	0.9116	0.793223	0	86
FBgn0053200	ventrally-expressed-protein-D	0	0	0	1	0	0.0794909	0.8348	0.889816	0	314
FBgn0039061	Ir	3.0232	3.56794	0.239016	0.771895	0	-0.253659	0.0388	2.29062	1	683
FBgn0039015	Takl2	0.422085	1.28027	1.60084	0.00567761	1	-0.0499022	0.37	1.07134	0	56
FBgn0032789	CG13083	0	0	0	1	0	0.0113202	0.722	0.959224	0	160
FBgn0030141	Gga	1.55	1.90729	0.299257	0.609169	0	-0.0148012	0.3704	1.17541	0	267
FBgn0039749	CG11498	0.0652738	0.0558184	-0.225763	0.849141	0	-0.292174	0.042	1.8419	1	67
FBgn0051633	CG31633	1.28495	4.13789	1.68718	9.97822e-06	1	-0.0333425	0.4892	1.22965	0	137
FBgn0016054	phr6-4	0.25491	0.23615	-0.110286	0.889909	0	-0.044061	0.1212	1.08029	0	294
FBgn0039336	CG4553	1.04854	0.988047	-0.0857323	0.669948	0	0.236587	1	0.706556	0	126
FBgn0026630	nes	3.07453	3.3108	0.106812	1	0	0.0812665	0.9568	0.935408	0	599
FBgn0261808	cu	1.6089	1.85878	0.208276	0.808509	0	0.0812219	0.7556	0.968022	0	179
FBgn0051183	CG31183	0.156024	0.15566	-0.00337045	0.84847	0	-0.0753466	0.1272	1.21603	0	252
FBgn0003415	skd	0.676503	0.667507	-0.0193119	0.881131	0	-0.116887	0.1996	1.04786	0	1576
FBgn0032713	CG17323	0	0	0	1	0	-0.0348865	0.356	1.43363	0	350
FBgn0034093	CG15706	2.38109	2.39693	0.00956871	0.730464	0	-0.124383	0.2132	1.25922	0	83
FBgn0086253	rumi	0.439638	0.475344	0.112653	1	0	-0.338627	0.0876	1.8579	0	225
FBgn0027343	fz3	0.385361	0.137308	-1.4888	0.101683	0	0.0456362	0.7076	0.85899	0	309
FBgn0010225	Gel	27.3932	29.889	0.125799	0.976849	0	-0.0809873	0.3688	0.966024	0	121
FBgn0037708	CG9386	1.04183	2.84295	1.44827	0.000303418	1	-0.0319601	0.3904	0.91124	0	67
FBgn0033734	CG8520	2.66253	2.4978	-0.0921382	0.594035	0	0.211586	1	0.719432	0	208
FBgn0031537	sec5	1.29616	1.22986	-0.0757538	0.598013	0	-0.0164458	0.5092	0.888973	0	100
FBgn0052820	CG32820	0.206231	0.0146964	-3.81073	0.0246827	0	-0.159961	0.2092	1.19952	0	323
FBgn0040064	yip2	10.643	11.8515	0.155174	0.916611	0	0.159691	0.9156	1.00715	0	99
FBgn0037481	MAGE	0.641755	0.335373	-0.936256	0.118154	0	0.020329	0.8344	0.855512	0	128
FBgn0036483	CG12316	0.336066	0.429081	0.352505	0.645322	0	0.0730903	0.878	0.80212	0	297
FBgn0013755	Bro	0	0	0	1	0	-0.0229772	0.506	0.964522	0	66
FBgn0032635	CG15141	0.970005	1.08195	0.157566	0.93907	0	-0.0734337	0.1612	1.01055	0	328
FBgn0014343	mirr	0.371808	0.258334	-0.525323	0.248505	0	0.17033	0.9152	0.606811	0	1187
FBgn0034479	CG8654	1.24405	1.55685	0.323576	0.784194	0	0.0215294	0.6164	0.519001	0	669
FBgn0027552	CG10863	31.8429	40.0801	0.331916	0.472514	0	0.0574461	0.7412	0.964961	0	105
FBgn0000320	eya	0.146046	0.144104	-0.0193119	1	0	0.0568805	1	0.953319	0	563
FBgn0038839	CG10830	1.36177	1.5866	0.220459	0.784562	0	0.036108	0.8256	0.887375	0	1998
FBgn0039288	CG13653	0	0	0	1	0	-0.0171371	0.246	0.97429	0	196
FBgn0004197	Ser	0.407021	0.536272	0.397861	0.462984	0	-0.0111236	0.3916	1.02551	0	895
FBgn0033686	Hen1	0.979222	0.798811	-0.293781	0.342228	0	-0.0611158	0.216	1.03169	0	349
FBgn0037619	CG8159	0.227571	0.259474	0.189275	0.978788	0	0.065995	0.9568	1.01665	0	54
FBgn0053556	form3	0	0	0	1	0	-0.0756572	0.0404	1.07908	0	340
FBgn0037893	CG6719	4.75964	6.21582	0.385094	0.428458	0	0.0198098	0.9564	1.03455	0	254
FBgn0085277	CG34248	1.36674	1.32813	-0.0413381	0.821628	0	0.184851	0.8296	0.880455	0	133
FBgn0001324	kto	0.529472	0.383189	-0.466499	0.112718	0	-0.206923	0.0392	1.19163	0	82
FBgn0011754	PhKgamma	0.974632	0.643721	-0.598422	0.199439	0	0.00274828	0.5764	1.27173	0	751
FBgn0002466	sti	0.426358	0.326293	-0.385897	0.192318	0	0.0207464	0.6192	0.963561	0	359
FBgn0033067	CG11211	0	0	0	1	0	-0.0499774	0.2028	1.00982	0	55
FBgn0034504	CG8929	1.00666	1.08842	0.112653	1	0	0.0016628	0.5508	0.914064	0	359
FBgn0032275	CG17097	0	0	0	1	0	-0.0253834	0.116	0.997021	0	108
FBgn0250823	gish	4.15368	4.90248	0.239123	0.720628	0	-0.0694527	0.276	1.14698	0	847
FBgn0038676	CG6026	0	0	0	1	0	-0.00203525	0.5068	0.974527	0	205
FBgn0039086	CG16732	0.547825	3.64365	2.7336	4.33231e-05	1	-0.0833787	0.386	1.19844	0	173
FBgn0037102	CG7172	3.37526	4.32447	0.357523	0.505493	0	0.0714767	1	0.947414	0	76
FBgn0001180	hb	0	0	0	1	0	0.047347	0.7032	0.927803	0	562
FBgn0052105	CG32105	0	0	0	1	0	0.0414559	0.71	1.12674	0	487
FBgn0050467	CG30467	0.706962	0.700931	-0.0123592	0.821703	0	0.014812	0.7076	0.956715	0	77
FBgn0051698	CG31698	0	0	0	1	0	0.000501789	0.5124	0.913185	0	20
FBgn0039183	Dis3	1.44393	1.37749	-0.067954	0.586489	0	0.27495	1	0.591883	0	580
FBgn0000500	Dsk	0.353022	0.226413	-0.6408	0.496677	0	-0.0746859	0.3412	1.17754	0	116
FBgn0001174	halo	0	0	0	1	0	-0.0447929	0.3856	1.1623	0	200
FBgn0054056	CG34056	1.48764	1.55997	0.0684928	0.885479	0	0.0126472	0.6164	0.504051	0	113
FBgn0032447	PICK1	0.20378	0.207454	0.0257761	1	0	0.035481	0.7604	0.869645	0	96
FBgn0025724	beta'Cop	4.93507	5.64929	0.195	0.805545	0	0.208821	1	0.693814	0	201
FBgn0025639	Hmt4-20	0.42019	0.263503	-0.673222	0.0520493	0	-0.0142344	0.286	1.02339	0	1567
FBgn0029736	CG4041	0.826805	1.06266	0.362059	0.529938	0	0.0179834	0.6708	0.883696	0	138
FBgn0039240	CG3744	0.838982	0.805831	-0.0581627	0.703568	0	-0.0070642	0.4516	0.847337	0	171
FBgn0028519	CG4500	0.39405	0.547917	0.475579	0.461846	0	-0.00903282	0.3432	0.995157	0	129
FBgn0040375	CG13760	0	0	0	1	0	0.103857	1	0.940603	0	547
FBgn0037931	CG18476	0.331479	0.345804	0.0610371	0.92946	0	0.0612926	0.9164	0.972103	0	35
FBgn0033186	CG1602	0.191507	0.21987	0.199259	0.967471	0	0.00131269	0.5936	1.0957	0	93
FBgn0005619	Hdc	0	0	0	1	0	0.0394436	0.744	0.993431	0	1195
FBgn0011836	Taf2	0.581668	0.571099	-0.0264539	0.721741	0	0.0494256	0.8332	0.865667	0	192
FBgn0052986	CG32986	0	0	0	1	0	-0.0283629	0.4832	0.946865	0	64
FBgn0034821	CG9876	0	0	0	1	0	0.0315674	0.706	0.979868	0	256
FBgn0040030	CG2893	0	0	0	1	0	-0.0624559	0.2624	1.326	0	317
FBgn0038946	rdhB	0	0	0	1	0	-0.0208033	0.2528	0.920513	0	139
FBgn0037421	CG15594	0	0	0	1	0	-0.0375339	0.17	0.862495	0	2525
FBgn0085325	CG34296	0	0	0	1	0	0.0620476	0.88	0.937833	0	123
FBgn0034939	thoc5	0.665809	0.715351	0.103545	0.998262	0	0.16159	1	0.847778	0	112
FBgn0004053	zen	0	0	0	1	0	0.0723732	0.8296	0.910427	0	159
FBgn0039215	CG6695	3.09852	3.35016	0.112653	1	0	-0.0906583	0.12	1.0063	0	857
FBgn0036165	chrb	2.33427	1.84634	-0.338306	0.137456	0	-0.027473	0.2884	1.19273	0	4017
FBgn0030858	IntS2	1.08363	1.04787	-0.0484169	0.650066	0	0.161941	0.9624	0.495408	0	123
FBgn0030251	CG2145	6.36986	5.38975	-0.241045	0.256876	0	-0.0608959	0.2612	1.26813	0	87
FBgn0026088	CG14818	9.06194	11.5816	0.353941	0.498802	0	0.0316838	1	0.84441	0	120
FBgn0011296	l(2)efl	8.40027	10.5935	0.334669	0.500056	0	-0.0558206	0.296	0.897149	0	294
FBgn0038387	blp	2.75235	2.38325	-0.207729	0.3886	0	0.270576	1	0.630388	0	303
FBgn0036498	CG13455	0.142058	0.0202466	-2.81073	0.0533411	0	-0.152117	0.2416	1.38023	0	139
FBgn0033274	CG14757	1.10022	0.78404	-0.488797	0.308013	0	0.0329045	0.6608	0.979922	0	131
FBgn0002773	Mlc2	366.274	330.665	-0.147554	0.358621	0	-0.00686979	0.4536	1.04124	0	1552
FBgn0034075	Asph	5.8791	7.79723	0.407367	0.588646	0	0.0157309	0.6344	1.16483	0	2140
FBgn0034658	Grx-1	0	0	0	1	0	-0.0570372	0.3276	1.25322	0	137
FBgn0001168	h	4.54509	2.8386	-0.679128	0.0412676	0	-0.109755	0.1136	1.52554	0	816
FBgn0037578	CG9601	1.11196	0.945768	-0.23354	0.397087	0	0.0143027	0.6236	0.930347	0	210
FBgn0035016	CG4612	0.650008	0.641365	-0.0193119	0.709629	0	0.000609756	0.5376	1.03911	0	2378
FBgn0040475	SH3PX1	2.3069	2.65303	0.201683	0.816888	0	0.0487661	0.7436	0.905919	0	306
FBgn0031107	HERC2	0.308269	0.300136	-0.0385704	0.647651	0	-0.0378775	0.2128	1.03248	0	693
FBgn0038211	CG9649	0.363511	0.250689	-0.536103	0.288115	0	-0.183438	0.1688	1.31167	0	58
FBgn0035694	CG13299	0	0	0	1	0	0.0187853	0.8724	0.95424	0	118
FBgn0250832	Dup99B	0.323983	1.70848	2.39873	0.00492397	1	0.0313794	0.7928	0.902176	0	168
FBgn0038405	CG8927	0.90508	0.468128	-0.95114	0.0281669	0	0.132039	0.878	0.832789	0	406
FBgn0032803	CG13082	0.474388	0.39601	-0.260528	0.54672	0	0.209548	1	0.907554	0	281
FBgn0020497	emb	3.45146	3.69495	0.0983453	0.932181	0	0.0624907	1	0.89553	0	929
FBgn0034025	GalNAc-T1	4.37175	4.10353	-0.091344	0.547112	0	0.06639	0.9572	0.751169	0	579
FBgn0038151	yellow-e2	3.75652	3.95968	0.0759875	0.896796	0	-0.0295626	0.4684	1.13272	0	198
FBgn0037384	dgrn	1.49792	2.2049	0.557746	0.418632	0	0.167808	0.9604	0.791939	0	338
FBgn0020508	Ag5r2	71.5582	69.7676	-0.0365603	0.60372	0	-0.159853	0.046	1.18176	0	48
FBgn0034882	CG5398	0	0	0	1	0	-0.0762086	0.4976	1.25802	0	89
FBgn0022740	HLH54F	0	0	0	1	0	0.0965299	0.91	0.854318	0	179
FBgn0023537	CG17896	12.7355	11.5843	-0.136691	0.473176	0	-0.00596165	0.4236	0.971257	0	309
FBgn0032506	CG9395	0	0	0	1	0	0.0150676	0.5684	0.989481	0	1779
FBgn0033602	Cpr47Ee	0	0	0	1	0	-0.0140353	0.49	1.05996	0	86
FBgn0051997	CG31997	24.8391	20.2786	-0.292655	0.168901	0	0.14698	0.9548	0.860281	0	62
FBgn0026386	Or47a	0	0	0	1	0	0.0140032	0.6228	1.06953	0	193
FBgn0259143	CG42258	1.8844	2.20001	0.223401	0.793946	0	-0.0249164	0.4016	1.07085	0	933
FBgn0037040	CG12983	0	0	0	1	0	-0.0402332	0.1884	1.08114	0	3084
FBgn0039928	cals	7.18797	8.88798	0.306271	0.636013	0	0.165216	0.962	0.802164	0	649
FBgn0035921	CG13305	0	0	0	1	0	-0.0218941	0.2788	1.25705	0	238
FBgn0041250	Gr21a	0	0	0	1	0	-0.00990867	0.3964	0.934046	0	61
FBgn0046687	Tre1	0.543434	0.717151	0.400172	0.75276	0	-0.0647566	0.1208	1.02419	0	136
FBgn0032218	CG5381	4.65784	4.51714	-0.0442499	0.590673	0	0.173105	1	0.630348	0	92
FBgn0260049	flr	12.134	10.2338	-0.245712	0.351101	0	0.0119579	0.7496	1.15499	0	349
FBgn0034936	CG2970	3.19494	4.19902	0.394262	0.412008	0	0.106162	1	0.659134	0	25
FBgn0027093	Aats-arg	5.04058	6.71404	0.413592	0.341838	0	0.276519	1	0.630305	0	79
FBgn0037636	CG9821	6.16664	5.08649	-0.277815	0.164518	0	-0.260501	0.0444	1.97573	1	3178
FBgn0037218	aux	0.87493	0.727407	-0.266405	0.600566	0	0.166802	0.9644	0.664426	0	661
FBgn0033339	sec31	5.75305	6.53178	0.183149	0.924544	0	0.108843	1	0.784771	0	221
FBgn0262684	CG43154	1.20691	1.43847	0.253222	0.693654	0	-0.412924	0.048	2.06459	1	2197
FBgn0038488	m-cup	0.46107	0.392243	-0.233238	0.435531	0	-0.00234712	0.5032	1.02995	0	188
FBgn0039479	CG14257	0	0	0	1	0	-0.0331869	0.1748	1.02242	0	601
FBgn0086357	Sec61alpha	27.3761	27.2827	-0.00492644	0.675006	0	0.259541	1	0.648264	0	452
FBgn0259237	CG42335	2.32215	5.03102	1.11539	0.0032071	1	0.527737	0.9156	0.760015	0	43
FBgn0002573	sens	0	0	0	1	0	-0.155423	0.1976	1.12029	0	606
FBgn0038473	ns1	4.90327	5.44679	0.15166	0.934753	0	0.511151	1	0.442919	0	77
FBgn0040794	CG13056	0	0	0	1	0	0.0912552	0.8708	0.881067	0	80
FBgn0004374	neb	0.190681	0.101405	-0.91103	0.10495	0	-0.404768	0.0792	1.80826	1	126
FBgn0034032	CG8195	1.01942	0.865429	-0.236255	0.36486	0	-0.0326062	0.3776	1.1594	0	468
FBgn0035551	CG7465	9.11665	5.90609	-0.626301	0.0213511	0	0.336297	0.874	0.734507	0	112
FBgn0030239	CG17333	4.51892	5.06172	0.163649	0.906995	0	0.161276	1	0.833682	0	53
FBgn0038930	CG5778	0	0	0	1	0	-0.0337574	0.2836	1.09472	0	232
FBgn0037978	KLHL18	1.03868	1.06636	0.0379506	0.894639	0	0.006236	0.5864	0.957173	0	303
FBgn0030228	CG1826	0.178386	0.134317	-0.409363	0.421253	0	0.0545361	0.9556	0.988302	0	631
FBgn0030483	CG12725	0	0	0	1	0	-0.0626799	0.294	1.13254	0	384
FBgn0034422	CG7137	1.20459	1.39353	0.2102	0.839567	0	0.348466	1	0.56907	0	131
FBgn0036875	CG9449	16.0381	11.0929	-0.531866	0.0475822	0	-0.326467	0.0396	1.86275	0	143
FBgn0015805	Rpd3	3.02101	3.04205	0.0100087	0.751232	0	0.293966	0.9564	0.453678	0	352
FBgn0031364	CG17648	0	0	0	1	0	-0.0258694	0.4884	1.03699	0	82
FBgn0030521	CG10992	16.4449	15.0829	-0.124726	0.420616	0	-0.405824	0.0892	1.86011	0	259
FBgn0031520	CG8837	0.814484	0.784347	-0.0543944	0.698019	0	-0.0600599	0.3752	0.361887	0	104
FBgn0037963	Cad87A	1.00525	0.852759	-0.237345	0.274481	0	0.0755936	0.8412	0.866577	0	736
FBgn0003654	sw	2.86956	3.19178	0.153532	0.951825	0	-0.0419774	0.2536	1.29521	0	759
FBgn0039504	CG14260	0	0	0	1	0	-0.00728501	0.452	0.978858	0	140
FBgn0001197	His2Av	8.31069	9.57959	0.204995	0.794187	0	0.0982876	0.8772	0.869348	0	322
FBgn0003353	sei	0	0	0	1	0	-0.0621258	0.1252	1.07344	0	99
FBgn0086785	Vps36	1.1459	1.28092	0.160706	0.932795	0	-0.0675277	0.246	0.985193	0	58
FBgn0038055	trus	0.894628	1.12269	0.327603	0.631656	0	0.0791307	0.9708	0.923117	0	237
FBgn0032123	Oatp30B	3.10479	2.56743	-0.274169	0.201856	0	-0.09051	0.2104	1.31625	0	1406
FBgn0036678	CG11905	0	0	0	1	0	0.0492393	0.914	0.91346	0	1897
FBgn0262123	l(2)41Ab	0.608393	0.241652	-1.33207	0.0317729	0	0.0543748	0.9532	0.886123	0	106
FBgn0015838	Vang	0.772131	0.928009	0.265293	0.696602	0	0.0974343	0.864	0.912113	0	1408
FBgn0030196	Psf3	4.06074	3.31598	-0.292307	0.207857	0	-0.105742	0.2548	1.25692	0	670
FBgn0004959	phm	0.105933	0.0934637	-0.180675	0.809974	0	-0.079747	0.0856	1.25142	0	73
FBgn0033778	CG3790	0	0	0	1	0	-0.0990685	0.2096	0.940104	0	50
FBgn0033308	CG8736	1.49277	0.709184	-1.07376	0.0225432	0	0.00265901	0.5388	1.33947	0	137
FBgn0034528	CG11180	1.60899	1.85703	0.206837	0.837135	0	0.0476565	0.8796	0.925508	0	153
FBgn0010333	Rac1	7.17788	8.07312	0.169569	0.869254	0	0.0416184	0.8804	0.986641	0	889
FBgn0260006	drd	3.48365	3.6288	0.058891	0.834183	0	-0.0259252	0.2012	1.1655	0	516
FBgn0085461	CG34432	0	0	0	1	0	-0.0194096	0.4644	1.1436	0	65
FBgn0086532	Spt-I	4.77796	5.76742	0.271532	0.751176	0	0.167	0.9588	0.811652	0	263
FBgn0029975	CG1444	5.50734	6.59534	0.260092	0.654653	0	0.242505	1	0.507547	0	298
FBgn0027598	cindr	1.20745	1.34211	0.152548	0.950738	0	-0.0919566	0.1692	1.27756	0	672
FBgn0038300	CG4203	0.461255	0.501885	0.121791	1	0	0.0069003	0.582	0.910343	0	91
FBgn0037716	CG8273	0.378703	0.374697	-0.015343	0.804677	0	0.0575093	0.9108	0.920958	0	362
FBgn0040529	CG9603	13.7669	10.6136	-0.375296	0.19365	0	-0.0787631	0.158	1.08597	0	238
FBgn0262104	CG42857	1.76286	1.31388	-0.424092	0.268833	0	0.039764	0.8028	1.0019	0	115
FBgn0031282	Pex12	1.20323	1.17633	-0.032621	0.757293	0	-0.00485386	0.504	1.02503	0	56
FBgn0052437	CG32437	0.0735448	1.42161	4.27275	3.34679e-16	1	-0.310029	0.2812	1.25598	0	51
FBgn0030798	CG13003	0.111088	0.0649544	-0.774199	0.264916	0	-0.555452	0.0396	3.03897	0	1004
FBgn0261636	CG42719	0.127671	0.121308	-0.0737597	0.97901	0	0.0231527	0.7328	1.06182	0	743
FBgn0038324	CG5038	0.17386	0.207454	0.254863	0.877921	0	0.0339023	0.6672	0.898829	0	458
FBgn0024944	Oamb	0	0	0	1	0	-0.0760329	0.208	1.00672	0	1164
FBgn0030997	CG7990	0	0	0	1	0	0.0666141	0.7988	1.01963	0	2797
FBgn0030710	CG8924	0.292755	0.261474	-0.163027	0.634768	0	0.0405114	0.9652	0.954712	0	394
FBgn0005596	yemalpha	0.406647	0.438964	0.110323	1	0	0.0584164	0.874	0.913906	0	552
FBgn0037734	trbd	0.812796	0.951829	0.227809	0.779454	0	0.0395467	0.7672	0.881587	0	958
FBgn0038540	CG14321	0	0	0	1	0	0.00252456	0.5392	0.924604	0	296
FBgn0052039	CG32039	1.04014	1.27522	0.293972	0.745428	0	-0.0452358	0.2248	0.966683	0	506
FBgn0026593	CG5707	2.21237	1.95195	-0.180675	0.635037	0	0.0307146	0.6044	1.28928	0	228
FBgn0053123	CG33123	4.10375	3.97222	-0.0469997	0.567658	0	0.410423	1	0.480374	0	112
FBgn0035965	Use1	1.65902	1.96436	0.243722	0.787247	0	0.0815279	0.9508	0.857013	0	149
FBgn0036396	CG17359	0.330266	0.362082	0.132691	1	0	0.0878961	0.9572	0.822045	0	272
FBgn0053542	upd3	0	0	0	1	0	-0.22397	0.1152	1.67213	0	648
FBgn0039752	CG15530	0	0	0	1	0	-0.0593905	0.3312	1.30379	0	486
FBgn0051515	CG31515	0	0	0	1	0	-0.0515214	0.1712	1.17776	0	52
FBgn0031201	CG12446	0	0	0	1	0	-0.0540086	0.1592	0.695764	0	386
FBgn0032744	Ttc19	1.24989	3.57331	1.51546	0.00012441	1	-0.0411628	0.1268	0.867167	0	85
FBgn0263006	Ca-P60A	26.5069	22.1305	-0.260335	0.188773	0	-0.118475	0.09	0.996497	0	1751
FBgn0039269	veli	1.95793	2.04121	0.0600961	0.937123	0	-0.0110063	0.2932	1.03267	0	229
FBgn0038973	Pebp1	43.5737	48.9888	0.168995	0.86721	0	0.0573314	0.8752	0.910496	0	58
FBgn0020910	RpL3	112.016	106.778	-0.069097	0.526876	0	0.00946026	0.632	1.10022	0	1235
FBgn0005649	Rox8	3.37798	3.88307	0.201034	0.808941	0	-0.0137945	0.4888	1.07408	0	762
FBgn0262476	CG43066	0.692766	0.594286	-0.221212	0.375951	0	0.0142006	0.5836	1.0936	0	1994
FBgn0039449	CG6425	0	0	0	1	0	0.0958397	0.8768	0.909588	0	857
FBgn0036710	CG6479	1.23838	0.942322	-0.39416	0.287309	0	0.105658	0.9156	0.739255	0	149
FBgn0035060	Eps-15	0.615209	0.792306	0.364982	0.624568	0	0.015657	0.7168	0.910727	0	1024
FBgn0034968	RpL12	193.296	201.105	0.0571376	0.84373	0	-0.0282602	0.304	1.16409	0	161
FBgn0020908	Scp1	0.173515	0.130924	-0.406335	0.700007	0	-0.0216639	0.4092	1.10256	0	341
FBgn0036493	CG7255	2.10913	1.35986	-0.633187	0.32181	0	0.0520427	0.9176	0.840307	0	806
FBgn0032857	CG10947	1.25958	1.27553	0.0181629	0.931436	0	0.0235093	0.8656	0.915337	0	1024
FBgn0037323	CG2663	0	0	0	1	0	0.0619137	0.9608	1.10801	0	228
FBgn0030410	Aven	0.258234	0.2366	-0.126227	0.847302	0	0.0390207	0.7652	0.899229	0	185
FBgn0035064	CG16912	1.69432	1.77474	0.0669007	0.902801	0	0.0230612	0.8248	0.956927	0	79
FBgn0261999	CG42817	1.32132	1.50009	0.183067	0.865602	0	0.0680976	0.8424	1.0242	0	1448
FBgn0034797	nahoda	1.5079	1.48242	-0.0245869	0.68338	0	-0.283421	0.0416	1.28104	0	1517
FBgn0030791	CG9132	2.04033	2.54727	0.320155	0.556812	0	0.0308325	0.9164	1.07164	0	1735
FBgn0035146	CG13893	2.70454	2.72436	0.0105351	0.747883	0	-0.0151603	0.46	1.00858	0	390
FBgn0010280	Taf4	1.04605	0.847751	-0.303242	0.342193	0	0.0325507	0.7876	1.0279	0	1296
FBgn0027570	Nep2	3.95652	3.90391	-0.0193119	1	0	-0.0416138	0.332	0.967637	0	155
FBgn0085413	CG34384	0.343546	0.384713	0.16328	0.961791	0	0.0492472	0.8344	1.00329	0	1539
FBgn0030263	CG2076	3.5259	8.22312	1.2217	0.000615226	1	0.0953734	1	0.718445	0	92
FBgn0039663	CG2321	0.335088	0.26823	-0.32107	0.448839	0	-0.0277121	0.2572	1.01872	0	130
FBgn0003867	tsl	0.477386	0.392532	-0.282346	0.699317	0	-0.232127	0.0412	1.81098	1	238
FBgn0013809	Dhc16F	0.0350458	0.0290399	-0.271206	0.61616	0	-0.0913627	0.342	1.12531	0	77
FBgn0036821	CG3961	2.47068	3.34041	0.43512	0.370338	0	-0.153008	0.13	1.70028	0	837
FBgn0030607	dob	0.199897	0.1617	-0.305933	0.618295	0	-0.0354708	0.362	1.24128	0	226
FBgn0001220	Hsc70-5	23.2216	27.4921	0.243549	0.666979	0	0.362516	0.9592	0.467224	0	592
FBgn0032860	CG15130	0	0	0	1	0	0.0643418	0.9056	0.900743	0	257
FBgn0037126	CG14567	0.668754	0.606539	-0.140874	0.667237	0	0.0362708	0.5936	0.219152	0	56
FBgn0030830	CG5172	0	0	0	1	0	-0.0195688	0.4076	0.957654	0	103
FBgn0053993	CG33993	0	0	0	1	0	0.085686	1	0.874885	0	734
FBgn0086265	psd	0	0	0	1	0	0.0160159	0.698	0.932145	0	51
FBgn0038549	CG17802	0.218722	0.252754	0.20864	0.953531	0	0.0409961	0.7932	0.945132	0	307
FBgn0028985	Spn4	6.89691	7.03764	0.0291403	0.782557	0	0.111303	0.748	1.02378	0	375
FBgn0030136	RpS28b	252.725	322.663	0.352459	0.429764	0	-0.0464716	0.1328	1.21933	0	235
FBgn0037445	CG9727	1.63391	1.56607	-0.0611766	0.575761	0	-0.0799296	0.1236	1.12553	0	296
FBgn0031006	rictor	0.634757	0.596611	-0.089413	0.553082	0	0.0140217	0.594	0.917345	0	611
FBgn0032748	CG10492	0.566214	0.445236	-0.346778	0.29708	0	0.013617	0.5732	0.906375	0	1303
FBgn0030576	CG15890	1.39771	1.24702	-0.164575	0.408442	0	-0.119923	0.1776	0.922564	0	520
FBgn0035244	ABCB7	1.71134	1.64444	-0.0575312	0.653754	0	0.0317404	0.9248	0.97979	0	424
FBgn0031646	CG2837	0.375457	0.361203	-0.0558378	0.830265	0	-0.0812778	0.17	1.03117	0	452
FBgn0042710	Hex-t2	0	0	0	1	0	0.0921314	0.5816	1.0558	0	96
FBgn0052702	CG32702	1.37435	1.313	-0.0658851	0.545768	0	-0.0902514	0.122	1.23088	0	96
FBgn0033933	CG10104	0	0	0	1	0	0.0329208	0.6628	1.03659	0	312
FBgn0010768	sqz	0.389857	0.291049	-0.421683	0.250163	0	-0.0472371	0.2172	1.09503	0	752
FBgn0038179	CG9312	0.938405	0.93983	0.00218918	0.851815	0	-0.0685543	0.2532	1.23939	0	71
FBgn0001990	wek	0.853604	0.862829	0.0155077	0.83971	0	0.0703455	0.8804	0.929518	0	502
FBgn0001341	l(1)1Bi	1.0755	0.908784	-0.242996	0.297722	0	0.00818481	0.5764	0.948479	0	165
FBgn0036255	Atg12	2.62866	3.18096	0.275135	0.769223	0	0.0185922	0.5424	1.01636	0	84
FBgn0031518	CG3277	1.32642	1.73946	0.391109	0.434593	0	-0.271149	0.2004	1.37584	0	332
FBgn0038523	CG7587	0	0	0	1	0	-0.022454	0.2432	1.02373	0	88
FBgn0000077	amx	0.583674	0.598544	0.0362938	0.893719	0	0.133163	1	0.948032	0	292
FBgn0051287	CG31287	0.633372	0.736902	0.218421	0.926545	0	-0.0748945	0.1204	1.19173	0	44
FBgn0027512	CG10254	1.25733	1.07951	-0.21998	0.554476	0	0.0161246	0.7072	1.02698	0	524
FBgn0033208	mRpL52	3.43734	3.98045	0.211642	0.828436	0	0.24861	1	0.68465	0	80
FBgn0036336	ste14	1.35744	1.46253	0.10757	1	0	0.0343216	0.9244	0.782567	0	212
FBgn0035405	pfk	0.714908	0.75711	0.0827447	0.938492	0	0.0803601	1	0.919081	0	295
FBgn0036008	CG3408	0.921761	0.941632	0.0307709	0.84762	0	0.103567	0.9172	0.819347	0	761
FBgn0085466	CG34437	1.20384	3.18641	1.40429	0.00155105	1	0.0614961	0.91	1.09016	0	44
FBgn0031117	CG1702	1.14531	1.00451	-0.189237	0.904092	0	0.171799	1	0.555348	0	131
FBgn0029131	debcl	1.12501	1.12986	0.0062085	0.813279	0	0.0688325	0.7952	0.532571	0	196
FBgn0015380	drl	0.30838	0.226697	-0.443943	0.287038	0	-0.0179722	0.2836	1.04347	0	884
FBgn0053978	CG33978	1.41151	1.62487	0.203081	0.998309	0	0.0398795	0.8028	0.788019	0	883
FBgn0031959	spz3	1.2446	1.22935	-0.017791	0.728467	0	-0.0317665	0.422	0.948631	0	310
FBgn0025743	mbt	0.893096	1.14955	0.364183	0.491153	0	0.0135878	0.7492	1.03806	0	842
FBgn0004779	Ccp84Ae	0.186483	0.151876	-0.296152	0.816316	0	0.0186307	0.9596	0.867304	0	72
FBgn0031148	Cbs	1.13813	0.996027	-0.192404	0.671265	0	0.14582	0.9092	0.847394	0	132
FBgn0053680	CG33680	0	0	0	1	0	-0.0105392	0.3272	1.05597	0	1
FBgn0039016	Dcr-1	0.678454	0.641158	-0.0815708	0.570701	0	-0.00122007	0.4964	0.836115	0	104
FBgn0003312	sad	0.0934276	0.0832228	-0.166869	0.884544	0	-0.0575011	0.128	0.960776	0	104
FBgn0038106	CG7488	1.00952	0.873125	-0.209415	0.502868	0	0.00782479	0.554	1.05109	0	56
FBgn0022959	yps	15.554	16.9482	0.123845	1	0	0.0559106	0.9596	0.980085	0	1390
FBgn0039480	Cpr97Ea	0.929951	0.804708	-0.208689	0.475707	0	0.0783717	0.874	1.10283	0	143
FBgn0051005	qless	2.76351	2.24939	-0.296966	0.189142	0	0.197356	0.8744	0.725508	0	1199
FBgn0039599	CG12558	0	0	0	1	0	0.024018	0.664	0.947362	0	43
FBgn0003278	RpI135	1.76838	1.9145	0.114544	0.967439	0	0.59886	0.9604	0.464931	0	75
FBgn0036232	CG14125	0	0	0	1	0	0.0757747	0.9576	0.883244	0	51
FBgn0035308	CG15822	1.32754	1.11496	-0.251758	0.405264	0	0.172317	1	0.966122	0	604
FBgn0039642	CG11882	0.48046	0.447734	-0.101774	0.768718	0	-0.0379485	0.3	1.13235	0	177
FBgn0038339	CG6118	0	0	0	1	0	0.0832764	0.9272	0.91749	0	1051
FBgn0262030	CG42841	0	0	0	1	0	-0.0814127	0.1188	1.29168	0	182
FBgn0033697	Cyp6t3	0	0	0	1	0	-0.0135404	0.3736	0.98491	0	183
FBgn0039038	CG6688	0.0847312	0.0966096	0.189275	1	0	0.0252388	0.8344	0.424866	0	401
FBgn0032233	dpr19	0.263519	0.254423	-0.0506761	0.799618	0	-0.031955	0.2872	1.1532	0	738
FBgn0011581	Dms	1.32752	0.806441	-0.719095	0.0827859	0	-0.0199146	0.41	1.14031	0	491
FBgn0036847	CG11577	1.80287	2.36609	0.392215	0.472517	0	0.31752	0.9584	0.773943	0	587
FBgn0030066	CG1885	0.615085	0.61365	-0.00337036	0.866662	0	0.0891993	1	0.795894	0	191
FBgn0036369	CG10089	0.0997035	0.0852607	-0.225763	0.819747	0	-0.116574	0.3	1.36698	0	1049
FBgn0040601	CG13643	0	0	0	1	0	-0.0461298	0.4084	1.22021	0	448
FBgn0086681	Mst36Fa	0.189499	0.243945	0.364362	0.770236	0	0.0816239	0.9584	0.984157	0	80
FBgn0030367	Cyp311a1	0.512585	0.228299	-1.16687	0.166471	0	0.0608045	0.6708	0.947558	0	502
FBgn0263599	l(3)72Ab	2.11512	2.76103	0.384466	0.392097	0	0.124515	1	0.775208	0	186
FBgn0036595	CG13046	2.24758	2.05013	-0.132653	0.562775	0	-0.138046	0.2824	0.990389	0	136
FBgn0030336	CG1578	1.84461	2.2994	0.317942	0.542787	0	0.00540913	0.5388	1.01499	0	576
FBgn0033401	CG1968	1.36043	1.50561	0.146289	0.969433	0	-0.0443755	0.1576	1.02865	0	114
FBgn0036019	Or67b	0	0	0	1	0	0.0397065	0.838	0.984706	0	96
FBgn0051680	CG31680	0	0	0	1	0	-0.0748192	0.1672	1.10946	0	54
FBgn0004856	Bx42	1.41421	1.37793	-0.0374962	0.689192	0	0.019159	0.6348	0.693148	0	154
FBgn0039223	CG5805	4.62147	5.85872	0.342236	0.482068	0	0.0299882	0.9116	0.724944	0	659
FBgn0035237	CG13917	1.22732	0.996567	-0.300469	0.290683	0	-0.0515819	0.2984	1.09558	0	459
FBgn0028579	phtf	0.768678	0.785568	0.031357	0.832504	0	-0.013513	0.3332	1.04352	0	406
FBgn0054015	CG34015	2.38406	2.91588	0.290515	0.702921	0	0.149791	0.956	0.893292	0	92
FBgn0034887	St1	0.22504	0.0356373	-2.65872	0.0281792	0	-0.156559	0.1264	1.06799	0	108
FBgn0003391	shg	1.06668	0.906874	-0.234151	0.285968	0	-0.0862577	0.1272	1.1017	0	204
FBgn0032499	Uvrag	0.523764	0.609727	0.219247	0.823798	0	-0.0656004	0.2496	1.13812	0	271
FBgn0085222	CG34193	0	0	0	1	0	0.0446102	0.9168	1.03679	0	515
FBgn0030323	CG2371	0.419548	0.451518	0.105946	1	0	0.0227812	0.708	0.858904	0	321
FBgn0039031	CG17244	8.91695	8.43483	-0.0801915	0.557816	0	-0.063702	0.21	1.21375	0	115
FBgn0033760	CG8785	3.90178	3.67298	-0.0871802	0.622551	0	-0.0101715	0.4412	0.971003	0	333
FBgn0030937	CG15042	0	0	0	1	0	-0.00868986	0.4612	1.24074	0	82
FBgn0035999	CG3552	0.405342	0.12838	-1.65872	0.201201	0	0.0695035	0.8716	0.707894	0	36
FBgn0031191	Cp110	0.268014	0.261357	-0.0362849	0.959501	0	0.0224535	0.8424	1.07857	0	927
FBgn0030668	CG8128	7.70947	9.13139	0.244204	0.680914	0	0.0168983	0.6748	0.927105	0	169
FBgn0036662	CG9706	2.49601	2.84593	0.189275	0.84656	0	0.305887	1	0.688671	0	195
FBgn0042180	CG18870	0.425783	0.464056	0.12418	1	0	-0.0229717	0.4136	1.02541	0	831
FBgn0067102	GlcT-1	0.387906	0.38143	-0.0242911	0.75529	0	-0.0695081	0.2164	1.24235	0	1709
FBgn0040797	CG13066	4.09415	4.5587	0.155059	0.929839	0	-0.0296349	0.1652	1.41377	0	154
FBgn0030241	feo	0.322383	0.253299	-0.347935	0.417269	0	0.0653121	0.8268	0.98622	0	143
FBgn0031836	CG11050	0.790824	0.676267	-0.225763	0.681757	0	-0.0527826	0.27	1.47656	0	604
FBgn0033301	CG12780	0	0	0	1	0	0.00941156	0.5888	0.932522	0	92
FBgn0025641	DAAM	0.209929	0.157473	-0.414796	0.643355	0	0.100532	0.9164	0.904596	0	733
FBgn0036984	CG13248	0.312432	0.290189	-0.10655	0.671701	0	0.053569	1	1.01604	0	686
FBgn0014870	Psi	1.65676	1.29064	-0.360282	0.190351	0	0.178124	1	0.786387	0	1256
FBgn0011336	OstStt3	6.46949	7.92598	0.292938	0.556968	0	0.0190108	0.5748	0.96914	0	295
FBgn0259150	CG42265	0	0	0	1	0	0.0436973	0.8808	0.880292	0	3314
FBgn0038244	CG7987	2.13816	2.60006	0.282177	0.745143	0	0.0364143	0.6872	1.02414	0	261
FBgn0037714	CG9396	10.0875	8.66394	-0.219476	0.301882	0	0.0357204	0.864	1.15499	0	69
FBgn0037697	CG9363	4.03559	2.37851	-0.76272	0.0261001	0	-0.116097	0.164	1.20989	0	1181
FBgn0031059	CG14229	0.566554	0.403737	-0.488797	0.40642	0	0.0334504	0.9556	1.00746	0	369
FBgn0004577	Pxd	2.4816	1.36804	-0.859166	0.0595909	0	0.0103521	0.5864	1.11783	0	137
FBgn0085449	CG34420	0.0963659	0.114454	0.248168	0.894495	0	-0.0211803	0.2796	1.00865	0	1055
FBgn0038139	CG8795	1.74034	1.3254	-0.392937	0.27072	0	-0.106507	0.1732	1.29251	0	273
FBgn0034802	CG3800	4.05225	4.86033	0.262329	0.68188	0	0.317206	1	0.744256	0	1446
FBgn0025626	CG4281	0.789723	0.79165	0.0035161	0.768633	0	0.0219536	0.6212	0.918258	0	422
FBgn0038128	Ravus	0.574143	0.645412	0.168811	0.956578	0	-0.0556833	0.2184	1.12495	0	127
FBgn0053051	CG33051	1.36893	1.67233	0.28881	0.728992	0	0.204742	1	0.621265	0	22
FBgn0039561	mfrn	0.950684	1.18971	0.323576	0.585649	0	0.149826	0.9508	0.561695	0	1193
FBgn0066114	GlcAT-I	1.44124	1.73172	0.264892	0.724094	0	0.0701308	0.954	0.921176	0	564
FBgn0053017	CG33017	0	0	0	1	0	0.073902	0.914	1.11946	0	68
FBgn0038376	Hmt-1	4.34948	5.08762	0.226149	0.724446	0	0.00501475	0.6176	0.743072	0	228
FBgn0032798	CG10132	0.834998	0.770046	-0.116828	0.51856	0	0.14484	0.916	0.962475	0	212
FBgn0051708	CG31708	0.140981	0.0723352	-0.962728	0.302929	0	0.119395	1	0.814645	0	1271
FBgn0000575	emc	5.21713	6.22423	0.254638	0.689257	0	0.0520413	0.7468	1.27407	0	1185
FBgn0028562	sut2	0.373151	0.387605	0.0548245	0.943244	0	0.117326	0.8304	0.779974	0	88
FBgn0031937	CG13795	3.21894	3.70353	0.202313	0.800519	0	0.174678	0.8716	0.639489	0	246
FBgn0001202	hk	1.64938	1.73993	0.077107	0.925614	0	-0.074486	0.1656	1.11729	0	165
FBgn0052029	Cpr66D	0.751616	0.709691	-0.0828048	0.72283	0	0.221206	0.9216	0.955016	0	176
FBgn0032161	CG4594	3.19232	3.53295	0.146269	0.932724	0	0.0732578	0.7388	1.06914	0	138
FBgn0035644	Pole2	0.183946	0.131084	-0.488797	0.510061	0	0.413002	1	0.563974	0	54
FBgn0039735	CG7911	6.87184	8.71223	0.342345	0.500989	0	0.0132199	0.6048	0.729967	0	89
FBgn0027057	CSN1b	2.23748	2.78673	0.3167	0.551227	0	-0.054927	0.21	0.932403	0	192
FBgn0032481	CG16972	0.355662	0.229493	-0.632054	0.0702676	0	0.156417	0.9184	0.653594	0	464
FBgn0034711	CG3290	0	0	0	1	0	0.0533979	0.88	0.999828	0	127
FBgn0026268	antdh	0	0	0	1	0	0.148434	0.9592	0.796081	0	183
FBgn0031512	CG15404	0	0	0	1	0	0.0185725	0.61	0.89959	0	17
FBgn0035033	CG3548	0.365383	0.416606	0.189275	0.923824	0	0.0818348	0.8736	0.880658	0	755
FBgn0021795	Tapdelta	13.6428	12.1813	-0.163472	0.37182	0	0.31204	1	0.636411	0	153
FBgn0034045	CG8249	1.18926	1.21382	0.0294942	0.808343	0	0.479067	1	0.426113	0	1458
FBgn0051495	CG31495	0.48052	0.549575	0.19372	0.911306	0	0.122972	1	0.856514	0	536
FBgn0035872	CG7185	1.13968	0.81216	-0.488797	0.665298	0	-0.0464626	0.2932	1.02349	0	538
FBgn0039863	CG1815	0.702454	0.598962	-0.229939	0.330997	0	-0.00313787	0.432	1.14151	0	2071
FBgn0037141	DNApol-eta	0.202262	0.217385	0.104027	1	0	0.0565698	0.916	0.891377	0	366
FBgn0259162	RunxB	0	0	0	1	0	0.0748055	1	0.816526	0	743
FBgn0025681	CG3558	1.41236	1.36993	-0.0440123	0.727065	0	0.0676278	1	0.83499	0	478
FBgn0038569	CG7218	1.46796	1.8075	0.300179	0.620551	0	-0.0200229	0.4284	0.744341	0	43
FBgn0085231	CG34202	0	0	0	1	0	-0.06738	0.1144	0.926736	0	52
FBgn0038961	CG13850	4.49934	4.7074	0.0652166	0.880681	0	-0.00148621	0.4568	0.919365	0	107
FBgn0035802	CG33275	0.54387	0.391263	-0.475122	0.252843	0	-0.0470311	0.1316	0.960708	0	544
FBgn0035229	CG7852	0.842446	0.912253	0.11485	1	0	-0.0479038	0.1332	0.928558	0	2866
FBgn0033250	CG14762	0.467863	0.311181	-0.588333	0.622555	0	-0.242656	0.1296	1.42714	0	1468
FBgn0261791	SmG	4.09396	4.11379	0.00697163	0.831169	0	0.171864	0.9552	0.79416	0	181
FBgn0003377	Sgs7	0	0	0	1	0	0.00589183	0.6728	0.985096	0	61
FBgn0039897	CG1674	20.2319	26.6038	0.395002	0.35206	0	0.045055	0.7512	0.985249	0	441
FBgn0038337	CG6125	4.79893	2.63814	-0.863193	0.043402	0	-0.11989	0.1644	1.36066	0	225
FBgn0001086	fzy	0.62058	0.495305	-0.325298	0.346233	0	-0.00943796	0.472	0.897918	0	270
FBgn0030091	CG7065	0.727679	0.654834	-0.152173	0.476998	0	0.0380085	0.7536	0.831106	0	107
FBgn0040281	Aplip1	0.399873	0.313452	-0.351294	0.470263	0	0.014772	0.578	0.837299	0	712
FBgn0039936	CG11148	3.95153	3.28526	-0.266405	0.718898	0	0.0514309	0.9156	0.996714	0	110
FBgn0034734	CG4554	1.32085	1.29882	-0.0242616	0.617403	0	0.524955	0.9612	0.502463	0	107
FBgn0032090	CG9582	0	0	0	1	0	-0.0534478	0.3364	1.22765	0	14
FBgn0021995	Rs1	2.6164	3.01952	0.206736	0.808556	0	0.417408	1	0.440743	0	102
FBgn0039532	Mtl	2.60522	2.08614	-0.320572	0.241903	0	-0.0515095	0.124	1.02487	0	1171
FBgn0032452	CG15484	0.152174	0.144589	-0.0737596	0.987004	0	-0.0145146	0.5268	0.916716	0	110
FBgn0033347	CG8248	0.16968	0.11516	-0.559187	0.55018	0	0.0504698	1	0.877999	0	410
FBgn0003008	or	1.78823	1.85039	0.0492986	0.88757	0	-0.031737	0.5052	0.927141	0	166
FBgn0037550	CG9667	1.27	1.06278	-0.256982	0.446414	0	0.171447	1	0.759115	0	25
FBgn0259243	Pka-R1	10.4958	13.4383	0.35654	0.448915	0	-0.0438289	0.3412	0.853032	0	1962
FBgn0263398	CG6364	2.07193	2.64619	0.352941	0.513799	0	0.0495042	0.8776	0.949069	0	1423
FBgn0260932	cuff	0	0	0	1	0	0.0242008	0.754	0.93354	0	96
FBgn0040392	CG14050	0	0	0	1	0	-0.100196	0.1224	0.988418	0	78
FBgn0262022	CG42833	3.1576	3.52436	0.158531	0.974097	0	0.121021	0.8352	1.15943	0	106
FBgn0004406	tam	0.450599	0.518411	0.202253	0.847261	0	-0.0339448	0.3924	0.855423	0	160
FBgn0263108	BtbVII	0.705295	0.73575	0.0609896	0.878378	0	-0.0697544	0.3	0.943565	0	2145
FBgn0033755	ClC-b	1.88122	2.1967	0.22367	0.772363	0	-0.0903261	0.1248	1.12958	0	132
FBgn0002525	Lam	0.633744	0.35344	-0.842434	0.192414	0	0.0190898	0.5788	0.850997	0	1134
FBgn0032688	CG15160	0.420984	0.453573	0.10757	0.981123	0	0.0429009	0.6664	0.905793	0	1222
FBgn0030407	CG2543	1.01112	0.958426	-0.0772153	0.631354	0	-0.0256459	0.3904	1.0235	0	193
FBgn0051119	HdacX	0	0	0	1	0	-0.020983	0.3264	1.09903	0	607
FBgn0036486	Msh6	0.834192	0.632637	-0.399001	0.159934	0	-0.00032418	0.4912	1.0295	0	432
FBgn0013433	beat-Ia	0.099935	0.0813892	-0.296152	0.668711	0	-0.0530741	0.298	1.15861	0	791
FBgn0037060	CG10508	0	0	0	1	0	-0.0732945	0.2024	1.08967	0	268
FBgn0036889	CG14100	1.06114	1.21416	0.194346	0.880985	0	-0.0386813	0.2128	1.00922	0	123
FBgn0030915	CG6179	0.677442	0.639935	-0.0821718	0.703283	0	0.0382669	0.9568	1.00621	0	246
FBgn0028397	Tob	0.813106	0.705046	-0.205725	0.33178	0	-0.165396	0.2168	1.67735	0	3956
FBgn0037428	Osi18	0	0	0	1	0	0.025748	0.79	0.988752	0	251
FBgn0032236	mRpS7	6.98065	8.93054	0.355385	0.472393	0	0.0175015	0.836	1.04894	0	178
FBgn0032879	CG9317	0	0	0	1	0	-0.0116311	0.4544	0.879795	0	468
FBgn0042118	Cpr65Ax2	472.823	343.841	-0.459562	0.0495299	0	-0.0381632	0.2912	1.103	0	32
FBgn0028569	robl37BC	0	0	0	1	0	0.0268101	0.9284	1.04946	0	189
FBgn0032643	CG6453	4.52099	6.1988	0.45535	0.308925	0	0.114797	0.9572	0.847122	0	459
FBgn0036620	CG4842	1.84896	1.69963	-0.121492	0.566137	0	-0.0318434	0.3328	1.15502	0	86
FBgn0004516	Gad1	0.364353	0.338667	-0.105468	0.878924	0	0.00297723	0.5876	1.24641	0	1296
FBgn0030102	CG12119	1.6569	1.86287	0.169037	0.901356	0	0.157217	1	0.900816	0	301
FBgn0015031	cype	29.8514	27.9328	-0.0958378	0.514666	0	-0.0464544	0.2852	1.13768	0	162
FBgn0037911	CG10898	0.707427	0.823642	0.219437	0.842879	0	-0.145795	0.1244	1.16317	0	348
FBgn0037645	CG11966	0	0	0	1	0	0.0338933	0.7184	0.914221	0	83
FBgn0037022	CG11396	0.898196	1.02053	0.184222	0.92086	0	0.0276482	0.7216	1.04279	0	111
FBgn0032116	CG3759	2.42987	2.30876	-0.0737597	0.96138	0	0.105001	0.8212	0.688022	0	242
FBgn0039354	Lgr3	0	0	0	1	0	0.0282798	0.7124	0.940495	0	186
FBgn0011481	Ssdp	1.06722	1.07871	0.0154535	0.74106	0	-0.0341702	0.4076	0.824846	0	2682
FBgn0039250	CG11120	0.360108	0.29892	-0.268671	0.46847	0	-0.0374554	0.4432	1.04053	0	147
FBgn0061515	endos	7.55941	5.85818	-0.367821	0.169987	0	-0.0366591	0.2392	1.09485	0	422
FBgn0052939	CG32939	1.99439	2.12903	0.0942482	0.954452	0	0.131907	1	0.663719	0	424
FBgn0038303	SIDL	1.15525	1.39047	0.267368	0.674015	0	-0.0343593	0.2132	1.10374	0	99
FBgn0033752	CG8569	0.657328	0.742179	0.175154	0.907075	0	-0.0312487	0.2556	1.33531	0	442
FBgn0002945	nkd	0.530422	0.393919	-0.42924	0.153872	0	-0.0587369	0.1644	1.01662	0	1930
FBgn0000045	Act79B	0	0	0	1	0	0.100758	0.7964	0.753387	0	347
FBgn0038195	CG3061	3.71695	4.23073	0.186785	0.850603	0	0.281574	1	0.72583	0	550
FBgn0000551	Edg78E	0.311586	0.429282	0.462293	0.667721	0	-0.00526266	0.4708	1.11989	0	522
FBgn0005771	noc	2.18734	2.23536	0.0313319	0.787196	0	-0.0856689	0.2996	1.27477	0	858
FBgn0036512	CG16979	1.90091	2.33219	0.294994	0.615413	0	0.0846078	0.8848	0.766437	0	128
FBgn0052343	Atac3	0.614906	0.350555	-0.810725	0.532665	0	-0.0201979	0.2488	1.07473	0	251
FBgn0004591	Eig71Ed	0	0	0	1	0	0.00718356	0.5752	0.991787	0	54
FBgn0020261	pcm	1.73591	1.94392	0.163279	1	0	0.106483	0.9124	0.807449	0	223
FBgn0034197	Cda9	10.0982	8.23854	-0.29364	0.181888	0	-0.0644165	0.1824	1.24584	0	90
FBgn0038811	CG4159	2.88204	2.73839	-0.0737598	0.879073	0	0.440441	1	0.588983	0	62
FBgn0029152	Mkrn1	1.85326	1.02245	-0.858031	0.0325628	0	0.0142736	0.612	1.11357	0	1510
FBgn0031232	CG11617	0.78058	0.370837	-1.07376	0.395331	0	0.141971	1	0.803732	0	301
FBgn0036451	CG9425	1.66431	1.52358	-0.127461	0.441671	0	-0.0109937	0.4564	1.16203	0	131
FBgn0003130	Poxn	0.161396	0.1183	-0.448155	0.513327	0	-0.0253917	0.4576	0.708664	0	337
FBgn0003460	so	0.161783	0.161405	-0.00337029	0.889645	0	-0.0934801	0.2864	1.21101	0	740
FBgn0037690	Task7	0.127942	0.132617	0.0517712	0.9978	0	0.0420425	0.6704	0.990461	0	428
FBgn0014861	Mcm2	0.83806	0.670394	-0.322044	0.255078	0	0.294874	1	0.572844	0	110
FBgn0000565	Eip71CD	11.2788	12.2093	0.11437	1	0	-0.780564	0.046	3.05315	1	774
FBgn0037351	RpL13A	133.435	127.575	-0.0647872	0.543063	0	0.31994	0.9628	0.700548	0	88
FBgn0036286	CG10616	0	0	0	1	0	0.0489893	0.87	0.92724	0	101
FBgn0029704	CG2982	1.69181	1.84989	0.128869	1	0	0.428915	1	0.452765	0	156
FBgn0030301	HP5	0.954403	0.994592	0.0595068	0.870203	0	0.0765971	1	0.982287	0	915
FBgn0063498	GstE2	0.398099	0.356642	-0.158649	0.741879	0	0.0221862	0.6016	1.01325	0	186
FBgn0011236	ken	0.46158	0.583211	0.337436	0.62339	0	0.0458743	0.6204	0.799155	0	665
FBgn0039644	CG11897	1.02919	4.50168	2.12896	5.10849e-06	1	-0.127896	0.3	1.29733	0	423
FBgn0035982	CG4461	0	0	0	1	0	0.0836037	0.826	0.52406	0	207
FBgn0052557	CG32557	0.38756	0.276182	-0.488797	0.291695	0	0.00335104	0.5468	0.819853	0	71
FBgn0023527	CG3071	2.2569	2.23895	-0.0115225	0.706471	0	0.624197	1	0.414664	0	254
FBgn0031042	CG14221	0	0	0	1	0	0.0129829	0.8008	0.948133	0	110
FBgn0021872	Xbp1	23.9942	29.3582	0.291081	0.563687	0	-0.0230921	0.3752	0.909512	0	886
FBgn0050431	CG30431	0.252321	0.125084	-1.01236	0.145829	0	-0.250297	0.0908	1.80872	1	370
FBgn0032836	CG10680	0	0	0	1	0	-0.0802283	0.2056	1.00119	0	421
FBgn0051021	CG31021	0	0	0	1	0	-0.0194533	0.3688	1.00768	0	55
FBgn0039689	CG7598	1.81508	1.93688	0.0936971	0.959695	0	-0.0334255	0.2444	1.11191	0	78
FBgn0063368	Gpb5	0.74137	0.797456	0.10521	1	0	0.0881504	0.9584	0.877189	0	117
FBgn0000577	en	0	0	0	1	0	-0.0865752	0.242	1.07147	0	595
FBgn0034961	CG3163	0.658721	0.695433	0.0782433	0.98362	0	-0.079028	0.3708	0.68675	0	71
FBgn0036970	Spn77Bc	0	0	0	1	0	-0.0476309	0.1608	0.912611	0	140
FBgn0050043	CG30043	1.67773	1.96618	0.228879	0.771199	0	-0.372895	0.1392	1.76674	0	381
FBgn0035620	CG5150	7.63681	5.59265	-0.449439	0.0706009	0	0.45774	1	0.547759	0	198
FBgn0002534	Lcp3	402.551	400.36	-0.00787553	0.652581	0	-0.0123548	0.5084	1.01447	0	135
FBgn0029835	CG5921	1.70328	1.42306	-0.259315	0.714543	0	-0.185092	0.0444	1.97142	1	395
FBgn0030683	CG8239	0.637159	0.84257	0.403143	0.553726	0	0.0306091	0.5844	0.985715	0	287
FBgn0035372	CG12093	1.72841	1.68665	-0.0352855	0.701073	0	-0.0474067	0.2868	1.032	0	48
FBgn0022985	qkr58E-2	1.47476	1.48748	0.0123969	0.764115	0	0.264789	1	0.551847	0	1152
FBgn0086251	del	0.162238	0.135247	-0.262521	0.546738	0	-0.010368	0.4184	1.03584	0	165
FBgn0030092	fh	1.05249	1.26068	0.260395	0.785001	0	-0.0101413	0.2532	1.04899	0	277
FBgn0039554	CG5003	0.696959	0.608632	-0.195505	0.461741	0	-0.188006	0.218	1.31006	0	261
FBgn0010435	emp	7.26303	6.74003	-0.107816	0.455434	0	0.0653331	1	1.01227	0	624
FBgn0004362	HmgD	12.3752	12.061	-0.0371013	0.622814	0	-0.120308	0.0392	1.24267	0	845
FBgn0032956	Cul-2	5.21304	5.38491	0.0467992	0.913067	0	0.0447514	0.874	0.835616	0	398
FBgn0034410	Topors	0.541474	0.412537	-0.392367	0.204347	0	0.18014	0.9636	0.580704	0	525
FBgn0031872	ihog	0.543558	0.404956	-0.424667	0.206955	0	0.000786003	0.5224	1.13859	0	289
FBgn0029681	CG15239	0	0	0	1	0	0.222771	1	0.514211	0	195
FBgn0038678	mRpL55	3.51855	3.90391	0.149937	0.962862	0	0.0472585	0.8352	0.893038	0	43
FBgn0030432	CG4404	0	0	0	1	0	0.0197925	0.7532	0.978242	0	532
FBgn0017556	Pros28.1B	0	0	0	1	0	-0.169457	0.1664	1.3654	0	321
FBgn0069977	CG40467	0	0	0	1	0	0.0219756	0.7344	0.858992	0	55
FBgn0259701	CG42355	0	0	0	1	0	0.0178752	0.5364	1.21484	0	73
FBgn0036640	nxf2	0.434782	0.309834	-0.488797	0.597806	0	-0.0521643	0.1764	0.862091	0	148
FBgn0036880	Cpr76Bc	0	0	0	1	0	0.0277018	0.5884	0.551452	0	128
FBgn0030735	CG3632	2.13549	1.85468	-0.203395	0.606764	0	-0.150748	0.1284	1.3801	0	212
FBgn0030439	CG12716	0	0	0	1	0	-0.0908283	0.1692	0.985899	0	69
FBgn0261285	Ppcs	1.05069	0.804323	-0.385486	0.204601	0	0.0772124	0.9576	0.989982	0	2542
FBgn0038458	VhaM9.7-d	0	0	0	1	0	-0.0762923	0.292	1.15807	0	213
FBgn0035892	exo70	1.19221	1.41599	0.248168	0.733937	0	-0.0398284	0.3672	1.06934	0	93
FBgn0262742	Fas1	0	0	0	1	0	-0.0232417	0.2428	0.965602	0	1144
FBgn0010591	Sply	2.81487	2.5034	-0.169179	0.545888	0	0.0748368	0.9036	1.10127	0	286
FBgn0261634	CG42717	0	0	0	1	0	-0.0163501	0.4256	1.02501	0	9
FBgn0033702	CG8854	0.718506	0.549124	-0.387868	0.272043	0	-0.249055	0.1124	1.42995	0	245
FBgn0032024	CG14273	1.04282	1.01008	-0.0460148	0.755249	0	-0.00531259	0.256	1.37838	0	68
FBgn0001256	ImpL1	0.138812	0.0581883	-1.25433	0.311735	0	0.0120591	0.5908	0.763678	0	94
FBgn0039802	dj-1beta	4.52995	5.78496	0.352813	0.500778	0	-0.0449567	0.156	1.06899	0	88
FBgn0000490	dpp	0.607081	0.303591	-0.999759	0.0282973	0	0.040862	0.7884	1.11226	0	1263
FBgn0030964	Pvf1	0.574878	0.722946	0.330631	0.812044	0	0.0230259	0.5448	0.907951	0	591
FBgn0038499	Brf	0.720417	0.966368	0.42374	0.576782	0	0.0456163	0.7048	0.864868	0	811
FBgn0038168	omd	0.824784	0.897962	0.122638	1	0	0.00518888	0.5776	0.723462	0	302
FBgn0027554	CG8042	1.96314	2.42694	0.305978	0.650359	0	0.04517	0.8308	0.873596	0	112
FBgn0030895	CG7135	0.107849	0.105676	-0.0293656	0.978642	0	0.0249759	0.6392	0.834142	0	236
FBgn0053111	CG33111	5.92535	7.2205	0.285199	0.680444	0	-0.0890103	0.2148	1.23191	0	357
FBgn0036147	Plod	5.96832	7.59162	0.347083	0.580355	0	0.261838	0.8396	0.429591	0	260
FBgn0037683	CG18473	4.83691	5.10025	0.076483	0.898261	0	-0.079984	0.112	1.15518	0	109
FBgn0039666	Diedel	0	0	0	1	0	0.0234502	0.7104	0.89258	0	39
FBgn0035388	CG2162	1.33606	1.54306	0.207811	0.901145	0	0.0566389	0.862	0.830718	0	493
FBgn0259247	laccase2	0.31906	0.306453	-0.0581629	0.82503	0	0.00233892	0.634	0.999872	0	998
FBgn0030695	PGRP-LE	0.580376	0.574816	-0.0138881	0.857074	0	-0.0441901	0.246	1.22585	0	98
FBgn0011722	Tig	8.11541	7.07776	-0.197372	0.274364	0	-0.0792815	0.3228	0.829601	0	179
FBgn0261395	Prosalpha3T	0	0	0	1	0	-0.00970434	0.4276	1.11494	0	493
FBgn0034276	CG6385	4.8868	3.27972	-0.575318	0.0304348	0	0.113252	1	1.05651	0	29
FBgn0038132	CG15887	0.127573	0.148763	0.221696	1	0	0.0326318	0.8256	0.8893	0	348
FBgn0034871	CG3906	0	0	0	1	0	-0.0220781	0.3832	1.01856	0	101
FBgn0003482	spn-D	0	0	0	1	0	0.0976036	0.9596	0.866541	0	125
FBgn0036352	CG14110	0	0	0	1	0	-0.00395279	0.5008	0.86389	0	16
FBgn0025525	bab2	0.546543	0.630981	0.207261	0.833078	0	0.148536	0.958	0.917459	0	1519
FBgn0031284	CG3876	0.534332	0.719242	0.428741	0.599959	0	0.0276955	0.658	0.830659	0	428
FBgn0263236	SP1029	0.984159	1.00704	0.0331555	0.920182	0	0.0459966	0.838	0.809648	0	132
FBgn0011739	wts	0.847542	0.791244	-0.0991626	0.505248	0	-0.0784622	0.1248	0.908941	0	1318
FBgn0030400	CG11138	0.358695	0.182581	-0.974224	0.158318	0	0.0125124	0.602	0.635001	0	3317
FBgn0034552	CG17999	0.384669	0.239857	-0.681442	0.194602	0	-0.220967	0.0764	2.80251	1	17
FBgn0031187	CG14619	1.42647	1.67968	0.235731	0.744435	0	0.0117572	0.6936	1.21874	0	291
FBgn0001123	G-salpha60A	0	0	0	1	0	0.0819915	1	0.856506	0	189
FBgn0036249	CG11560	0.559023	0.526659	-0.0860379	0.764051	0	0.0512517	0.7348	0.740181	0	129
FBgn0035911	CG6638	4.39277	4.38252	-0.00337029	0.73958	0	0.104936	0.9556	0.891887	0	168
FBgn0033861	CG12464	0	0	0	1	0	-0.0306905	0.2932	1.1604	0	75
FBgn0027582	CG6230	3.90091	4.02495	0.0451625	0.804731	0	-0.0510899	0.1696	1.06813	0	500
FBgn0053281	CG33281	3.1319	7.07201	1.17508	0.000922004	1	0.0918889	0.8604	0.701943	0	60
FBgn0004867	RpS2	124.788	117.173	-0.0908376	0.482093	0	-0.0115395	0.2552	1.06292	0	62
FBgn0051475	CG31475	0.665081	0.500575	-0.409942	0.215647	0	-0.00643762	0.4352	0.942464	0	244
FBgn0037344	CG2926	0.786573	0.644084	-0.288333	0.20607	0	0.080367	0.838	0.810861	0	774
FBgn0032378	CycY	1.67237	2.16564	0.3729	0.472028	0	0.0147811	1	0.766214	0	620
FBgn0261619	pAbp	51.9798	57.089	0.135263	0.992028	0	0.131102	0.9048	0.854792	0	1904
FBgn0027561	CG18659	0.597168	0.708284	0.246191	0.764893	0	0.0211606	0.7088	1.0852	0	4079
FBgn0034372	Gint3	4.70938	5.9586	0.339436	0.646717	0	-0.0551651	0.166	1.03564	0	122
FBgn0034027	CG8187	2.13413	2.46118	0.2057	0.819213	0	0.0925259	0.8824	1.0323	0	476
FBgn0032494	CG5945	0.521174	0.696373	0.418093	0.641084	0	0.00103183	0.5432	1.3392	0	108
FBgn0030011	Gbeta5	0.356841	0.295903	-0.270157	0.554329	0	-0.02918	0.25	1.01239	0	336
FBgn0011829	Ret	0.328444	0.123187	-1.4148	0.245345	0	0.112138	0.9132	0.792781	0	779
FBgn0036590	CG13065	0	0	0	1	0	0.0360214	0.626	0.925878	0	205
FBgn0030051	spirit	1.19398	1.55155	0.377936	0.729704	0	-0.142933	0.1248	1.24225	0	239
FBgn0087041	CG42231	2.3257	2.00569	-0.213562	0.440833	0	0.0299606	0.9604	0.837787	0	180
FBgn0034931	CG2812	0.532205	0.476783	-0.158649	0.6485	0	0.00713384	0.5724	0.906492	0	124
FBgn0032514	CG9302	1.416	1.68658	0.252285	0.718758	0	0.21697	1	0.589839	0	264
FBgn0034914	CG5554	4.57776	5.15624	0.171678	0.868593	0	-0.013107	0.276	1.08266	0	435
FBgn0032119	CG3769	0	0	0	1	0	0.0295391	0.9228	0.804685	0	115
FBgn0053234	CG33234	0	0	0	1	0	0.0149606	0.5312	0.981395	0	789
FBgn0029667	Gas8	0	0	0	1	0	-0.00621228	0.4652	1.1539	0	504
FBgn0015777	nrv2	1.56731	1.38235	-0.181173	0.450752	0	-0.0188589	0.4144	1.08585	0	869
FBgn0034143	CG8303	1.75482	1.37748	-0.349298	0.182135	0	0.241637	0.9616	0.591832	0	392
FBgn0038957	CG7059	0.209575	0.160835	-0.381882	0.780203	0	-0.207088	0.1396	1.4192	0	279
FBgn0035462	IntS10	0.190418	0.208277	0.129332	1	0	-0.0485557	0.3576	0.93572	0	274
FBgn0035210	msd5	0.278985	0.207454	-0.427397	0.619571	0	-0.0403942	0.2484	1.05277	0	45
FBgn0026372	RpL23A	17.0728	14.2678	-0.258937	0.216146	0	0.0341845	0.8868	1.05174	0	154
FBgn0039774	CDase	1.9219	1.5463	-0.31371	0.368375	0	0.165445	0.8284	0.540303	0	175
FBgn0013753	Bgb	0.848855	0.734938	-0.207896	0.517256	0	-0.00578475	0.4672	1.27565	0	316
FBgn0051643	CG31643	1.28406	1.33053	0.0512836	0.848137	0	-0.0115214	0.5052	0.984658	0	152
FBgn0260942	bond	3.45083	3.47459	0.00989818	0.791299	0	0.505572	1	0.55749	0	377
FBgn0037295	dpr16	0.105567	0.103765	-0.02485	0.900339	0	-0.0586301	0.2488	1.02455	0	561
FBgn0035057	CG3880	0.284316	0.243131	-0.225763	0.666438	0	-0.0531425	0.2988	1.05646	0	59
FBgn0052483	CG32483	3.29937	4.09129	0.310363	0.563688	0	-0.0552843	0.1192	1.2451	0	62
FBgn0036925	schuy	0	0	0	1	0	-0.0692321	0.296	1.24144	0	40
FBgn0015625	CycB3	0.221169	0.129465	-0.77259	0.173556	0	-0.00532633	0.4972	1.12988	0	448
FBgn0032707	CG10348	0.269262	0.0931994	-1.53062	0.0159617	0	0.0126279	0.5352	1.18775	0	215
FBgn0038723	CG6195	2.2647	2.6448	0.223839	0.769381	0	0.22031	1	0.75533	0	40
FBgn0004395	unk	2.12533	2.57352	0.276055	0.634114	0	-0.36731	0.04	2.11134	0	3699
FBgn0004103	Pp1-87B	8.46605	9.73998	0.202229	0.797467	0	0.00688415	0.5752	0.951441	0	1065
FBgn0030877	Arp8	0.629904	0.748136	0.248168	0.776236	0	0.101162	0.9584	0.927439	0	391
FBgn0031052	CG14215	0.555705	0.51653	-0.105469	0.532428	0	0.146058	1	0.665077	0	166
FBgn0000147	aur	0.485253	0.509601	0.0706303	0.958601	0	0.0590624	0.8392	0.975964	0	175
FBgn0030812	CG8949	0.531131	0.555662	0.0651385	0.899247	0	0.0191318	0.6144	0.963685	0	1636
FBgn0037220	CG14641	3.15393	3.03972	-0.0532123	0.625864	0	0.0757944	1	1.04654	0	207
FBgn0033365	CG8170	0	0	0	1	0	0.0913786	0.918	0.916157	0	408
FBgn0022960	vimar	1.58	1.68496	0.0927985	0.979949	0	0.12723	1	0.801702	0	1271
FBgn0046258	CG12880	0.217185	0.226493	0.0605414	0.963727	0	-0.0358551	0.504	1.27282	0	679
FBgn0028434	Ercc1	0.322826	0.374899	0.215747	0.963327	0	-0.112371	0.1328	1.10769	0	146
FBgn0024994	Csat	1.41201	0.843929	-0.742554	0.192995	0	0.210317	1	0.601998	0	714
FBgn0031435	CG9883	0.113072	0.113756	0.00870256	0.996124	0	-0.0618929	0.1244	0.78903	0	172
FBgn0010323	Gsc	0	0	0	1	0	-0.0303104	0.29	1.00352	0	639
FBgn0021765	scu	6.55573	5.19874	-0.334597	0.175093	0	0.156862	0.958	0.72898	0	146
FBgn0038546	CG7379	1.08203	1.04392	-0.0517335	0.673688	0	0.0950926	0.7836	0.629073	0	290
FBgn0016792	dmt	1.15505	1.1674	0.0153478	0.759448	0	0.00900677	0.5284	1.023	0	548
FBgn0030851	CG8326	1.24332	1.13916	-0.126227	0.596049	0	0.453919	1	0.563139	0	192
FBgn0031391	CG11723	1.29122	1.13249	-0.189237	0.436375	0	0.0235453	0.7868	0.950194	0	403
FBgn0033593	Listericin	0.400848	0.0634782	-2.65872	0.0689997	0	-0.110607	0.2908	1.0223	0	56
FBgn0028862	dao	0.0710383	0.0819615	0.206348	0.984644	0	0.040996	0.8688	0.92512	0	66
FBgn0024977	CG2709	0	0	0	1	0	0.068489	0.9548	0.860006	0	5
FBgn0034704	CG6758	0.578463	0.68704	0.248168	0.780155	0	0.0100929	0.5304	0.935309	0	173
FBgn0083956	CG34120	2.15688	1.87729	-0.200292	0.479096	0	0.0858722	0.8444	0.980116	0	127
FBgn0030612	CG5599	6.09512	5.10457	-0.255865	0.235412	0	0.209834	1	0.757182	0	381
FBgn0001079	fu	0.470078	0.485153	0.0455391	0.889115	0	-0.112654	0.242	1.23229	0	774
FBgn0039319	CG13659	1.28153	6.215	2.27789	1.84234e-10	1	-0.327357	0.0808	2.37277	1	27
FBgn0003520	stau	1.57757	1.5962	0.0169386	0.825811	0	-0.202198	0.0432	1.1941	0	1885
FBgn0260789	mxc	0.218555	0.194084	-0.171315	0.533411	0	0.0175848	0.7068	0.925743	0	460
FBgn0030258	CG1552	0	0	0	1	0	-0.0534966	0.1652	1.38443	0	269
FBgn0014467	CrebB-17A	1.61817	1.58425	-0.0305621	0.691604	0	-0.210367	0.1352	1.42487	0	1573
FBgn0036688	Fit2	1.06194	1.12873	0.0879914	0.961793	0	0.113983	0.9072	0.735497	0	312
FBgn0019936	RpS20	182.937	172.704	-0.0830453	0.487081	0	-0.0215067	0.4712	1.05457	0	111
FBgn0036665	CG13024	1.45407	1.31745	-0.142347	0.571212	0	0.134562	0.9576	0.360493	0	338
FBgn0033247	Nup44A	1.12101	0.789564	-0.505671	0.148534	0	0.123213	0.9588	0.712788	0	50
FBgn0034697	GM130	1.27056	1.32221	0.0574849	0.914518	0	0.107695	0.8344	0.718138	0	193
FBgn0039081	Irk2	0	0	0	1	0	0.0080757	0.6368	1.57124	0	237
FBgn0037985	ssp5	0	0	0	1	0	-0.0982747	0.366	1.50576	0	125
FBgn0052268	dro6	0	0	0	1	0	-0.0604287	0.2872	0.981667	0	112
FBgn0050343	CG30343	1.4544	1.42798	-0.026454	0.741949	0	-0.00728512	0.4984	0.948144	0	580
FBgn0259734	CG42388	0.56545	0.422138	-0.421683	0.607343	0	-0.0429659	0.4168	1.08551	0	1298
FBgn0027835	Dp1	5.15505	5.76373	0.161016	0.937163	0	0.160969	0.912	0.763231	0	1699
FBgn0030477	dmrt11E	0	0	0	1	0	-0.0766439	0.248	1.11325	0	139
FBgn0015925	csul	3.10037	1.99156	-0.638544	0.102291	0	0.0159363	0.72	0.686929	0	85
FBgn0031926	CG6739	1.08708	0.824911	-0.398152	0.165784	0	0.0185569	0.534	0.876583	0	202
FBgn0010830	l(3)04053	0.64376	0.540054	-0.253419	0.378817	0	0.15608	1	0.682214	0	499
FBgn0039828	CG1542	2.88842	2.66997	-0.11346	0.513327	0	0.216644	0.9192	0.660262	0	197
FBgn0031639	mRpS2	2.90119	3.28798	0.180557	0.860336	0	0.0580528	0.9184	0.717468	0	73
FBgn0029768	SPR	0.226423	0.179793	-0.332678	0.431087	0	-0.0152349	0.3228	1.09209	0	1296
FBgn0027335	Rip11	0.846842	0.880433	0.0561206	0.887702	0	-0.376607	0.0284	2.5215	1	962
FBgn0036715	Cad74A	1.22187	0.727198	-0.748664	0.108921	0	-0.0298007	0.1736	1.00388	0	704
FBgn0051163	SKIP	0.427059	0.293539	-0.540886	0.14526	0	-0.178491	0.1972	1.42762	0	2225
FBgn0038114	CG11670	0.678904	0.460762	-0.559187	0.285723	0	-0.0935483	0.2188	1.12227	0	81
FBgn0000206	boss	0	0	0	1	0	0.00750758	0.5864	1.05388	0	150
FBgn0040366	CG11398	0.257864	0.282706	0.132691	1	0	0.103896	0.9292	0.891021	0	1950
FBgn0032730	CG10431	0.509926	0.505789	-0.01175	0.75332	0	0.0723209	0.9092	0.831942	0	1002
FBgn0031925	Cyp4d21	0	0	0	1	0	0.0531658	0.8656	0.950922	0	205
FBgn0038293	CG6904	1.13647	1.07983	-0.0737597	0.711881	0	-0.060776	0.2532	1.19552	0	363
FBgn0030354	Upf1	1.27807	2.99645	1.22929	0.000434168	1	-0.0448826	0.2928	1.40582	0	801
FBgn0035150	Rev1	0.556253	0.550551	-0.014866	0.75073	0	0.0263177	0.7108	0.879721	0	181
FBgn0019940	Rh6	0.258922	0.213647	-0.277293	0.623773	0	-0.0462441	0.2628	1.05738	0	180
FBgn0027296	l(1)G0144	0.857313	0.663491	-0.369744	0.237789	0	0.36413	1	0.444836	0	491
FBgn0261714	Cpn	0	0	0	1	0	0.0121762	0.8832	0.889579	0	67
FBgn0035271	CG2021	1.3332	0.886728	-0.588333	0.354012	0	0.126978	1	0.745924	0	35
FBgn0019949	Cdk9	1.07121	1.35169	0.335523	0.609041	0	-0.0626564	0.3392	1.00361	0	124
FBgn0034494	CG10444	2.69085	3.24079	0.268283	0.651493	0	0.0671264	0.7536	0.969283	0	767
FBgn0261356	CG42633	0	0	0	1	0	0.017988	0.6732	0.883735	0	1
FBgn0001337	Exp6	1.49117	1.63563	0.133398	0.98992	0	0.0185839	0.7928	0.999901	0	782
FBgn0036062	CG6685	0.781036	0.75256	-0.0535817	0.783477	0	-0.0953781	0.0852	1.05529	0	593
FBgn0031853	TTLL3B	0.13428	0.0637937	-1.07376	0.152904	0	-0.196842	0.1188	1.28467	0	363
FBgn0003375	Sgs5	0	0	0	1	0	-0.000461251	0.5036	0.896588	0	114
FBgn0033132	Tsp42Ej	0.459244	0.483784	0.0751037	0.996071	0	-0.0230748	0.2956	1.00953	0	90
FBgn0052944	CG32944	0.208515	0.0660407	-1.65872	0.184615	0	-0.00429281	0.4488	0.857834	0	210
FBgn0052677	X11Lbeta	0.0948989	0.0515251	-0.881115	0.190159	0	0.064671	0.9592	1.13684	0	1708
FBgn0034240	MESR4	1.94127	1.29227	-0.587099	0.103785	0	-0.036643	0.1692	1.05642	0	485
FBgn0034037	CG8214	0	0	0	1	0	0.0130754	0.5856	0.9373	0	47
FBgn0034786	CG13531	1.02184	1.12835	0.143052	0.953049	0	-0.0917842	0.1692	0.790533	0	87
FBgn0038355	CG4520	0	0	0	1	0	-0.032028	0.4816	1.31491	0	74
FBgn0031758	Ucp4B	0	0	0	1	0	-0.158507	0.1764	1.22592	0	358
FBgn0031379	CG7289	2.25706	2.42946	0.106191	0.994224	0	0.0662209	1	0.848926	0	121
FBgn0030163	CG1791	0	0	0	1	0	-0.00060804	0.5092	0.993646	0	70
FBgn0037378	CG2046	2.34468	2.84219	0.277612	0.703257	0	0.026107	0.6372	0.671874	0	90
FBgn0034923	Upf3	0.585918	0.556715	-0.0737597	0.710558	0	-0.00760692	0.4604	0.861632	0	110
FBgn0038983	CG5326	6.19703	5.89662	-0.0716883	0.531495	0	0.00242377	0.5516	0.829439	0	541
FBgn0038846	CG5697	1.98487	2.03682	0.0372717	0.943875	0	0.153707	0.8784	0.479146	0	361
FBgn0051954	CG31954	0.251611	0.0896513	-1.4888	0.152656	0	0.0231029	0.6964	0.756069	0	114
FBgn0003149	Prm	2.10134	1.6649	-0.335873	0.223331	0	-0.100917	0.0416	1.31152	0	796
FBgn0028987	Spn2	0	0	0	1	0	0.0327685	0.8088	0.914907	0	51
FBgn0036260	Rh7	0.0449931	0.0427506	-0.0737598	0.909162	0	0.00758201	0.5776	0.913347	0	1781
FBgn0054025	CG34025	0	0	0	1	0	0.0242423	0.6364	0.891543	0	178
FBgn0033834	CG4744	0	0	0	1	0	-0.0397118	0.4424	1.22569	0	128
FBgn0033658	TwdlBeta	0.268014	0.0201044	-3.73672	0.027488	0	-0.0419483	0.2488	1.22238	0	82
FBgn0262166	calypso	0.813379	0.604831	-0.427397	0.580752	0	-0.0460402	0.1208	1.05974	0	378
FBgn0003557	Su(dx)	0.705533	0.739376	0.0675961	0.979153	0	-0.0200177	0.4072	0.950256	0	1190
FBgn0024542	Neos	0.944192	0.90075	-0.0679541	0.698812	0	0.0916294	1	0.928002	0	86
FBgn0036240	CG6928	0	0	0	1	0	0.0469389	0.9184	0.928393	0	541
FBgn0011291	Taf11	0.57249	0.532131	-0.105469	0.788215	0	0.054709	0.888	0.892142	0	158
FBgn0039523	CG12885	0	0	0	1	0	-0.014796	0.3424	0.959507	0	352
FBgn0033479	CG2292	0.625902	0.749513	0.260018	0.744091	0	-0.0160911	0.4364	1.03585	0	359
FBgn0034406	Jheh3	15.2028	19.3503	0.34802	0.434063	0	0.0716923	1	0.924624	0	17
FBgn0034401	CG15100	3.75729	4.45499	0.245731	0.682625	0	0.2843	1	0.677286	0	225
FBgn0015803	rtGEF	0.831363	0.987408	0.248168	0.717373	0	-0.0274139	0.2044	1.00453	0	764
FBgn0003169	put	2.92888	3.38704	0.209675	0.785785	0	-0.000475141	0.4444	1.09812	0	1790
FBgn0037232	CG9791	1.71791	1.60608	-0.0971101	0.529767	0	-0.0265397	0.334	1.09595	0	128
FBgn0004419	me31B	6.5802	7.50973	0.19063	0.857505	0	0.122338	1	0.797276	0	124
FBgn0037808	Bruce	4.53256	4.79854	0.082268	0.886599	0	-0.219776	0.0492	1.28149	0	609
FBgn0036956	CG13813	0.653559	0.380195	-0.781579	0.0965603	0	-0.048007	0.1748	1.20511	0	183
FBgn0262513	Vha16-4	0	0	0	1	0	0.0312603	0.6832	1.09577	0	53
FBgn0029722	CG7024	0.128351	0.068599	-0.903835	0.319377	0	0.0328598	0.6736	1.20264	0	183
FBgn0036223	CG14126	0	0	0	1	0	0.0173515	0.6936	0.956916	0	615
FBgn0017457	U2af38	2.4577	2.73937	0.156538	0.922605	0	0.109501	0.9096	0.817554	0	269
FBgn0038874	ETHR	0.0587944	0.0246459	-1.25433	0.322423	0	0.0660414	0.7936	0.849272	0	807
FBgn0042085	Bap170	0.711742	0.366312	-0.958282	0.0801323	0	0.102158	1	0.820289	0	4735
FBgn0039862	kek6	0.0919951	0.0912104	-0.0123592	0.937992	0	-0.0861374	0.1728	1.3046	0	3037
FBgn0050185	CG30185	4.33822	5.16906	0.2528	0.700963	0	0.0679853	0.8324	0.692257	0	122
FBgn0024956	Mat1	0.61844	0.622873	0.0103044	0.880472	0	0.0306551	0.7156	0.944085	0	141
FBgn0034982	CG4065	1.2386	0.997781	-0.31192	0.54149	0	0.147962	0.8884	0.846919	0	54
FBgn0040070	Trx-2	27.5236	58.4636	1.08687	0.00113325	1	-0.0828543	0.288	1.06662	0	367
FBgn0032295	CG12299	0.319772	0.209274	-0.611654	0.167024	0	-0.0464865	0.3384	0.951993	0	664
FBgn0037653	CG11982	1.78098	1.50486	-0.243041	0.351583	0	-0.014815	0.4612	1.08267	0	174
FBgn0024362	CG11412	1.39819	1.41072	0.0128626	0.802236	0	0.163533	0.9596	0.760331	0	827
FBgn0262624	Tmhs	2.92724	2.6135	-0.163556	0.513022	0	-0.08441	0.336	1.02741	0	392
FBgn0083970	CG34134	0.828327	0.767366	-0.110286	0.786184	0	-0.0645284	0.176	1.31419	0	84
FBgn0037574	Coq2	0.451989	0.341043	-0.406335	0.391009	0	0.322824	1	0.675887	0	370
FBgn0032856	CG16798	0	0	0	1	0	-0.0333809	0.1284	0.879626	0	400
FBgn0001986	l(2)35Df	1.17453	1.01393	-0.21212	0.326031	0	0.376253	1	0.660371	0	328
FBgn0034118	Nup62	1.49407	1.50833	0.013703	0.797283	0	0.113761	0.9552	0.954911	0	63
FBgn0034290	CG5773	11.371	14.6392	0.364483	0.443631	0	0.0593622	0.6728	0.759181	0	209
FBgn0000287	salr	0.0956521	0.0502257	-0.92937	0.39228	0	-0.0438771	0.1248	1.12822	0	428
FBgn0003382	sha	0	0	0	1	0	-0.0549964	0.1212	0.98707	0	486
FBgn0032790	CG10194	1.57777	1.7772	0.171716	0.903844	0	0.00485278	0.6672	1.074	0	126
FBgn0039264	CG11786	0	0	0	1	0	0.0441409	0.9156	0.911681	0	49
FBgn0032032	CG17294	0.947877	2.83125	1.57867	0.000372667	1	-0.00297902	0.4952	0.912203	0	195
FBgn0041203	LIMK1	0.778503	0.604212	-0.365649	0.325709	0	-0.0584738	0.16	1.16568	0	1554
FBgn0037167	CG11425	1.06674	0.559378	-0.931315	0.046905	0	0.473027	1	0.0640209	0	42
FBgn0031573	CG3407	0.324117	0.165826	-0.966845	0.0717818	0	-0.00415046	0.466	1.08606	0	195
FBgn0039821	CG15556	0.739824	0.686372	-0.108193	0.641789	0	0.242164	1	0.812932	0	59
FBgn0042177	CG32164	5.73204	7.05514	0.299626	0.555718	0	0.110335	1	0.799389	0	292
FBgn0037569	tex	0.560116	0.646898	0.207811	0.918594	0	0.0520014	0.9092	0.84093	0	30
FBgn0031126	Cyp6v1	1.39169	1.75628	0.335684	0.545513	0	-0.0213051	0.366	1.10734	0	139
FBgn0261388	CG42629	0.0903497	0.0730856	-0.305933	0.588136	0	0.0055743	0.5732	1.04038	0	325
FBgn0033454	CG1671	3.3441	3.61971	0.114259	0.97584	0	0.461993	0.9564	0.55809	0	271
FBgn0044324	Chro	1.88315	2.30052	0.28881	0.786844	0	0.098323	0.7964	0.633768	0	900
FBgn0031245	CG3625	8.76948	10.4361	0.251014	0.66115	0	-9.75211e-05	0.4904	1.0314	0	895
FBgn0003612	Su(var)2-10	1.78294	1.97439	0.147149	0.961448	0	0.0612227	1	0.915941	0	1032
FBgn0037037	CG10588	0	0	0	1	0	0.0486246	0.71	0.983331	0	13
FBgn0025115	Acyp	0	0	0	1	0	0.0118094	0.5788	1.08651	0	33
FBgn0036764	CG5535	1.15165	1.18332	0.0391344	0.932734	0	0.223897	0.9532	0.862312	0	24
FBgn0005659	Ets98B	0.803241	0.766012	-0.0684654	0.61652	0	-0.316936	0.0424	1.58431	0	1292
FBgn0039782	CG15539	0	0	0	1	0	0.0373	0.68	1.0575	0	33
FBgn0051121	CG31121	1.01613	1.07043	0.0751036	0.955289	0	-0.230855	0.13	1.0088	0	144
FBgn0030230	Rph	0	0	0	1	0	-0.0419075	0.2584	1.15063	0	714
FBgn0025382	Rab27	0	0	0	1	0	-0.00501675	0.524	0.918475	0	93
FBgn0051098	CG31098	6.1712	5.64454	-0.128695	0.435928	0	0.254222	1	0.880145	0	126
FBgn0036870	CG14095	0	0	0	1	0	-0.0195501	0.3008	1.10426	0	83
FBgn0040512	zetaCOP	3.69361	4.27862	0.212115	0.812087	0	0.110359	1	0.898348	0	482
FBgn0003861	trp	0	0	0	1	0	-0.0610151	0.4332	0.654739	0	3182
FBgn0029801	CG15771	0.969106	0.87895	-0.140874	0.633719	0	-0.0553284	0.1892	1.20216	0	915
FBgn0027579	CG5508	2.39498	1.58873	-0.592137	0.0461076	0	-0.0365211	0.2404	0.989987	0	303
FBgn0039851	mey	0	0	0	1	0	0.00645989	0.5376	1.05476	0	676
FBgn0031228	CG11455	14.8834	15.1716	0.027673	0.774372	0	-0.409155	0.042	2.48099	1	80
FBgn0000996	dup	0.603426	0.66567	0.141629	0.97701	0	0.367977	1	0.535787	0	317
FBgn0032047	CG13088	0.605602	0.678864	0.164752	0.967378	0	-0.0621494	0.2368	1.12779	0	198
FBgn0050089	CG30089	0.152966	0.149021	-0.0376905	0.7778	0	0.026137	0.6752	0.788678	0	790
FBgn0033988	pcs	2.05248	1.98268	-0.049913	0.607367	0	-0.385401	0.088	2.29828	0	263
FBgn0050026	CG30026	0.325193	0.178261	-0.867309	0.291011	0	-0.0963281	0.2932	1.03435	0	91
FBgn0036953	CG17145	7.38056	6.98644	-0.0791732	0.539303	0	-0.101061	0.1356	1.21679	0	280
FBgn0031515	CG9664	0.845188	1.00122	0.244416	0.826134	0	0.495127	0.8724	0.52659	0	1228
FBgn0036900	CG8765	0.441471	0.471901	0.0961653	1	0	0.100775	0.9572	1.05374	0	891
FBgn0031304	CG4552	1.13454	1.19286	0.0723185	0.90272	0	-0.0430326	0.158	1.09383	0	458
FBgn0026438	Eaat2	0.162867	0.210017	0.366813	0.824318	0	0.027377	0.7008	1.0414	0	862
FBgn0036484	Pex3	2.50289	2.0475	-0.289726	0.245712	0	-0.0340531	0.3628	0.945845	0	440
FBgn0052643	CG32643	0	0	0	1	0	-0.0628724	0.1204	1.00398	0	289
FBgn0020513	ade5	7.32783	7.63117	0.0585197	0.844524	0	0.0959833	1	0.912135	0	292
FBgn0033460	sec24	2.38327	2.61073	0.131512	0.97943	0	0.0233883	0.7368	0.779001	0	894
FBgn0023477	Tal	22.5324	27.7412	0.300033	0.539854	0	0.206573	1	0.738954	0	100
FBgn0035529	CG1319	7.41416	9.18278	0.308647	0.561864	0	-0.0681916	0.1268	1.1266	0	262
FBgn0034182	CG9640	0.141374	0.176306	0.318558	0.858103	0	-0.0277747	0.3612	0.970049	0	216
FBgn0035771	sec63	4.83056	6.33003	0.390022	0.3689	0	0.125541	1	0.682949	0	335
FBgn0034921	Dcp1	0.887527	1.08114	0.284694	0.713319	0	0.0249726	0.7612	0.811878	0	132
FBgn0050471	CG30471	0	0	0	1	0	-0.0806387	0.3236	1.09861	0	132
FBgn0004049	yrt	0.246088	0.197288	-0.318872	0.768457	0	0.0313813	0.8784	0.965341	0	992
FBgn0016978	snRNP-U1-70K	1.89582	1.92107	0.0190891	0.793889	0	0.33391	1	0.509126	0	1405
FBgn0002567	ltd	0.489343	0.591114	0.272592	0.720472	0	0.131092	0.914	0.236225	0	570
FBgn0032421	crok	2.70182	2.87586	0.0900651	0.949657	0	-0.0754755	0.1196	1.09673	0	488
FBgn0021761	Nup154	1.99243	2.31811	0.218421	0.849672	0	0.495369	0.9596	0.635755	0	119
FBgn0262000	CG42818	0	0	0	1	0	-0.00403471	0.5068	0.988038	0	100
FBgn0035002	CG3419	1.10786	1.18304	0.0947289	0.941373	0	-0.105467	0.15	1.01068	0	1039
FBgn0033733	CG8834	0	0	0	1	0	0.0319424	0.6824	0.977941	0	172
FBgn0053223	CG33223	0	0	0	1	0	-0.0292818	0.372	1.06435	0	68
FBgn0036235	CG6938	0	0	0	1	0	0.01973	1	0.871372	0	161
FBgn0040363	CG11384	2.07844	2.28632	0.137524	0.963185	0	-0.137107	0.2556	1.45068	0	368
FBgn0036877	CG9452	0.820743	0.407248	-1.01102	0.0227938	0	-0.0559177	0.3264	0.806428	0	135
FBgn0031559	CG3513	1.56707	4.29768	1.45549	0.00353711	1	-0.290129	0.1344	1.64139	0	142
FBgn0022097	Vha36-1	32.0704	34.4893	0.104908	0.964777	0	-0.0200011	0.3016	1.00973	0	221
FBgn0034853	Ice1	0.497043	0.480935	-0.0475282	0.660797	0	-0.00255888	0.5244	1.25769	0	113
FBgn0039040	CG13833	0	0	0	1	0	-0.0591181	0.3516	1.19729	0	54
FBgn0039013	CG4813	0.355106	0.429716	0.275135	0.824906	0	0.262218	0.9556	0.251844	0	189
FBgn0003732	Top2	2.61166	2.59013	-0.0119437	0.66519	0	-0.0512511	0.042	0.882447	0	373
FBgn0051464	CG31464	0.977047	0.942002	-0.0526981	0.763022	0	-0.11345	0.1552	1.2292	0	30
FBgn0028543	nimB2	11.828	10.9197	-0.115276	0.447098	0	-0.0107318	0.448	0.762267	0	75
FBgn0015239	Hr78	2.68946	2.81495	0.0657917	0.931162	0	0.119812	1	0.756901	0	287
FBgn0086706	pix	22.1377	19.7852	-0.16208	0.382344	0	-0.0268574	0.4244	0.963978	0	273
FBgn0004584	Rrp1	1.11921	0.755595	-0.5668	0.391917	0	-0.0577029	0.3356	1.03725	0	219
FBgn0029123	SoxN	0.201068	0.15213	-0.402382	0.333262	0	0.11737	0.9592	0.768444	0	1458
FBgn0031640	CG11926	1.23144	1.52717	0.310505	0.6223	0	0.0934388	0.9568	0.785881	0	185
FBgn0263706	CG43658	0.0649577	0.0712156	0.132691	1	0	-0.0805463	0.1604	1.1363	0	1664
FBgn0031771	CG9140	19.2449	20.6218	0.0996957	0.964934	0	-0.0275356	0.1204	1.13333	0	102
FBgn0015776	nrv1	9.69967	10.1984	0.0723336	0.864562	0	0.0241642	0.9184	1.04459	0	818
FBgn0033924	CG8613	2.33459	2.61091	0.161383	0.907045	0	-0.0546577	0.2968	0.973963	0	407
FBgn0039141	spas	1.06049	0.889089	-0.254332	0.454193	0	-0.0592591	0.1152	1.1221	0	1030
FBgn0005674	Aats-glupro	4.25375	4.24444	-0.00316364	0.689983	0	0.34915	1	0.544784	0	160
FBgn0039761	CG18404	0	0	0	1	0	0.0438897	0.7636	0.77633	0	54
FBgn0040651	CG15458	0	0	0	1	0	-0.0200466	0.3268	1.01916	0	182
FBgn0032782	Rab9	1.14058	1.39079	0.286136	0.692081	0	-0.295507	0.0836	1.87143	1	535
FBgn0022724	Taf8	0.450043	0.545206	0.276738	0.809974	0	0.179957	1	0.696414	0	264
FBgn0031664	CG8892	0.590223	0.689515	0.224322	0.837006	0	0.0376904	0.838	0.780495	0	171
FBgn0028904	CG16879	0	0	0	1	0	-0.0449312	0.2168	1.09259	0	107
FBgn0035721	CG9948	1.42054	1.52734	0.104578	0.995136	0	0.150204	0.9624	0.745003	0	493
FBgn0011818	oaf	0.590792	0.623718	0.0782434	0.930386	0	-0.0510054	0.1964	1.05411	0	2149
FBgn0038524	sll	3.31221	2.05578	-0.688106	0.210761	0	0.0506899	1	0.664755	0	231
FBgn0037212	nAcRalpha-80B	0.503891	0.603911	0.261225	0.864765	0	0.0590117	0.9164	0.91715	0	281
FBgn0037183	CG14451	0	0	0	1	0	0.064363	0.7264	0.989581	0	17
FBgn0015129	DopR2	0.10665	0.131036	0.297078	0.872798	0	0.00019022	0.5452	1.12593	0	2473
FBgn0015245	Hsp60	21.6076	29.7375	0.460745	0.289959	0	0.166743	1	0.63024	0	483
FBgn0038827	Fancd2	0.135398	0.0840372	-0.688106	0.210263	0	-0.00326117	0.4848	1.00273	0	54
FBgn0019637	Atu	0.812716	0.701085	-0.213163	0.435049	0	0.122752	0.88	0.545674	0	72
FBgn0260741	CG3281	0.530957	0.565563	0.0910943	0.979974	0	0.0407106	0.6708	0.934958	0	160
FBgn0263257	cngl	0	0	0	1	0	-0.0231356	0.3072	1.03258	0	2700
FBgn0259876	Cap-G	1.0301	0.825827	-0.318872	0.779862	0	-0.0656345	0.33	1.18676	0	159
FBgn0040260	Ugt36Bc	9.70479	11.7677	0.278065	0.611563	0	0.148256	1	0.716177	0	66
FBgn0039161	CG13606	0.281499	0.114629	-1.29615	0.15291	0	-0.0283425	0.3756	1.06263	0	702
FBgn0030768	CG9723	0.896094	1.00286	0.162399	0.925581	0	0.0110482	0.5844	0.871072	0	216
FBgn0002021	l(2)37Bb	2.85312	3.7124	0.379812	0.434905	0	0.067432	1	0.800706	0	46
FBgn0037562	CG11671	0.725451	2.13681	1.55851	0.00476942	1	-0.161874	0.1164	1.18933	0	100
FBgn0003074	Pgi	13.9075	11.3648	-0.291281	0.197699	0	0.00337796	0.5476	0.84221	0	278
FBgn0041781	SCAR	1.84472	1.93868	0.0716708	0.905236	0	0.0176127	0.646	1.0553	0	730
FBgn0019643	Dat	8.00095	8.26968	0.04766	0.843474	0	0.0322396	0.9144	1.00992	0	214
FBgn0032894	CG14402	0	0	0	1	0	0.028003	0.6212	0.936756	0	772
FBgn0031868	Rat1	1.49833	1.69077	0.174324	0.886063	0	0.0200046	0.8384	0.820647	0	531
FBgn0053914	CG33914	0	0	0	1	0	0.0355968	0.7588	0.953051	0	166
FBgn0031092	CG9577	4.00817	3.07298	-0.383304	0.156802	0	0.0518736	0.8008	0.943804	0	100
FBgn0040941	CG15308	11.2476	10.1019	-0.154984	0.422918	0	-0.00362899	0.5044	1.50874	0	37
FBgn0038487	TwdlW	0	0	0	1	0	0.0649637	0.9604	1.08754	0	117
FBgn0051111	CG31111	0.569692	0.691659	0.279877	0.820936	0	0.0122488	0.6264	0.882398	0	62
FBgn0013954	FK506-bp2	24.9116	31.1005	0.320122	0.506856	0	0.0889696	0.9568	0.982697	0	226
FBgn0050443	Opbp	0.670303	0.844806	0.333806	0.64009	0	0.0734851	1	0.766235	0	42
FBgn0033127	Tsp42Ef	7.61661	9.36551	0.298209	0.580119	0	0.0512168	0.8232	0.859376	0	309
FBgn0031253	CG11885	1.34941	1.56606	0.21481	0.890279	0	0.0354548	0.6212	0.638086	0	46
FBgn0086368	tw	0.235782	0.206343	-0.192404	0.653145	0	0.00104364	0.5512	0.775969	0	212
FBgn0000357	Cp18	0	0	0	1	0	0.113451	0.9656	0.918423	0	86
FBgn0039632	Cul-5	0.328966	0.28539	-0.205004	0.515579	0	-0.0873922	0.1332	1.04897	0	683
FBgn0051002	CG31002	0	0	0	1	0	0.0820653	0.954	0.91365	0	47
FBgn0038099	CG7091	0	0	0	1	0	0.0513293	0.89	0.793174	0	118
FBgn0086359	Invadolysin	0.631047	0.48767	-0.371841	0.211606	0	-0.0258358	0.3048	1.07621	0	827
FBgn0030322	CG15220	2.19063	2.51361	0.198415	0.880169	0	0.0693757	0.8368	0.900011	0	116
FBgn0038868	CG5862	2.20069	2.40078	0.125549	0.989631	0	-0.0391941	0.17	1.00049	0	79
FBgn0030625	CG5877	0.41055	0.413874	0.0116318	0.928316	0	0.0558479	0.9224	0.915389	0	675
FBgn0040832	CG8012	0	0	0	1	0	0.191606	0.918	0.864971	0	380
FBgn0261526	NT1	0	0	0	1	0	0.192752	0.9616	0.684044	0	701
FBgn0033041	Or42a	0	0	0	1	0	0.0551593	0.7132	0.833083	0	55
FBgn0031064	CG12531	0.156988	0.063927	-1.29615	0.0853158	0	-0.041491	0.2936	1.02803	0	56
FBgn0011787	mRpL12	4.8034	5.75685	0.261225	0.864908	0	0.266576	1	0.632613	0	89
FBgn0031062	CG14230	0.87088	0.778511	-0.161756	0.521964	0	0.491399	1	0.517242	0	75
FBgn0262095	CG42848	0	0	0	1	0	-0.0407361	0.4272	1.18631	0	80
FBgn0036927	CG7433	4.29358	3.86487	-0.151762	0.559206	0	0.0735552	0.7544	0.981819	0	506
FBgn0027079	Aats-val	2.44218	1.95789	-0.318872	0.44699	0	0.115987	0.8	0.861257	0	118
FBgn0052822	CG32822	0.167752	0.200524	0.257446	0.896774	0	-0.0545688	0.2492	1.13986	0	1210
FBgn0033541	CG12934	89.9373	115.46	0.360402	0.412719	0	0.0229683	0.6804	0.951971	0	120
FBgn0050122	CG30122	2.67753	3.1775	0.24699	0.752322	0	0.0499852	1	0.995908	0	494
FBgn0026374	Rhp	1.41522	1.04104	-0.442993	0.527699	0	0.0405266	0.722	0.936303	0	235
FBgn0250831	BG642167	0	0	0	1	0	0.0152725	0.9224	0.942538	0	41
FBgn0040972	CG16978	0	0	0	1	0	-0.0114425	0.1628	1.03041	0	58
FBgn0037876	CG4820	0.370975	0.24502	-0.598422	0.361831	0	0.0537911	1	0.859047	0	20
FBgn0035480	CG14984	3.86553	4.52549	0.22741	0.792849	0	-0.0337784	0.2048	1.13953	0	162
FBgn0033616	CG7745	0.542602	0.614121	0.178627	0.918998	0	0.0301884	0.7168	1.05043	0	304
FBgn0050045	Cpr49Aa	0	0	0	1	0	0.0257638	0.804	0.965798	0	77
FBgn0023528	CG2924	0	0	0	1	0	0.0168018	0.664	1.00122	0	794
FBgn0037359	MED27	0.860334	0.932964	0.116924	1	0	0.0294387	0.626	0.871751	0	131
FBgn0030544	CG13403	2.6165	2.17726	-0.265125	0.373847	0	-0.063169	0.1192	1.29717	0	141
FBgn0035856	CG13679	2.86956	2.57836	-0.154378	0.720141	0	0.0153166	0.6304	1.01335	0	62
FBgn0039665	CG2310	0	0	0	1	0	-0.0893703	0.126	1.19209	0	224
FBgn0003676	T-cp1	9.75319	12.825	0.39501	0.50046	0	0.345612	1	0.449926	0	218
FBgn0033158	CG12164	0.330945	0.410153	0.309569	0.786401	0	0.0693001	0.824	1.11093	0	331
FBgn0037122	CG14570	0.0939896	0.574104	2.61074	0.0071757	1	-0.0213575	0.4236	0.988307	0	67
FBgn0261535	l(2)34Fd	1.35082	1.20015	-0.170621	0.418413	0	0.522951	1	0.484442	0	67
FBgn0038732	CG11391	0	0	0	1	0	0.000180409	0.5508	1.00834	0	144
FBgn0041161	blue	0.482016	0.502126	0.0589666	0.882873	0	-0.0740662	0.2056	1.07442	0	164
FBgn0003067	Pepck	18.5121	19.316	0.0613278	0.847426	0	0.134816	0.7344	0.515384	0	274
FBgn0002578	m1	5.85809	6.94741	0.246045	0.723777	0	-0.264569	0.0432	1.40961	0	1139
FBgn0053138	CG33138	8.12806	5.1062	-0.670662	0.0152334	0	0.249569	0.9596	0.359307	0	145
FBgn0036565	CG5235	0.33404	0.407318	0.286136	0.755126	0	0.105539	1	0.775299	0	474
FBgn0040089	meso18E	0.389465	0.428925	0.139234	1	0	0.242788	0.9196	0.438233	0	475
FBgn0250841	CG17242	0	0	0	1	0	-0.0582463	0.168	1.01101	0	57
FBgn0000562	egl	2.80373	3.1806	0.181955	0.851375	0	-0.0120854	0.4704	0.943671	0	671
FBgn0038674	CG14285	3.54663	4.02258	0.181673	0.86227	0	-0.0569325	0.2312	1.16316	0	74
FBgn0015000	betaggt-I	2.57509	2.99014	0.215591	0.785832	0	-0.0266546	0.2964	1.09446	0	491
FBgn0037379	CG10979	0.786886	0.695503	-0.178096	0.435696	0	0.00967927	0.7024	0.958604	0	232
FBgn0051901	Mur29B	4.81083	4.5127	-0.0922922	0.488547	0	0.0268953	0.688	1.06344	0	95
FBgn0039204	CG6607	0.940269	1.09194	0.215747	0.841791	0	-0.0266515	0.34	0.913365	0	163
FBgn0032515	loqs	1.20908	1.03394	-0.225763	0.579478	0	-0.00752712	0.3644	0.943743	0	815
FBgn0029079	icln	1.78966	1.86543	0.0598235	0.905922	0	0.188991	1	0.774392	0	115
FBgn0034397	CG15082	0	0	0	1	0	-0.0186522	0.3924	1.08701	0	126
FBgn0033835	IM10	4.73811	27.2495	2.52385	4.47655e-13	1	-0.00105024	0.4892	0.80651	0	122
FBgn0027601	pdgy	3.16825	2.92502	-0.115236	0.562894	0	-0.608819	0.048	4.34519	0	590
FBgn0261800	LanB1	2.88922	2.66678	-0.11558	0.626764	0	-0.0202104	0.4032	1.07435	0	320
FBgn0032094	CG12439	0	0	0	1	0	0.0248832	0.6824	1.01155	0	51
FBgn0051235	CG31235	0	0	0	1	0	0.0602809	1	1.07116	0	218
FBgn0004872	piwi	0.254839	0.199017	-0.356694	0.398761	0	0.00687116	0.6384	0.865051	0	453
FBgn0036489	CG7011	1.27007	1.54056	0.278542	0.716714	0	-0.0165448	0.37	1.0593	0	88
FBgn0260747	CG5010	11.8325	15.4625	0.38602	0.391038	0	0.0477266	0.6392	0.288165	0	348
FBgn0037644	CG11964	1.44241	1.4695	0.0268443	0.828712	0	-0.0161206	0.2108	1.01943	0	104
FBgn0004054	zen2	0	0	0	1	0	-0.0624494	0.26	1.08433	0	117
FBgn0035696	Best2	1.21122	1.0648	-0.18587	0.369876	0	-0.0472654	0.3412	1.0014	0	705
FBgn0032260	CG13144	0.275703	0.290029	0.0730818	1	0	0.0612451	0.8424	0.936721	0	589
FBgn0027109	npf	0.881006	0.502257	-0.810725	0.191979	0	-0.0180386	0.4256	0.952428	0	185
FBgn0085489	CG34460	0	0	0	1	0	-0.00442889	0.4512	1.04478	0	159
FBgn0032454	CG5787	1.09796	1.07069	-0.036285	0.656653	0	0.297003	1	0.583111	0	461
FBgn0037891	CG5214	12.4983	10.5663	-0.242265	0.221929	0	0.0271462	0.8848	1.00608	0	272
FBgn0027600	obst-B	7.24533	5.56321	-0.381134	0.129277	0	-0.00468851	0.4672	0.987041	0	81
FBgn0034462	CG15905	0	0	0	1	0	-0.0155217	0.2532	1.13045	0	106
FBgn0033902	Tango7	17.5361	19.8684	0.180144	0.847411	0	-0.0379998	0.1692	0.967577	0	132
FBgn0042134	Capr	1.90292	1.86742	-0.0271691	0.638695	0	0.0399561	0.834	0.804235	0	881
FBgn0040718	CG15353	32.9426	21.4306	-0.620281	0.019934	0	0.032291	0.7032	1.28312	0	141
FBgn0010660	Nup214	0.988315	0.994611	0.00916123	0.74309	0	0.0388837	0.7188	0.884952	0	111
FBgn0020385	pug	7.1704	4.51479	-0.667395	0.0469502	0	-0.0805532	0.202	1.11243	0	168
FBgn0034262	swi2	1.97678	1.80246	-0.133186	0.442753	0	0.160277	1	0.786406	0	814
FBgn0050085	CG30085	0.745413	0.649239	-0.199291	0.387673	0	0.478244	0.9632	0.43595	0	218
FBgn0031048	CG12237	1.35949	1.80956	0.412575	0.429678	0	-0.0435831	0.252	1.09871	0	587
FBgn0037709	CG8199	7.07472	7.67753	0.11797	1	0	0.0748841	0.9596	0.770733	0	351
FBgn0263239	dar1	0.121903	0.0965228	-0.336794	0.586939	0	0.324591	0.9552	0.680613	0	541
FBgn0033688	Prp8	3.46993	3.34065	-0.0547765	0.550149	0	0.167134	1	0.79819	0	119
FBgn0262827	CG43198	0	0	0	1	0	0.0722944	0.7492	0.971877	0	22
FBgn0050403	CG30403	0.252703	0.309906	0.294391	0.822257	0	0.038366	0.7524	0.976959	0	659
FBgn0004892	sob	0.388506	0.37828	-0.0384843	0.78594	0	0.0513652	0.8836	1.07988	0	284
FBgn0000928	fs(1)Yb	0.126153	0.0817261	-0.626301	0.340284	0	0.0232013	0.84	0.929876	0	274
FBgn0038394	CG10264	0	0	0	1	0	-0.0126323	0.5012	1.09082	0	115
FBgn0030390	CG15731	0	0	0	1	0	0.00298541	0.5324	0.895724	0	152
FBgn0037370	CG1236	2.58113	3.16222	0.292938	0.621368	0	-0.000782632	0.4908	0.632242	0	366
FBgn0052772	CG32772	1.05102	0.933231	-0.171486	0.431764	0	-0.00876685	0.4204	0.94409	0	817
FBgn0031756	CG13992	0	0	0	1	0	-0.0706395	0.132	1.01886	0	128
FBgn0036161	CG7551	0	0	0	1	0	0.0520974	0.8308	0.945763	0	97
FBgn0015615	Cap	0.922553	0.759093	-0.281355	0.284158	0	0.114628	1	0.883187	0	338
FBgn0010548	Aldh-III	6.84782	7.33461	0.099077	0.964712	0	0.241615	0.9552	0.315021	0	417
FBgn0010497	dmGlut	8.15074	7.79762	-0.063897	0.544955	0	0.0409717	0.5812	1.10247	0	592
FBgn0002632	m6	0	0	0	1	0	-0.0374841	0.2172	1.2376	0	851
FBgn0262582	cic	1.00355	0.785088	-0.354193	0.148515	0	0.0266212	0.9068	0.900964	0	1845
FBgn0038133	Osi22	0	0	0	1	0	-0.103352	0.124	1.1307	0	71
FBgn0030562	CG9400	0.469795	0.199061	-1.23882	0.122804	0	0.101113	0.8284	1.2957	0	200
FBgn0030980	CG7406	0	0	0	1	0	-0.00779287	0.4088	0.952497	0	221
FBgn0031270	CG13689	0.278446	0.332247	0.254863	0.880508	0	-0.141637	0.1224	1.21879	0	1091
FBgn0035830	CG8209	2.01909	2.31695	0.198527	0.842609	0	-0.00434957	0.354	0.928032	0	180
FBgn0032265	CG18301	0	0	0	1	0	-0.0442933	0.3424	1.09496	0	71
FBgn0039902	CG2177	7.03043	16.4956	1.23039	0.00362816	1	0.054776	0.548	0.990189	0	1858
FBgn0034515	CG13428	0	0	0	1	0	0.065487	0.9268	0.947038	0	90
FBgn0034299	CG5757	1.1987	1.26059	0.0726298	0.950336	0	0.0644927	0.9124	0.950988	0	190
FBgn0033032	kune	3.82748	4.54822	0.248906	0.721573	0	-0.0228406	0.33	1.09122	0	168
FBgn0031275	GABA-B-R3	0.0841013	0.0378519	-1.15176	0.305919	0	0.0179668	0.6752	1.02922	0	1229
FBgn0083981	RunxA	0	0	0	1	0	0.0641078	0.8252	0.888594	0	1910
FBgn0022768	Pp2C1	0.695036	0.662219	-0.0697799	0.5871	0	-0.0969567	0.1652	1.11127	0	232
FBgn0035827	Srp9	5.28539	10.7139	1.0194	0.0059609	1	0.127909	0.9552	0.75858	0	485
FBgn0038407	CG6126	3.38097	4.21129	0.316825	0.533223	0	0.434738	1	0.501891	0	206
FBgn0085328	CG34299	0	0	0	1	0	0.133082	1	0.832258	0	97
FBgn0023090	dtr	0.0788475	0.045558	-0.79136	0.245153	0	0.0305257	0.6712	0.96833	0	98
FBgn0001961	Sop2	16.8437	20.3905	0.275683	0.63524	0	0.0382645	0.7104	0.85314	0	275
FBgn0085271	CG34242	3.96382	4.61876	0.220613	0.826645	0	0.198127	0.6672	0.97469	0	160
FBgn0263350	alpha-Adaptin	3.14747	3.98892	0.341803	0.495998	0	0.0225477	0.6724	0.856012	0	1358
FBgn0031564	CG2816	2.65107	2.87013	0.114544	1	0	-0.0560723	0.1148	1.36568	0	215
FBgn0033342	CG8258	9.77103	10.5435	0.109767	0.968806	0	0.308243	0.9564	0.484336	0	187
FBgn0051875	CG31875	0.497649	0.309499	-0.685194	0.233646	0	-0.000240131	0.5036	1.08341	0	445
FBgn0029532	CG13361	0	0	0	1	0	0.000120844	0.5548	0.932867	0	128
FBgn0014391	sun	86.3738	80.1602	-0.107707	0.517538	0	-0.0132329	0.5076	1.13901	0	620
FBgn0037014	CG13251	0	0	0	1	0	0.0204738	0.606	0.917808	0	115
FBgn0027539	CG5807	2.36339	1.96354	-0.267401	0.248914	0	0.117511	0.8788	1.00003	0	744
FBgn0004391	shtd	0.560408	0.446257	-0.328603	0.244084	0	0.184269	0.9144	0.305103	0	287
FBgn0020307	dve	0.47794	0.460515	-0.0535819	0.773998	0	-0.00315913	0.466	0.9754	0	1109
FBgn0037843	CG4511	4.31921	5.45131	0.335836	0.590562	0	0.144983	0.9612	0.800644	0	645
FBgn0032109	CG17005	0	0	0	1	0	0.00536724	0.5892	0.927475	0	34
FBgn0035793	CG7546	2.54434	1.59048	-0.677831	0.231094	0	-0.0701678	0.0844	1.12878	0	850
FBgn0035010	CG13579	0	0	0	1	0	-0.0889748	0.208	1.14158	0	1209
FBgn0002643	mam	0.623301	0.598158	-0.0594044	0.686386	0	0.0120553	0.5908	1.03922	0	2442
FBgn0032505	CG16826	0	0	0	1	0	0.0616935	0.7888	0.951412	0	137
FBgn0052204	CG32204	0.137858	0.153351	0.153651	1	0	-0.0292099	0.4136	1.10194	0	1389
FBgn0031505	CG12400	12.5053	14.5317	0.216661	0.764721	0	0.0794956	1	0.938853	0	247
FBgn0039659	CG14506	0	0	0	1	0	-0.00365526	0.4184	1.15111	0	79
FBgn0261279	lqfR	1.19042	1.54364	0.374855	0.44379	0	0.0514323	0.8444	0.752761	0	494
FBgn0038974	CG5377	1.57673	1.97802	0.32712	0.596062	0	0.105161	0.8804	0.45665	0	241
FBgn0052988	CG32988	0	0	0	1	0	0.00396305	0.532	1.1554	0	21
FBgn0262126	gho	3.94166	4.22719	0.100895	0.956774	0	0.329658	1	0.560621	0	704
FBgn0030406	CG1463	2.38113	2.82806	0.248168	0.779694	0	0.448139	0.958	0.581425	0	458
FBgn0036359	CG14105	3.5137	2.92305	-0.265521	0.326517	0	0.0693673	0.924	0.94833	0	71
FBgn0260762	CG42560	0.314404	0.124472	-1.33679	0.268402	0	-0.118716	0.1212	1.18722	0	25
FBgn0051087	CG31087	5.76196	6.56775	0.18884	0.807498	0	0.0985819	0.9644	1.00069	0	111
FBgn0028695	Rpn1	3.77167	4.26935	0.178815	0.851968	0	0.0370722	0.7116	0.612381	0	141
FBgn0033949	CG10131	2.62294	2.89549	0.142625	0.959263	0	-0.125124	0.3468	1.22377	0	97
FBgn0029929	CG4593	1.18852	1.46117	0.297959	0.684836	0	0.00400437	0.5348	0.987648	0	403
FBgn0259926	CG42449	0	0	0	1	0	-0.0799867	0.1196	1.05167	0	350
FBgn0029003	mab-21	0.550724	0.537045	-0.0362849	0.751797	0	0.00547743	0.5732	0.745174	0	625
FBgn0003141	pr	4.87692	6.41814	0.396186	0.398113	0	0.0386422	0.9516	0.881562	0	197
FBgn0030655	CG9213	0.233569	0.199735	-0.225763	0.608826	0	0.0861746	1	0.936186	0	241
FBgn0014002	Pdi	30.0091	36.4339	0.279877	0.590934	0	0.186222	0.9604	0.802084	0	450
FBgn0011774	Irbp	0.720062	2.47235	1.77969	5.08265e-06	1	-0.135045	0.1716	1.51383	0	162
FBgn0053202	dpr11	0.13977	0.105701	-0.403067	0.433286	0	0.0298719	0.578	1.175	0	1369
FBgn0038610	CG7675	8.57113	6.81992	-0.329731	0.303564	0	0.0798089	0.8628	0.583115	0	117
FBgn0036168	CG7512	0.173631	0.115999	-0.581907	0.435148	0	-0.0244758	0.3404	0.930976	0	141
FBgn0051638	CG31638	0.321391	0.458058	0.511203	0.685144	0	0.299528	1	0.600505	0	921
FBgn0038172	Adgf-D	2.57556	2.35352	-0.130067	0.492539	0	0.0364673	0.6776	0.98496	0	29
FBgn0011555	thetaTry	19.1721	15.2201	-0.333031	0.132243	0	-0.392513	0.2116	1.51051	0	240
FBgn0038343	Trissin	0	0	0	1	0	0.0224698	0.628	1.02153	0	164
FBgn0001992	Cyp303a1	0.12337	0.087916	-0.488797	0.58833	0	-0.0138621	0.416	1.00238	0	135
FBgn0033859	CG6197	1.2761	1.53185	0.263529	0.689479	0	0.0502382	0.7508	0.789866	0	65
FBgn0000449	dib	0	0	0	1	0	0.0252061	0.7512	0.921951	0	457
FBgn0029503	CHORD	2.50481	3.14385	0.327835	0.55321	0	0.0903676	1	0.843947	0	63
FBgn0036128	Elo68beta	0.355871	0.183156	-0.958282	0.203079	0	0.00648954	0.5768	1.18913	0	7
FBgn0029907	Atx-1	0	0	0	1	0	0.0720143	0.7996	0.862285	0	146
FBgn0033054	CG14591	0	0	0	1	0	0.11209	0.908	0.883754	0	472
FBgn0085376	CG34347	0.0813053	0.0386265	-1.07376	0.172665	0	-0.0268474	0.3804	1.05341	0	528
FBgn0031376	Der-1	4.20816	5.42452	0.366307	0.470346	0	0.289938	1	0.665746	0	226
FBgn0033916	CG8494	0.935435	0.961254	0.0392803	0.846224	0	0.0535642	0.7384	0.76231	0	404
FBgn0033428	Updo	4.60977	5.23224	0.182732	0.855046	0	0.0732392	0.9188	0.718512	0	76
FBgn0037744	CG8417	6.58576	7.75693	0.236134	0.71242	0	0.146695	0.9564	0.723335	0	63
FBgn0032449	CG17036	1.60429	1.88959	0.236141	0.752711	0	0.313611	0.958	0.772181	0	234
FBgn0030034	CG10555	0.302566	0.30093	-0.00782548	0.788809	0	0.177125	1	0.66657	0	1378
FBgn0035411	Girdin	1.09479	1.01761	-0.105468	0.6679	0	-0.0125827	0.4132	0.845746	0	1016
FBgn0033958	CG12858	0.596393	0.485716	-0.296152	0.374513	0	-0.0351386	0.2488	0.952486	0	1821
FBgn0030067	Rbm13	2.11187	2.5389	0.265682	0.715068	0	0.460632	0.9576	0.603317	0	107
FBgn0020655	Gap69C	3.15678	3.50727	0.151896	0.922364	0	0.190891	1	0.719368	0	310
FBgn0038506	CG5860	0	0	0	1	0	-0.0193942	0.4044	1.10805	0	109
FBgn0263241	Mocs1	1.91426	5.96582	1.63994	3.75687e-05	1	-0.294166	0.1604	2.07798	0	823
FBgn0085225	CG34196	0	0	0	1	0	-0.0154774	0.2996	0.961873	0	255
FBgn0036289	CG10657	1.04356	0.80524	-0.374027	0.260078	0	-0.00428178	0.4584	1.10247	0	313
FBgn0028996	onecut	0.354085	0.252327	-0.488797	0.242509	0	0.0510797	0.956	0.971677	0	2549
FBgn0261592	RpS6	45.2347	31.5659	-0.519065	0.0377836	0	-0.0080797	0.2952	1.24777	0	134
FBgn0003448	sna	0	0	0	1	0	0.0421187	0.7816	1.05773	0	342
FBgn0036774	mRpS26	2.83308	3.36196	0.246929	0.742332	0	0.110393	0.9604	0.830998	0	67
FBgn0086694	Bre1	0.635802	0.604112	-0.0737598	0.622755	0	0.0562909	0.924	0.934626	0	353
FBgn0040107	lectin-21Ca	0	0	0	1	0	0.0695299	0.8232	0.922544	0	103
FBgn0026314	Ugt35b	0.470505	0.618998	0.395726	0.603674	0	-0.0405144	0.2908	1.17772	0	91
FBgn0050342	Prp38	0.665074	0.575933	-0.207616	0.563233	0	-0.0512103	0.2048	0.993561	0	31
FBgn0032083	CG9541	0	0	0	1	0	0.00427899	0.546	0.9398	0	281
FBgn0040387	PsGEF	0.140507	0.0480615	-1.54769	0.130779	0	-0.0193947	0.3356	0.991087	0	218
FBgn0033942	Cpr51A	4.18352	2.30321	-0.861072	0.0125933	0	0.133834	0.9612	1.07121	0	150
FBgn0053207	pxb	0.11203	0.111768	-0.00337037	0.918855	0	-0.024832	0.4192	1.0247	0	1412
FBgn0039602	CG1647	0.334782	0.402922	0.267277	0.73445	0	-0.0120484	0.4932	1.03505	0	268
FBgn0022359	Sodh-2	14.2567	11.5334	-0.305821	0.173648	0	-0.241311	0.0432	2.11717	1	192
FBgn0250867	CG42238	1.69372	1.5246	-0.151762	0.679411	0	-0.177517	0.0432	1.47982	0	1866
FBgn0031534	Snx1	3.25855	3.88784	0.254741	0.680339	0	0.0466068	0.9196	0.975307	0	539
FBgn0031004	CG7992	3.86771	3.73768	-0.0493363	0.602326	0	-0.00146458	0.4436	0.991843	0	121
FBgn0058045	CG40045	6.59102	8.05181	0.28881	0.767005	0	-0.0271888	0.2916	1.05614	0	70
FBgn0038029	CG17639	0	0	0	1	0	-0.022589	0.4008	1.022	0	90
FBgn0040398	CG14629	17.712	16.3943	-0.111536	0.452203	0	-0.0120857	0.408	1.03684	0	132
FBgn0010398	Lrr47	0.611177	0.583708	-0.0663422	0.720313	0	-0.0499024	0.1148	0.975638	0	496
FBgn0017550	Rga	1.36591	1.14515	-0.254332	0.6983	0	-0.0543997	0.206	1.12007	0	30
FBgn0036102	CG12523	0	0	0	1	0	0.0965229	0.9212	0.939299	0	119
FBgn0025885	Inos	3.46449	3.61473	0.0612453	0.874704	0	0.390382	1	0.212788	0	151
FBgn0037686	RpL34b	37.113	33.4455	-0.150111	0.395033	0	0.0373556	0.658	1.1414	0	126
FBgn0085211	RpS28-like	0	0	0	1	0	0.005594	0.5264	1.13728	0	44
FBgn0028895	CG17328	0.290791	0.244417	-0.250637	0.623888	0	-0.0823039	0.168	1.09509	0	157
FBgn0053290	CG33290	0	0	0	1	0	0.0254572	0.6216	1.13458	0	68
FBgn0004781	Ccp84Ac	0.236874	0.0945286	-1.3253	0.186632	0	0.125175	0.9616	0.810221	0	317
FBgn0031678	CG31918	0.988248	2.16053	1.12844	0.00481568	1	0.00285059	0.6876	1.02599	0	265
FBgn0046704	Liprin-alpha	1.25543	0.99405	-0.336794	0.65515	0	0.1137	0.956	0.891238	0	1886
FBgn0040931	CG9034	6.52825	7.63431	0.225801	0.752692	0	-0.0143786	0.4312	1.17678	0	98
FBgn0033590	CG13217	1.09031	0.448257	-1.28235	0.0530242	0	-0.0464521	0.2556	1.09746	0	64
FBgn0023523	Or2a	0	0	0	1	0	0.0832583	0.79	0.728122	0	82
FBgn0051189	CG31189	0	0	0	1	0	-0.00563825	0.4676	0.950452	0	23
FBgn0260936	scny	1.60722	1.83253	0.189275	0.85902	0	0.0529967	0.758	0.950783	0	1485
FBgn0034997	CG3376	0.94078	0.869731	-0.113288	0.597453	0	-0.392262	0.0844	1.44257	0	874
FBgn0052843	Dh31-R1	0.848484	0.946402	0.157566	0.942781	0	-0.00647161	0.4932	0.952997	0	1302
FBgn0039946	ATbp	0	0	0	1	0	0.0419844	0.782	0.944535	0	1001
FBgn0032002	CG8353	7.08793	7.75756	0.130239	0.979092	0	0.0499198	0.8248	1.15194	0	125
FBgn0053988	CG33988	0.085006	0.0454327	-0.903835	0.178759	0	-0.0174272	0.3348	1.0657	0	3966
FBgn0032728	Tango6	0.848445	0.911965	0.104158	0.97391	0	-0.0534146	0.3004	1.01528	0	22
FBgn0050499	CG30499	2.91279	3.45053	0.244416	0.780905	0	0.0591227	1	0.885041	0	127
FBgn0015519	nAcRalpha-7E	0	0	0	1	0	0.050975	0.8264	0.950406	0	160
FBgn0052333	CG32333	0.521505	0.326782	-0.674353	0.0536604	0	0.0476653	0.7264	1.04224	0	97
FBgn0051852	Tap42	1.43585	1.84286	0.360039	0.541706	0	0.0521932	0.9228	0.880525	0	85
FBgn0031393	CG15382	0.447674	0.471596	0.0751037	0.98687	0	-0.0317646	0.1624	1.03054	0	534
FBgn0039301	CG11875	0.493043	0.468469	-0.0737597	0.794482	0	0.205149	0.958	0.469953	0	52
FBgn0004862	bap	0	0	0	1	0	-0.0184142	0.252	1.07825	0	165
FBgn0030641	CG6299	0	0	0	1	0	0.046111	0.752	0.77998	0	102
FBgn0052603	CG32603	4.57306	2.85303	-0.680665	0.0222512	0	0.156417	1	0.834705	0	71
FBgn0034521	Mgat1	0.630821	0.573423	-0.137632	0.600539	0	0.27809	1	0.440171	0	884
FBgn0020887	Su(z)12	1.0607	0.936966	-0.178942	0.462965	0	-0.0225001	0.168	0.926927	0	1056
FBgn0036697	rogdi	1.97006	1.21121	-0.701791	0.110897	0	-0.0415716	0.37	1.21772	0	1090
FBgn0036860	CG14086	0.0337441	0.0437212	0.373699	0.904136	0	-0.00376302	0.4864	1.1261	0	95
FBgn0052700	CG32700	0.590054	0.662038	0.166067	0.990666	0	-0.120043	0.0732	1.60735	0	368
FBgn0036446	CG9384	1.36956	1.11355	-0.298547	0.206402	0	-0.104345	0.1912	1.02303	0	2009
FBgn0033677	CG8321	3.19083	3.15486	-0.0163574	0.733492	0	-0.348606	0.0388	2.17281	1	382
FBgn0028667	Vha16-3	0	0	0	1	0	0.0316006	0.768	0.9478	0	88
FBgn0037620	ranshi	0.513043	0.570094	0.152122	0.987801	0	0.0490345	0.9248	0.883815	0	85
FBgn0052380	SMSr	0.800354	0.584258	-0.454032	0.304916	0	0.00885794	0.5544	1.05487	0	544
FBgn0038683	CG11779	1.86243	2.27917	0.291326	0.62526	0	0.0254842	0.6036	1.04828	0	1036
FBgn0020278	loco	0.675562	0.598316	-0.17518	0.395247	0	-0.429746	0.036	1.63626	0	867
FBgn0260430	CG42525	1.57316	1.80616	0.199259	0.841403	0	0.35695	1	0.537966	0	186
FBgn0039757	RpS7	122.604	126.015	0.039597	0.800586	0	0.165239	0.8784	0.732474	0	120
FBgn0262619	DNA-ligI	0.451241	0.477569	0.08181	0.979367	0	-0.00280591	0.46	0.942354	0	58
FBgn0039827	CG1544	3.20366	2.41997	-0.404733	0.223662	0	-0.0174051	0.4376	1.01702	0	82
FBgn0263916	Ent2	5.422	4.82277	-0.168961	0.357367	0	0.305582	1	0.50934	0	323
FBgn0037292	CG2022	0	0	0	1	0	0.00224113	0.5292	0.880778	0	165
FBgn0005664	Cry	0	0	0	1	0	-0.0415209	0.1724	1.02933	0	346
FBgn0002941	slou	0.0361536	0.0618329	0.774237	0.620733	0	0.0136356	0.6152	0.842541	0	372
FBgn0030874	CG6506	0.333723	0.419011	0.328339	0.759852	0	0.00997679	0.7544	0.950017	0	148
FBgn0039128	CG13599	0.313552	0.195513	-0.681442	0.360009	0	0.0506202	0.6724	0.868211	0	67
FBgn0011603	ine	1.26993	1.11382	-0.189237	0.46977	0	0.134898	0.968	0.969245	0	134
FBgn0031910	CG15818	6.02143	12.9558	1.10542	0.00156798	1	0.145716	0.7012	1.01325	0	423
FBgn0035272	mRpL46	2.79047	2.79342	0.00152845	0.777045	0	0.0750337	1	0.932683	0	55
FBgn0030634	CG9164	0.251087	0.262429	0.0637438	1	0	0.00107379	0.5824	1.00442	0	705
FBgn0034985	CG3328	0.97785	0.677353	-0.529705	0.0659042	0	0.0167331	0.7084	0.810909	0	231
FBgn0038592	CG18599	0	0	0	1	0	-0.0188359	0.4616	1.09069	0	72
FBgn0262362	CG43060	0	0	0	1	0	-0.0258392	0.2572	0.946029	0	322
FBgn0027779	VhaSFD	18.5158	16.3369	-0.180624	0.310361	0	0.0418435	0.6772	0.942055	0	855
FBgn0031378	CG15362	0.568265	0.581024	0.0320349	0.947843	0	0.108495	0.9032	0.70932	0	172
FBgn0001491	l(1)10Bb	2.31185	2.59554	0.166987	0.927007	0	0.153689	1	0.734493	0	372
FBgn0033970	CG10205	2.08812	1.25981	-0.729001	0.0590978	0	-0.0236429	0.2512	1.47761	0	379
FBgn0003944	Ubx	0.391101	0.260125	-0.588333	0.217236	0	-0.0433836	0.3496	1.03154	0	2149
FBgn0031489	CG17224	2.68715	2.93349	0.126539	1	0	0.080107	0.7892	0.987823	0	185
FBgn0260971	CG42594	0	0	0	1	0	0.0150684	0.662	0.980902	0	569
FBgn0037087	CG7519	2.54212	3.00937	0.24343	0.779921	0	0.355718	1	0.576997	0	125
FBgn0026309	aft	1.36576	1.05934	-0.366542	0.196624	0	-0.103949	0.1964	1.35601	0	154
FBgn0001624	dlg1	1.29306	1.46282	0.177959	0.892811	0	-0.0109699	0.4176	0.959833	0	3109
FBgn0031627	CG15630	0.335033	0.300451	-0.157176	0.612926	0	-0.101608	0.34	1.26818	0	955
FBgn0030905	CG15059	0	0	0	1	0	-0.00288146	0.4964	1.09161	0	108
FBgn0000454	Dip-B	16.1093	19.6999	0.290294	0.616696	0	0.0414885	0.838	0.994728	0	226
FBgn0002901	mus304	0.198529	0.207161	0.0613999	0.96118	0	0.0444109	0.8292	0.829111	0	174
FBgn0005638	slbo	0.0613066	0.0359786	-0.768905	0.50786	0	0.122517	0.9536	0.582582	0	899
FBgn0032250	holn1	0.818171	1.0114	0.305884	0.710946	0	-0.0974109	0.112	1.06303	0	148
FBgn0023509	mip130	0.450434	0.451118	0.00218918	0.795842	0	0.0937106	1	0.951411	0	384
FBgn0037137	Nopp140	5.09462	6.07684	0.254347	0.703916	0	0.448784	1	0.529549	0	805
FBgn0025186	ari-2	0.525258	0.405302	-0.374027	0.265051	0	-0.11266	0.1352	1.17415	0	872
FBgn0036601	CG13063	19.0346	23.7344	0.318358	0.520683	0	0.00877405	0.5888	1.46188	0	107
FBgn0063493	GstE7	10.0957	29.6897	1.55622	3.70688e-06	1	0.0869636	0.8724	1.38424	0	62
FBgn0036373	CG10741	0.934538	0.866562	-0.108949	0.695875	0	0.0565472	0.7928	0.807047	0	437
FBgn0034963	CG13567	1.04967	1.19003	0.181054	0.953737	0	0.0978475	0.7588	0.725218	0	63
FBgn0047038	CG6463	7.99139	6.56271	-0.284155	0.256536	0	-0.0199006	0.3648	1.04424	0	131
FBgn0052432	CG32432	0.122917	0.0860006	-0.515269	0.342999	0	0.0428527	0.706	0.973869	0	194
FBgn0039698	CG7789	1.20404	1.00451	-0.261387	0.431196	0	-0.0376083	0.2536	1.201	0	99
FBgn0262720	CG43164	0.389935	0.503179	0.367839	0.635272	0	-0.0519506	0.4116	1.23366	0	1633
FBgn0000535	eag	0	0	0	1	0	-0.00529451	0.4544	0.95539	0	4731
FBgn0015583	Acp29AB	0	0	0	1	0	-0.04217	0.218	1.14692	0	51
FBgn0038640	CG7706	0.409673	0.473252	0.208134	0.880225	0	0.0567809	0.8748	0.946732	0	117
FBgn0051050	CG31050	0	0	0	1	0	-0.126428	0.2952	1.26914	0	60
FBgn0037710	CG9393	2.36317	2.61316	0.145075	0.958807	0	0.214249	1	0.661347	0	487
FBgn0004913	Gnf1	1.25958	1.03932	-0.277293	0.427459	0	0.0016835	0.5516	0.895643	0	155
FBgn0010750	atms	1.38706	1.47662	0.0902647	0.970688	0	0.0293918	0.6592	0.932826	0	52
FBgn0027562	CG10345	0.349979	0.236275	-0.5668	0.22294	0	0.186032	0.8844	0.842897	0	227
FBgn0260655	l(3)76BDm	1.28429	1.41743	0.142314	0.953015	0	-0.0259307	0.2472	0.864652	0	58
FBgn0036502	CG7841	2.964	3.06953	0.0504732	0.831435	0	0.303053	1	0.571366	0	450
FBgn0024997	CG2681	1.59692	1.76813	0.146928	0.938979	0	0.322858	1	0.649963	0	122
FBgn0025334	PHDP	0	0	0	1	0	-0.0474468	0.2148	1.0588	0	102
FBgn0003980	Vm26Ab	0	0	0	1	0	0.0268109	0.712	1.00056	0	56
FBgn0037339	Pi4KIIalpha	0.806478	0.708365	-0.187141	0.571065	0	-0.120738	0.1224	1.23388	0	635
FBgn0034058	Pex11	2.96347	3.82432	0.367917	0.489035	0	0.219889	1	0.594312	0	127
FBgn0003091	Pkc53E	0.56347	0.227901	-1.30593	0.0226036	0	-0.130986	0.2116	1.37266	0	2300
FBgn0085205	CG34176	0.976796	1.14229	0.225801	0.918966	0	-0.0889479	0.134	1.26315	0	98
FBgn0034230	CG4853	0.803477	0.691409	-0.216718	0.511748	0	0.059154	0.9212	0.968583	0	341
FBgn0035370	CG1240	2.657	2.82391	0.0878977	0.949078	0	0.000643915	0.5384	1.05675	0	390
FBgn0028538	sec71	2.25844	1.9377	-0.220977	0.268126	0	0.0682512	0.824	0.904153	0	536
FBgn0038951	CG5380	0.461286	0.597675	0.373699	0.813268	0	0.0883658	0.8704	0.812353	0	135
FBgn0039691	IntS11	1.25915	1.45545	0.209019	0.816832	0	0.0955774	0.96	0.711429	0	116
FBgn0085444	mute	0.443551	0.422786	-0.0691725	0.672229	0	0.182603	1	0.798871	0	419
FBgn0027844	CAH1	10.6675	8.63942	-0.304212	0.248651	0	0.0212183	0.7208	1.17177	0	340
FBgn0029117	Surf1	1.27646	1.69233	0.406866	0.500765	0	-0.0594834	0.2472	1.1285	0	65
FBgn0030243	CG2186	0.415374	0.466527	0.16755	0.936293	0	0.148522	0.9068	0.74978	0	797
FBgn0040985	CG6115	5.16759	5.2862	0.0327399	0.801012	0	-0.0149309	0.4128	1.02864	0	337
FBgn0036096	CG8003	1.85339	1.8167	-0.0288473	0.724089	0	0.208104	1	0.783043	0	231
FBgn0004782	Ccp84Ab	5.5209	4.02858	-0.454631	0.106255	0	0.0923475	0.8044	1.36949	0	111
FBgn0033259	CG11210	4.37245	5.59795	0.356458	0.455083	0	-0.138068	0.1172	1.42753	0	402
FBgn0015034	Cyp4e1	0.427253	0.308757	-0.468619	0.325616	0	0.3823	0.9176	0.519883	0	124
FBgn0016120	ATPsyn-d	27.0381	25.747	-0.0705901	0.538263	0	-0.0637449	0.0408	1.2461	0	123
FBgn0027359	Tim8	7.48424	9.45806	0.337688	0.502867	0	0.248001	1	0.59915	0	303
FBgn0051150	CG31150	2.71176	3.51135	0.372797	0.408555	0	-0.031431	0.4872	1.33584	0	58
FBgn0020642	Lcp65Ac	80.9704	66.3326	-0.287677	0.166136	0	0.0134214	0.6712	1.01225	0	83
FBgn0032176	CG13127	0	0	0	1	0	0.0307018	0.672	1.00554	0	333
FBgn0261108	Atg13	1.46523	1.35739	-0.110286	0.495889	0	-0.00738248	0.43	0.891384	0	1112
FBgn0014031	Spat	6.41072	26.8419	2.06593	2.23803e-10	1	-0.145568	0.0936	2.68102	1	57
FBgn0052547	CG32547	0.0392221	0.026087	-0.588333	0.618773	0	0.0400388	0.8472	0.936559	0	1211
FBgn0004573	5-HT7	0.306098	0.230478	-0.409363	0.286176	0	-0.0829352	0.2816	1.26026	0	742
FBgn0003373	Sgs3	0	0	0	1	0	-0.0529647	0.2156	1.18332	0	172
FBgn0261609	eIF-2alpha	8.6913	10.3509	0.252115	0.659864	0	0.091246	1	0.932801	0	60
FBgn0003089	pip	0.792586	0.574189	-0.465041	0.0767345	0	-0.276729	0.0412	1.86929	1	2005
FBgn0260439	Pp2A-29B	14.5965	17.5589	0.26658	0.657499	0	-0.03378	0.1324	1.08604	0	362
FBgn0038135	CG8773	17.1119	15.5167	-0.141182	0.380612	0	-0.143755	0.1696	0.970011	0	118
FBgn0035631	Txl	2.13447	2.62112	0.296305	0.665295	0	0.119963	0.9616	0.624868	0	95
FBgn0031170	CG1718	2.03637	1.72794	-0.236947	0.240095	0	0.103009	0.9124	1.02011	0	1030
FBgn0034411	CG18605	0.710768	0.528529	-0.427397	0.605153	0	-0.000754695	0.502	0.933789	0	129
FBgn0262685	CG43155	0.224749	0.11011	-1.02937	0.202181	0	0.0767571	0.8308	0.878261	0	194
FBgn0051093	CG31093	0	0	0	1	0	-0.0296938	0.4896	1.26273	0	131
FBgn0038909	CG6569	0	0	0	1	0	-0.254712	0.1564	1.59939	0	298
FBgn0040273	Spt5	2.32711	2.7784	0.255713	0.668176	0	0.117343	1	0.815611	0	107
FBgn0031875	CG3430	0.659342	0.713895	0.114685	1	0	0.316459	1	0.58579	0	65
FBgn0039258	beta4GalT7	0.844777	1.08361	0.3592	0.628353	0	0.0405984	0.8724	0.877321	0	17
FBgn0025739	pon	0.240516	0.171396	-0.488797	0.333855	0	-0.0309016	0.3068	0.967841	0	453
FBgn0058439	CG40439	6.30356	15.9263	1.33717	0.000195273	1	-0.0455832	0.356	1.21042	0	133
FBgn0000606	eve	0	0	0	1	0	-0.0158775	0.2048	1.35502	0	163
FBgn0031935	CG13793	0.119751	0.0593648	-1.01236	0.314739	0	-0.0599021	0.2836	1.16626	0	80
FBgn0263863	mRpL45	4.01119	4.38149	0.12739	0.984189	0	-0.0139973	0.2924	0.975029	0	104
FBgn0032385	CG16964	0	0	0	1	0	0.0259059	0.6568	1.00705	0	168
FBgn0032680	Ntf-2r	0.821887	0.983964	0.259664	0.8471	0	0.0942936	0.846	0.94598	0	260
FBgn0032497	CG6043	2.71682	1.93189	-0.491903	0.0757059	0	-0.00836253	0.4388	0.948654	0	859
FBgn0037518	CG2641	0.923705	0.762734	-0.276253	0.401883	0	-0.374424	0.0864	2.11412	1	80
FBgn0037222	CG14642	2.99219	6.62409	1.14652	0.00327972	1	0.0375608	0.6616	0.870443	0	719
FBgn0052486	CG32486	1.81293	1.61339	-0.168224	0.421315	0	-0.300486	0.0436	2.29498	1	817
FBgn0035676	CG6619	0	0	0	1	0	0.107933	1	0.851151	0	260
FBgn0031306	CG4577	1.54658	1.04104	-0.571055	0.0506481	0	-0.0428949	0.4388	1.03569	0	1200
FBgn0027951	MTA1-like	0.958186	1.08653	0.181355	0.900455	0	-0.0363757	0.3508	1.05275	0	1774
FBgn0034789	PIP5K59B	0	0	0	1	0	0.169936	0.9572	0.645925	0	1471
FBgn0022699	D19B	0.412058	0.403436	-0.0305065	0.771196	0	0.0182013	0.7064	1.13509	0	241
FBgn0034460	CG18367	0	0	0	1	0	0.0441768	1	0.94247	0	102
FBgn0004364	18w	0.44827	0.372246	-0.268109	0.309813	0	0.0182553	0.62	1.03388	0	890
FBgn0030982	CG7423	0	0	0	1	0	-0.0682886	0.1212	1.20819	0	196
FBgn0031768	CG12393	0.392462	0.508502	0.373699	0.813104	0	0.0571542	0.9048	0.823704	0	126
FBgn0003984	vn	0.411437	0.293198	-0.488797	0.326535	0	0.0742349	0.716	0.808527	0	1124
FBgn0036035	CG18178	1.34168	1.48607	0.147455	0.991327	0	0.550945	1	0.467546	0	73
FBgn0031287	CG4291	0.393861	0.444399	0.174168	0.962592	0	-0.127976	0.1156	1.09602	0	127
FBgn0037297	CG1116	0.732785	0.706501	-0.0526982	0.88051	0	-0.0253126	0.4052	0.848312	0	191
FBgn0262707	CTPsyn	0.592793	0.61634	0.0561989	0.898429	0	0.584788	1	0.472787	0	282
FBgn0038046	CG5641	1.68699	1.74456	0.0484123	0.878402	0	0.056736	1	0.909611	0	95
FBgn0037177	CG14454	0	0	0	1	0	-0.0547436	0.166	1.13061	0	476
FBgn0038147	CCHa2	3.26056	3.29026	0.0130835	0.820549	0	0.0808914	0.8356	0.581953	0	614
FBgn0036009	Or67a	0	0	0	1	0	0.0212542	0.696	0.96725	0	2
FBgn0035032	CG4692	37.5283	32.4691	-0.208911	0.331675	0	0.011099	0.5688	0.978532	0	165
FBgn0033757	muskelin	0.579431	0.378504	-0.614328	0.495112	0	0.0115805	0.6144	0.941496	0	61
FBgn0033351	CG8235	1.96778	1.97152	0.00273839	0.81474	0	0.197503	1	0.679018	0	58
FBgn0037534	CG2781	1.88315	1.20741	-0.641235	0.035838	0	0.0475569	0.66	1.01495	0	554
FBgn0026479	Drp1	3.89966	3.76996	-0.0487977	0.598246	0	0.0319268	0.7932	0.982	0	345
FBgn0036738	CG7542	0	0	0	1	0	-0.0579279	0.1744	1.01551	0	9
FBgn0022288	l(2)09851	2.89589	3.63017	0.326033	0.548101	0	0.549288	1	0.50434	0	67
FBgn0030361	CG1492	0.139359	0.157526	0.176784	0.986443	0	-0.000919915	0.486	1.08393	0	385
FBgn0085450	Snoo	1.18676	0.86257	-0.460309	0.0779467	0	-0.254178	0.0908	1.98931	1	3793
FBgn0037736	CG12950	0.223314	0.16921	-0.400261	0.346037	0	0.0701173	0.7984	0.924555	0	778
FBgn0033377	Pmm45A	2.98342	3.43851	0.204816	0.788016	0	0.0900455	0.8708	0.76173	0	247
FBgn0051040	Cog7	1.36488	1.52319	0.158322	0.914355	0	0.0827523	0.9632	0.829001	0	82
FBgn0043842	Yeti	6.59313	7.82531	0.247183	0.691917	0	0.0704015	0.9168	0.830363	0	139
FBgn0036390	CG13738	0	0	0	1	0	-0.0319115	0.3368	0.953924	0	39
FBgn0002645	Map205	5.47825	5.63898	0.0417174	0.961792	0	-0.0267916	0.3076	1.14574	0	730
FBgn0024365	CG12773	2.13195	2.4965	0.227737	0.750064	0	0.0272296	0.648	1.10118	0	991
FBgn0038526	CG14327	0	0	0	1	0	0.126761	0.7708	0.894499	0	126
FBgn0052076	Alg10	1.22497	1.44551	0.238831	0.770354	0	-0.0254099	0.344	1.03576	0	74
FBgn0001077	ftz	0	0	0	1	0	0.0290351	0.7508	0.895002	0	455
FBgn0044030	mRpS14	1.85678	2.07498	0.160296	0.948993	0	0.146035	1	0.876102	0	48
FBgn0053258	CG33258	0	0	0	1	0	0.0614971	0.8276	1.06679	0	164
FBgn0039226	Ude	10.8602	20.7296	0.932644	0.00711538	1	-0.498889	0.0884	2.19582	1	359
FBgn0036211	CG5946	2.39647	1.43696	-0.737892	0.0245021	0	-0.0384487	0.4156	1.08296	0	1091
FBgn0033845	mars	0.282749	0.209888	-0.429904	0.435209	0	-0.00930131	0.4188	0.874115	0	153
FBgn0032834	CG13965	0	0	0	1	0	-0.015157	0.4304	1.03669	0	79
FBgn0038084	beat-Vc	0	0	0	1	0	-0.0111889	0.4516	1.00136	0	579
FBgn0037556	CG9636	0.598617	0.568781	-0.0737598	0.827804	0	0.114612	0.95	0.778939	0	1643
FBgn0035601	Uev1A	10.2322	12.4416	0.282061	0.605081	0	-0.0307341	0.334	0.971736	0	991
FBgn0029861	CG3815	0.229884	0.154965	-0.568968	0.243538	0	0.0132398	0.7048	0.900765	0	481
FBgn0013756	Mtor	1.07797	1.13976	0.0804114	0.891498	0	-0.021311	0.4352	1.11019	0	600
FBgn0003218	rdgB	0.616617	0.428867	-0.523844	0.180504	0	0.0680403	1	0.979263	0	2755
FBgn0033358	CG8216	0.22579	0.154943	-0.543245	0.497752	0	-0.000448881	0.5092	0.998743	0	377
FBgn0014469	Cyp4e2	9.22943	5.87296	-0.652155	0.0128457	0	-0.189983	0.0408	1.85584	1	149
FBgn0037531	CG10445	0	0	0	1	0	0.0621771	0.916	0.862521	0	329
FBgn0028554	x16	2.18548	2.80567	0.360393	0.488411	0	0.697062	0.9532	0.452512	0	743
FBgn0029932	CG4607	0.767811	2.02978	1.4025	0.0065276	1	-0.000518744	0.5024	0.979686	0	485
FBgn0033234	CG8791	2.46293	1.82772	-0.430325	0.111	0	0.216076	0.798	0.350065	0	312
FBgn0016123	Aph-4	1.90934	1.01771	-0.90775	0.035892	0	-0.115596	0.168	1.32849	0	134
FBgn0030581	CG14408	0.33213	0.364885	0.135694	0.998768	0	0.00591691	0.5948	0.855217	0	2324
FBgn0259697	nvd	0.198418	0.141397	-0.488797	0.489493	0	0.0717276	1	0.973762	0	242
FBgn0083141	Spn7	0	0	0	1	0	0.075859	0.8684	0.855768	0	101
FBgn0034506	CG13870	0	0	0	1	0	-0.0136678	0.4344	1.18431	0	40
FBgn0030177	CG2972	2.39575	2.47441	0.0466095	0.834351	0	0.455198	1	0.528288	0	117
FBgn0004401	Pep	7.6845	9.85702	0.3592	0.472092	0	-0.107025	0.1264	1.3032	0	1909
FBgn0259832	CG34229	2.0477	2.57102	0.328339	0.685468	0	0.00169472	0.5872	1.05118	0	85
FBgn0032821	CdGAPr	1.07335	1.18911	0.147766	0.979391	0	-0.0555287	0.1332	1.13763	0	2069
FBgn0051229	CG31229	3.79951	4.07087	0.0995243	0.982728	0	0.127977	1	0.885085	0	56
FBgn0028360	l(1)G0148	0.759562	0.472732	-0.684145	0.0474867	0	-0.0414535	0.4264	1.29849	0	554
[truncated: 3,540 more rows]
